# Supplementary material for: Integrated clinical and genomic evaluation of guadecitabine (SGI-110) in peripheral T-cell lymphoma
Source: Leukemia. 2022 Apr 22;36(6):1654–65. doi: 10.1038/s41375-022-01571-8 (PMC9162925; doi:10.1038/s41375-022-01571-8)
Supplement: Supplementary file 6 — Supplementary Table S4 [file 41375_2022_1571_MOESM6_ESM.xlsx]

## Sheet: Hut78_DEGs_AZA_v_DMSO
ID	logFC	AveExpr	t	P.Value	adj.P.Val	B
CUX1	-0.697918	5.30703	-7.36101	4.54724e-07	0.00107044	6.57057
SH2D3C	-0.634261	2.35345	-6.36425	3.54377e-06	0.00620395	4.59927
TIMP2	-0.802247	3.72559	-6.12109	5.96506e-06	0.00912132	4.09378
MSI2	-0.560691	5.26652	-5.90969	9.43713e-06	0.0115336	3.65044
SMYD3	-0.708457	4.63266	-5.86105	1.04957e-05	0.0115336	3.5668
TESC	-0.954847	4.13288	-5.84044	1.09802e-05	0.0115336	3.4086
IMMP2L	-1.05505	2.45788	-5.69427	1.51441e-05	0.0140359	3.00114
MYH9	-0.401276	8.35984	-5.53808	2.14108e-05	0.0163639	2.72823
ADK	-0.661072	4.36035	-5.52977	2.18103e-05	0.0163639	2.86883
GZMK	-1.40383	2.63854	-5.41274	2.83229e-05	0.0202843	2.4452
STX8	-0.639623	3.85297	-5.33668	3.35916e-05	0.0211708	2.4653
CTD-2313F11.1	-1.27729	2.74446	-5.28568	3.76743e-05	0.0214851	2.23619
FAF1	-0.518586	6.24841	-5.28393	3.78236e-05	0.0214851	2.26456
TBC1D5	-0.393595	6.65667	-5.21137	4.45481e-05	0.0219344	2.05729
CD38	-0.722903	3.56132	-5.12553	5.40998e-05	0.0236777	2.0259
CSNK1G2	-0.399981	6.1334	-4.8349	0.00010492	0.0344401	1.2367
HTT	-0.623137	4.66915	-4.81126	0.000110762	0.0349034	1.35419
RBFOX3	-0.70879	2.0288	-4.76362	0.000123551	0.03817	1.26077
GNG7	-2.60904	-1.39965	-4.73893	0.000130759	0.0396199	-0.76627
RSU1	-0.415329	4.90346	-4.66932	0.000153456	0.0439737	0.948549
CTD-2636A23.2	-0.511128	6.20017	-4.66919	0.000153501	0.0439737	0.788692
CDHR1	-1.47898	-1.27413	-4.50573	0.000223783	0.057604	-0.2021
CAMK1D	-0.654382	3.96618	-4.50392	0.000224718	0.057604	0.67571
COL6A1	-0.63837	1.67177	-4.42727	0.000268292	0.0650339	0.466184
SLIT1	-0.587605	1.53185	-4.3212	0.00034298	0.0754487	0.224693
AACS	-0.439765	4.55372	-4.30713	0.000354354	0.0754487	0.157168
ITGB2	-0.503931	7.24795	-4.28192	0.000375673	0.0775375	-0.0618196
REG4	-0.733517	0.0984478	-4.26713	0.000388778	0.0777022	0.203661
FARS2	-0.731904	4.40298	-4.2608	0.000394527	0.0777022	0.19637
TRAPPC9	-0.739853	2.99521	-4.2358	0.000418079	0.0807699	0.142519
DHRS2	-1.00187	2.47931	-4.20237	0.000451795	0.0827536	-0.0410073
HMGCS1	-0.486751	6.44541	-4.19749	0.000456941	0.0827536	-0.292669
AC007347.1	-0.580915	4.29628	-4.16858	0.000488644	0.0859815	-0.0160849
RPTOR	-0.542909	4.34551	-4.11678	0.000551057	0.0939565	-0.193215
RP11-203J24.8	-0.387516	4.66611	-4.11404	0.00055458	0.0939565	-0.32927
TFPI	-1.74743	1.26751	-4.06558	0.000620609	0.0997788	-0.904537
FTO	-0.547943	4.36229	-4.02673	0.000679173	0.104869	-0.327575
VTRNA1-3	-0.831896	1.61288	-4.01707	0.000694569	0.104869	-0.345172
PRKCB	-0.393894	6.76467	-4.00496	0.000714372	0.105238	-0.45433
ACACA	-0.332671	5.9883	-3.98835	0.000742457	0.105382	-0.586334
SPIDR	-0.905406	2.30452	-3.97083	0.000773258	0.105382	-0.458543
RP11-473M20.9	-1.37808	-0.393309	-3.96647	0.000781125	0.105382	-0.76192
RP5-827C21.4	-0.906588	2.24376	-3.96093	0.000791231	0.105649	-0.554269
WNT10A	-0.544641	4.32072	-3.95322	0.000805525	0.106654	-0.503862
POLG	-0.311866	6.15985	-3.9388	0.000832938	0.109292	-0.729073
TACC3	-0.319133	7.63382	-3.92691	0.000856242	0.109942	-0.846022
EED	-0.576663	5.88365	-3.92589	0.000858268	0.109942	-0.610179
ABT1	-0.4641	5.83799	-3.92181	0.000866419	0.110091	-0.719765
ARL4C	-0.353676	8.02932	-3.88196	0.000950339	0.116074	-0.978066
DNMBP	-1.10354	1.20324	-3.87439	0.000967181	0.116753	-0.758553
GSE1	-0.406656	6.46208	-3.87088	0.000975076	0.116753	-0.887044
ACTG2	-0.339798	4.9431	-3.86954	0.000978131	0.116753	-0.955183
GMDS	-0.395218	4.50895	-3.86273	0.000993697	0.117346	-0.789481
SLC35D2	-2.61357	-0.0780113	-3.86022	0.000999485	0.117346	-2.3469
NUP210	-0.330017	7.23182	-3.82632	0.00108122	0.124348	-1.05522
LRBA	-0.415954	5.06698	-3.81706	0.00110467	0.125581	-0.864752
RP11-245J9.4	-2.39187	-0.223931	-3.81581	0.00110788	0.125581	-1.99923
TUBA1B	-0.203228	11.1718	-3.80272	0.00114202	0.127614	-1.35298
MYO1D	-1.23144	2.27305	-3.7914	0.00117236	0.129596	-1.05369
ITPK1	-0.34999	5.83984	-3.78999	0.0011762	0.129596	-1.05819
TICRR	-0.672433	4.07184	-3.75272	0.00128223	0.137434	-0.889651
RP11-96D1.11	-0.339183	7.01315	-3.73854	0.00132503	0.140116	-1.29046
NFATC3	-0.303325	7.14927	-3.73439	0.00133783	0.140525	-1.3098
UTP3	-0.370647	5.31547	-3.70224	0.00144116	0.146496	-1.15287
FAM172A	-0.470631	4.27824	-3.66897	0.0015564	0.153584	-1.07625
C8orf88	-1.23935	1.56061	-3.66363	0.00157575	0.154208	-1.25796
COMMD1	-0.468741	4.30328	-3.65676	0.00160096	0.154753	-1.14133
AHDC1	-0.504645	3.18319	-3.64793	0.00163397	0.156029	-1.20472
FAM102A	-0.350716	5.16737	-3.6383	0.00167072	0.157073	-1.42551
KRT5	-1.45757	-0.718417	-3.63585	0.00168022	0.157073	-1.39078
RP11-386G11.10	-0.192411	11.1512	-3.6322	0.00169443	0.157073	-1.73742
SLC2A1-AS1	-2.32078	0.0695462	-3.63212	0.00169475	0.157073	-2.22953
RP11-1149O23.2	-1.0653	2.13327	-3.62515	0.00172224	0.157765	-1.15548
CDKAL1	-0.560178	4.11304	-3.60566	0.00180153	0.163132	-1.25228
INTS9	-1.20771	2.66297	-3.59775	0.0018347	0.165186	-1.24947
MAGI1	-0.412732	2.80735	-3.59241	0.00185745	0.165765	-1.29396
ZBTB8OS	-0.54998	5.20745	-3.58524	0.00188845	0.166226	-1.35389
TLR7	-1.89244	0.323669	-3.56615	0.00197345	0.170601	-2.10327
PRKCA	-0.359871	5.14688	-3.55954	0.00200373	0.170652	-1.48847
UNC13C	-0.588732	1.94278	-3.55448	0.00202722	0.170807	-1.36576
FOXN3	-0.301428	6.07365	-3.54559	0.00206921	0.173161	-1.62974
SESN3	-1.24719	1.85923	-3.52042	0.00219271	0.178444	-1.51776
PDE6D	-1.27856	4.27711	-3.51954	0.00219714	0.178444	-1.41628
RNY5	-0.726152	2.74384	-3.50894	0.0022514	0.179633	-1.33885
SLFN5	-0.40556	5.46349	-3.50414	0.00227642	0.179633	-1.81966
TYW1	-0.49563	4.13692	-3.4998	0.00229926	0.179633	-1.44649
LRRN3	-0.383144	4.99919	-3.49852	0.00230605	0.179633	-1.61196
FAM185A	-0.987062	1.35865	-3.49695	0.00231439	0.179633	-1.45298
CHMP7	-0.856644	4.19151	-3.47935	0.00240999	0.184538	-1.47167
CTD-2314B22.3	-0.851737	1.99138	-3.47494	0.00243454	0.184538	-1.41228
PERP	-0.619813	5.12596	-3.44353	0.00261674	0.193565	-1.49514
ORAOV1	-0.456829	3.52215	-3.43852	0.00264703	0.19489	-1.52547
ONECUT2	-0.611051	4.42823	-3.4347	0.0026703	0.194906	-1.55592
EXOC4	-0.401687	4.55084	-3.42472	0.00273217	0.194906	-1.73238
KCNH2	-0.610969	2.7608	-3.42278	0.00274437	0.194906	-1.58176
AC021593.1	-0.522516	4.64699	-3.42135	0.00275339	0.194906	-1.7357
SDK2	-0.72633	1.44245	-3.42053	0.00275857	0.194906	-1.52173
MIR17HG	-0.724331	2.63442	-3.408	0.00283901	0.19908	-1.55343
ABHD2	-0.345188	4.49864	-3.39413	0.00293073	0.203835	-1.7559
ABCC6	-1.46627	0.286522	-3.38638	0.00298322	0.206156	-1.91591
HYKK	-1.75381	0.394717	-3.38022	0.0030256	0.207267	-2.15231
SH2D1A	-0.375244	6.26441	-3.36695	0.00311897	0.21001	-1.84648
TMOD1	-0.445574	3.99005	-3.34332	0.00329215	0.217116	-1.80342
GTF2E2	-0.349083	5.61675	-3.34295	0.00329495	0.217116	-1.93578
HDAC4	-0.504916	2.26438	-3.33929	0.00332265	0.217227	-1.72974
SEL1L3	-0.383089	4.54267	-3.33087	0.00338723	0.219626	-1.89515
ITM2A	-0.388155	7.57716	-3.31185	0.00353761	0.226579	-2.32362
CCDC106	-1.39234	1.80718	-3.30538	0.00359022	0.227362	-1.99263
ZNF264	-0.485982	2.664	-3.29595	0.00366832	0.230271	-1.86973
DNMT1	-0.353945	8.59202	-3.29061	0.00371325	0.231223	-2.34436
RNU2-63P	-0.570871	2.92676	-3.28893	0.00372751	0.231223	-1.80207
TNRC6C	-0.39189	5.46317	-3.27078	0.00388498	0.232464	-2.15011
PIGB	-0.771218	4.15632	-3.26896	0.00390116	0.232464	-1.91405
PITPNC1	-0.636599	4.15028	-3.26273	0.00395687	0.232464	-1.96061
EID1	-0.268727	7.91074	-3.26002	0.00398134	0.232464	-2.35141
ZHX2	-0.752881	2.81723	-3.25869	0.00399349	0.232464	-1.83076
BZRAP1	-0.596246	3.30607	-3.25662	0.00401235	0.232464	-1.95549
CTD-2561B21.5	-0.506625	4.05097	-3.2503	0.00407048	0.232509	-2.02449
SYCE3	-2.14655	-0.736695	-3.24411	0.00412824	0.232834	-2.74237
RP11-474G23.3	-2.51442	-0.287466	-3.23997	0.00416724	0.232834	-2.74433
ETFA	-0.450307	7.51715	-3.22818	0.00428054	0.235239	-2.40049
MAPKAP1	-0.317894	6.40223	-3.22133	0.0043476	0.235239	-2.29426
CTB-31O20.9	-1.37794	0.77271	-3.22064	0.00435449	0.235239	-2.16113
RP13-270P17.2	-1.02885	1.34316	-3.21635	0.00439709	0.235239	-1.91129
FASN	-0.29399	8.80723	-3.215	0.00441062	0.235239	-2.5067
TBCA	-0.197116	8.45036	-3.21325	0.00442819	0.235239	-2.51133
R3HDM2	-0.410346	4.33918	-3.21265	0.00443425	0.235239	-2.17247
RP13-270P17.3	-1.09155	1.32481	-3.20913	0.00446978	0.235946	-1.9269
UHRF1	-0.366806	6.39039	-3.19028	0.00466521	0.241258	-2.4119
RNF213	-0.361238	7.99224	-3.18903	0.00467842	0.241258	-2.43012
CYFIP2	-0.28196	6.73464	-3.18836	0.00468551	0.241258	-2.4136
FAM69A	-0.726351	1.84235	-3.17416	0.00483883	0.246733	-1.9882
HSPA1A	-0.495989	6.0793	-3.1712	0.00487139	0.247592	-2.37082
BNC2	-0.675503	0.279015	-3.16029	0.0049933	0.250555	-2.04026
MAP4	-0.25853	6.16672	-3.15018	0.00510887	0.252375	-2.47886
DCBLD2	-1.2537	1.66973	-3.15011	0.00510965	0.252375	-2.36239
ACOT7	-0.322026	5.52533	-3.11812	0.00549284	0.259099	-2.47233
PPP2R5E	-0.265085	6.72233	-3.11763	0.00549888	0.259099	-2.50396
NDUFS4	-0.419586	5.02334	-3.11714	0.00550501	0.259099	-2.36188
HEATR2	-0.738753	4.44336	-3.11702	0.00550646	0.259099	-2.28931
C1orf213	-1.15542	0.872623	-3.11683	0.00550889	0.259099	-2.14744
GLUL	-0.407423	6.75131	-3.11367	0.00554826	0.259278	-2.69708
PHRF1	-0.31625	6.09865	-3.11075	0.005585	0.259278	-2.51493
FITM2	-0.924893	1.49204	-3.10901	0.00560695	0.259278	-2.1926
COL6A2	-0.752102	-0.349035	-3.10607	0.00564434	0.259278	-2.11685
GEMIN2	-1.17857	2.83382	-3.09954	0.00572805	0.259991	-2.1283
MFAP4	-2.00898	1.72087	-3.09844	0.00574229	0.259991	-2.15997
SLC39A11	-0.422695	4.03318	-3.09716	0.00575888	0.259991	-2.2568
BDH1	-0.37883	5.59209	-3.09124	0.00583632	0.261816	-2.53705
PCCA	-0.526695	3.18933	-3.09086	0.00584127	0.261816	-2.23273
MRPS6	-0.261501	6.97196	-3.08717	0.00589008	0.261816	-2.61398
ARPC1B	-0.317326	7.42519	-3.08663	0.0058972	0.261816	-2.67136
FDFT1	-0.23474	7.44028	-3.08301	0.00594553	0.261816	-2.80237
PAK1	-0.532188	4.26889	-3.08069	0.00597663	0.261816	-2.27709
RP11-345P4.9	-0.815661	1.53353	-3.07956	0.00599195	0.261816	-2.1758
LAMC1	-0.744604	4.60489	-3.07805	0.00601228	0.261816	-2.1811
LRRC69	-1.90126	0.296894	-3.07285	0.00608316	0.261816	-2.88845
SORL1	-0.605827	5.2054	-3.07242	0.00608907	0.261816	-2.40478
PAAF1	-0.313036	4.31571	-3.07174	0.0060984	0.261816	-2.43383
TLDC1	-0.451487	3.50673	-3.06586	0.00617965	0.262036	-2.40052
SNHG8	-0.315791	7.36441	-3.06479	0.00619449	0.262036	-2.76914
RP11-96D1.10	-0.324186	6.61735	-3.0632	0.00621668	0.262036	-2.74251
IL26	-1.27083	-0.694741	-3.05879	0.00627863	0.262357	-2.42457
RP1-20C7.6	-1.05662	1.79703	-3.05652	0.00631082	0.262357	-2.25359
ANKRD11	-0.322253	7.54133	-3.05123	0.00638625	0.264099	-2.79352
MAPK7	-1.83183	1.98599	-3.04575	0.00646543	0.265977	-2.23044
ZNF569	-0.69146	2.81957	-3.03836	0.0065737	0.269027	-2.27152
JAZF1	-1.34358	2.27883	-3.03505	0.00662269	0.269631	-2.34046
PRC1	-0.290886	6.7086	-3.03122	0.00667992	0.27071	-2.76558
KNTC1	-0.414988	5.12441	-3.03098	0.00668355	0.27071	-2.58539
EFCAB4B	-0.538501	3.81869	-3.02465	0.00677914	0.272242	-2.47079
HECTD2	-1.42993	0.728661	-3.0239	0.0067905	0.272242	-2.61374
MCCC1	-0.344536	4.87352	-3.00899	0.00702143	0.279219	-2.64674
VPS53	-0.338223	4.16336	-3.00754	0.00704417	0.279219	-2.62957
SNRNP48	-0.302908	5.49454	-3.0055	0.00707654	0.279219	-2.67008
TMEM184C	-0.788611	4.06681	-2.99574	0.00723294	0.283488	-2.46133
RAC2	-0.332804	8.22016	-2.99069	0.00731507	0.284499	-3.00258
Z82188.1	-0.333557	8.21611	-2.9892	0.00733947	0.284499	-3.00529
LDHB	-0.222263	8.96271	-2.98862	0.00734902	0.284499	-2.96243
TEX19	-0.672388	1.42655	-2.98612	0.00739019	0.285189	-2.35656
DYX1C1-CCPG1	-0.349551	5.02683	-2.98333	0.00743645	0.285189	-2.63593
NFS1	-0.449508	4.72654	-2.98115	0.0074728	0.285189	-2.61593
ARHGAP19-SLIT1	-0.475492	3.87418	-2.98108	0.00747405	0.285189	-2.73485
GLRX	-0.686552	3.85498	-2.97498	0.00757659	0.287157	-2.56216
ABHD17A	-0.319165	5.22946	-2.9712	0.00764096	0.287157	-2.7442
NPAS2	-1.08761	1.12547	-2.9704	0.00765462	0.287157	-2.43201
MAP2K6	-0.789078	2.31663	-2.96748	0.00770478	0.287571	-2.40775
GTF2I	-0.255087	7.462	-2.96657	0.00772039	0.287571	-3.01595
TOPORS-AS1	-0.770269	3.70441	-2.95997	0.00783506	0.289802	-2.54622
SIM1	-0.432219	-0.00081974	-2.95525	0.00791792	0.290127	-2.47306
TSTD2	-0.365675	4.23349	-2.95395	0.00794093	0.290295	-2.6502
NRROS	-0.625478	4.85859	-2.95007	0.00801007	0.290746	-2.77704
WWOX	-0.530348	3.94248	-2.94799	0.00804729	0.290746	-2.6036
CTA-14H9.5	-0.934987	1.00403	-2.94571	0.00808835	0.290746	-2.41634
EGR1	-1.13623	0.557236	-2.94155	0.00816357	0.290746	-2.43646
AC062017.1	-1.06916	1.05727	-2.94031	0.0081862	0.290746	-2.46763
IMPA2	-0.442529	4.00994	-2.93993	0.00819314	0.290746	-2.61799
PIEZO1	-0.260736	5.77379	-2.92727	0.00842747	0.294685	-2.94263
ZNRF3	-0.963677	2.16464	-2.92721	0.00842872	0.294685	-2.4528
KIAA1958	-0.400447	2.99499	-2.92629	0.00844592	0.294685	-2.68202
GNRH1	-1.11269	0.9402	-2.91502	0.00866037	0.299238	-2.72036
RAD51	-0.286543	5.26536	-2.90315	0.00889198	0.300043	-2.89049
FKBP5	-0.352989	5.80868	-2.90192	0.00891638	0.300043	-2.91979
ST6GAL1	-0.407265	2.89089	-2.89597	0.00903486	0.300762	-2.76824
RP11-4F5.2	-1.1695	-0.0785747	-2.89555	0.00904342	0.300762	-2.75276
TSSC1	-0.517387	5.00128	-2.89549	0.0090445	0.300762	-2.87519
MIR4458HG	-1.0188	-1.06018	-2.89532	0.00904805	0.300762	-2.63523
RP11-752G15.6	-0.574196	3.71891	-2.89212	0.0091125	0.301631	-2.69172
NUP93	-0.311991	6.2846	-2.89032	0.00914904	0.301756	-2.97045
DPY19L1	-0.980956	2.01341	-2.8891	0.00917371	0.301756	-2.54468
ARID1B	-0.30678	5.14224	-2.88012	0.00935841	0.306551	-2.90817
RP1-43E13.2	-0.732568	1.72191	-2.86652	0.00964468	0.310903	-2.56382
NT5DC3	-0.541905	3.3456	-2.8651	0.00967513	0.310903	-2.62543
PISD	-0.396639	4.40253	-2.86435	0.00969109	0.310903	-2.8526
RP11-127B20.3	-1.1956	1.04021	-2.86369	0.00970527	0.310903	-2.8298
HRSP12	-1.19959	3.86083	-2.86265	0.00972759	0.310903	-2.68138
MAFF	-0.544273	1.98482	-2.85752	0.00983882	0.310903	-2.65615
MYO18B	-0.966635	0.229632	-2.85728	0.00984396	0.310903	-2.57308
STARD5	-0.268992	3.23475	-2.85701	0.00984989	0.310903	-3.07803
COTL1	-0.421186	9.46751	-2.85379	0.0099204	0.310903	-3.34562
WDR33	-0.315612	6.00581	-2.85355	0.00992563	0.310903	-3.07032
ZNF827	-0.881213	3.47465	-2.84884	0.0100295	0.311902	-2.59376
CD244	-0.581357	0.787953	-2.84401	0.0101373	0.311958	-2.70051
LMNB1	-0.427156	7.44966	-2.83772	0.0102789	0.313798	-3.18733
SETD8	-0.29047	5.68346	-2.83747	0.0102847	0.313798	-3.06209
KIAA0922	-0.342862	3.95577	-2.83587	0.010321	0.313798	-2.95396
PDCL	-0.355773	4.17567	-2.8336	0.0103731	0.313798	-2.88434
GIMAP2	-0.85738	2.27218	-2.83167	0.0104172	0.313798	-2.63019
SUCLG2	-0.409844	4.95842	-2.83086	0.010436	0.313798	-2.98225
DERL1	-0.580113	5.08435	-2.82669	0.0105325	0.315559	-2.93702
SLC43A3	-0.744504	5.58862	-2.82227	0.0106355	0.317976	-2.84642
PREX1	-0.479049	4.07784	-2.81999	0.0106893	0.318451	-3.0674
RASSF8-AS1	-0.960756	0.266078	-2.81062	0.0109124	0.321882	-2.73209
MT-TH	-0.212435	7.31726	-2.80644	0.0110133	0.321882	-3.2512
TMEM70	-0.53041	5.07404	-2.80335	0.0110886	0.321882	-2.97676
SNTB1	-1.61571	-0.295547	-2.80316	0.011093	0.321882	-3.30708
ECD	-0.42649	4.42988	-2.79789	0.0112226	0.324315	-3.03
RRM2	-0.239836	8.38353	-2.79384	0.0113229	0.326149	-3.39363
ALKBH1	-0.962496	2.06516	-2.78747	0.0114827	0.327876	-2.69811
COA1	-0.74376	5.58401	-2.78592	0.0115218	0.327876	-3.19815
RBM38	-0.408876	6.40391	-2.78501	0.011545	0.327876	-3.16415
AZIN1	-0.526336	5.41406	-2.78276	0.0116022	0.327876	-3.09043
FAM168A	-0.496929	2.19874	-2.78152	0.0116339	0.327876	-2.76808
CTSO	-0.638913	3.43375	-2.77921	0.011693	0.327876	-2.77751
FSD2	-0.505937	3.79086	-2.77863	0.0117079	0.327876	-2.93003
C8orf59	-0.249878	6.23659	-2.77825	0.0117176	0.327876	-3.18562
TRGC1	-0.770406	0.946001	-2.77737	0.0117405	0.327876	-3.02409
ARHGAP15	-0.373681	5.64788	-2.77618	0.0117711	0.327876	-3.32939
CTD-2196E14.6	-1.674	-0.254374	-2.7724	0.0118692	0.327974	-3.23792
TBC1D22A	-0.517731	3.43793	-2.7703	0.011924	0.328452	-2.9335
ATG4C	-0.655642	3.24223	-2.76771	0.011992	0.328751	-2.76846
FAM188A	-0.432663	3.22974	-2.76707	0.0120087	0.328751	-2.91775
SKA3	-0.387348	4.87642	-2.76592	0.0120392	0.328751	-3.0157
GIMAP7	-0.703297	-0.305693	-2.76335	0.0121073	0.329027	-2.76423
CTD-3184A7.4	-0.514173	2.95617	-2.75997	0.0121974	0.330228	-2.91815
WDFY1	-0.473989	2.93872	-2.7572	0.0122715	0.330228	-2.86928
SEMA7A	-0.590215	0.562372	-2.75566	0.0123131	0.330228	-2.84138
C7orf55-LUC7L2	-0.27643	6.63127	-2.75449	0.0123447	0.330228	-3.32801
CFL1	-0.309692	9.88002	-2.75286	0.0123888	0.330284	-3.56703
MRPS23	-0.416504	5.21535	-2.74662	0.0125592	0.331482	-3.24044
APOBEC2	-1.62176	0.159191	-2.74271	0.0126671	0.331482	-3.0683
APLNR	-1.16385	-1.81209	-2.73578	0.0128606	0.331482	-2.98062
TMTC2	-0.971021	2.43938	-2.73372	0.0129188	0.331482	-2.78732
HES1	-0.751714	1.57412	-2.73307	0.012937	0.331482	-3.01505
APOO	-0.356992	3.80721	-2.73237	0.0129571	0.331482	-3.03081
NARS2	-0.614275	2.59329	-2.73201	0.0129672	0.331482	-2.82261
TULP4	-0.408757	3.44114	-2.73187	0.0129712	0.331482	-3.06652
TARS2	-0.457933	4.79766	-2.72993	0.0130263	0.331482	-3.025
CTC-534A2.2	-1.42239	1.75903	-2.72657	0.0131222	0.331482	-2.91147
HMGCR	-0.49008	4.70535	-2.7247	0.013176	0.331482	-3.24003
CASKIN1	-0.805049	4.59203	-2.72393	0.0131982	0.331482	-3.06757
RP11-493K19.3	-1.69099	0.0606612	-2.72311	0.0132219	0.331482	-3.13985
ZDHHC23	-0.580134	2.50005	-2.72199	0.0132542	0.331482	-2.86939
FAM222B	-0.287835	4.24875	-2.71329	0.0135082	0.334325	-3.1493
CLPTM1L	-0.288764	7.33581	-2.71307	0.0135148	0.334325	-3.45021
FANCI	-0.319955	7.03187	-2.7125	0.0135317	0.334325	-3.45474
CMIP	-0.302365	6.00855	-2.71088	0.0135794	0.334325	-3.39838
PRKDC	-0.350196	7.60895	-2.70981	0.0136112	0.334325	-3.47706
WHSC1	-0.272527	6.79087	-2.70898	0.0136358	0.334325	-3.40142
KLHL26	-0.526262	2.63325	-2.70834	0.0136548	0.334325	-2.85517
GRIP1	-1.20649	0.985869	-2.70576	0.013732	0.335003	-2.94006
ETNK1	-0.501147	5.06928	-2.70565	0.0137352	0.335003	-3.11732
CKAP2L	-0.381222	5.30699	-2.70226	0.0138372	0.336372	-3.35988
FEN1	-0.443537	7.19463	-2.69957	0.0139185	0.336996	-3.48199
HIVEP2	-0.441991	3.244	-2.69935	0.0139252	0.336996	-3.09173
RGS2	-0.55787	4.41228	-2.69708	0.0139941	0.336996	-3.00871
FH	-0.687744	6.42698	-2.69513	0.0140538	0.336996	-3.33602
CLEC2B	-0.548199	2.01194	-2.69352	0.0141029	0.336996	-3.22862
CCPG1	-0.386653	5.36044	-2.69312	0.0141152	0.336996	-3.26041
DENND3	-0.42874	4.56072	-2.69308	0.0141164	0.336996	-3.1797
TOX2	-0.248358	7.29758	-2.68886	0.0142467	0.338251	-3.41914
ZNF607	-0.850218	-0.865613	-2.68884	0.0142473	0.338251	-2.88162
SFI1	-0.350597	4.54949	-2.68416	0.0143933	0.339332	-3.2557
BLMH	-0.240592	6.79528	-2.6837	0.0144075	0.339332	-3.46129
DUT	-0.264275	8.60576	-2.68229	0.0144519	0.339351	-3.64599
AGTPBP1	-0.375274	4.09105	-2.68151	0.0144765	0.339422	-3.14167
IL16	-0.272181	2.90597	-2.67877	0.0145629	0.339622	-3.48709
POC5	-0.684308	2.45233	-2.67641	0.0146377	0.339622	-2.88384
RP11-105N14.1	-0.563958	-0.497259	-2.67489	0.0146861	0.339622	-2.89437
RP5-1172N10.4	-0.662788	3.02625	-2.67309	0.0147437	0.339622	-2.98969
TCOF1	-0.272855	6.76217	-2.66955	0.0148576	0.340751	-3.46177
RRM1	-0.241727	8.50823	-2.66414	0.0150329	0.341309	-3.67898
CTBP1	-0.487769	6.84965	-2.66164	0.0151149	0.341797	-3.53198
UBE2N	-0.29817	7.23112	-2.65875	0.0152096	0.342492	-3.54571
KREMEN1	-0.940053	0.965777	-2.657	0.0152676	0.342492	-2.9749
SCARNA15	-0.504744	3.79085	-2.65559	0.0153142	0.342492	-3.16827
URB2	-0.534024	4.53441	-2.65166	0.0154452	0.343409	-3.1325
AL358781.1	-0.636257	4.18548	-2.65092	0.0154701	0.343409	-3.21762
CDCA5	-0.362686	5.7197	-2.64797	0.0155693	0.344132	-3.43712
DHX32	-0.534758	3.64296	-2.64699	0.0156023	0.344299	-3.15324
DPY19L2P4	-1.74442	-0.827239	-2.64274	0.0157468	0.346517	-3.18704
SHCBP1	-0.621544	4.42417	-2.64112	0.015802	0.346644	-3.1143
NCR2	-0.249251	1.18008	-2.64055	0.0158215	0.346644	-3.4169
2009-09-01	-0.189628	9.33636	-2.6402	0.0158332	0.346644	-3.75528
PCGF3	-0.448315	4.64927	-2.63934	0.015863	0.346655	-3.34349
NGDN	-0.438327	6.47169	-2.6347	0.016023	0.348113	-3.52417
PARP16	-0.6178	4.0411	-2.63411	0.0160434	0.348113	-3.3132
TRIM36	-1.66228	0.559956	-2.63189	0.0161205	0.348893	-3.34325
SLC39A14	-1.07756	4.11785	-2.63069	0.0161624	0.349112	-2.97568
MACF1	-0.310607	6.5384	-2.62844	0.0162414	0.349112	-3.66625
ZRANB3	-0.556013	2.65579	-2.62451	0.0163797	0.349826	-3.12846
RP4-620F22.2	-1.08872	0.447524	-2.62376	0.0164061	0.349826	-3.07475
TMSB4XP8	-0.783387	7.69036	-2.62236	0.0164559	0.349826	-3.64094
ATP8A1	-0.381471	4.26389	-2.6215	0.0164866	0.349826	-3.26484
NECAB1	-0.616479	2.67526	-2.61816	0.0166059	0.350238	-3.04297
ARHGAP18	-0.277767	5.16087	-2.61445	0.0167393	0.350238	-3.48158
GPALPP1	-0.349685	4.60501	-2.61214	0.016823	0.350238	-3.34287
CCNY	-0.530121	5.17714	-2.61056	0.0168805	0.350238	-3.41123
STIL	-0.530162	4.74362	-2.60767	0.016986	0.350238	-3.35615
S1PR5	-1.60051	0.731722	-2.60624	0.0170384	0.350238	-3.43901
GPLD1	-1.36112	1.24276	-2.60603	0.017046	0.350238	-3.07941
ADAM23	-1.67934	0.511865	-2.60516	0.0170782	0.350238	-3.58181
ECI2	-0.274376	5.29455	-2.60447	0.0171036	0.350238	-3.4559
GTSE1	-0.38713	5.11526	-2.6039	0.0171244	0.350238	-3.43653
CCDC109B	-0.290555	5.76204	-2.60292	0.0171608	0.350238	-3.54351
IQGAP2	-0.3176	6.24959	-2.60232	0.0171829	0.350238	-3.59947
ZBED5-AS1	-0.815067	3.08415	-2.59747	0.0173631	0.352229	-3.20772
RNU1-60P	-0.686844	1.40663	-2.59703	0.0173797	0.352229	-3.04097
STARD7-AS1	-0.904966	1.25037	-2.59586	0.0174237	0.352229	-3.03265
BTBD11	-0.753116	0.933624	-2.59237	0.0175548	0.352349	-3.12581
GNB1	-0.198439	7.75685	-2.58944	0.0176661	0.353042	-3.73976
CDKN2D	-0.527985	5.22185	-2.58792	0.0177238	0.353042	-3.55591
HSPB11	-0.6657	6.32953	-2.58707	0.0177562	0.35324	-3.50006
ACYP1	-0.536478	3.95738	-2.58391	0.0178774	0.354188	-3.31475
KHDRBS3	-0.725641	1.44214	-2.58348	0.0178938	0.354188	-3.08082
GNG4	-0.3489	2.96285	-2.58047	0.0180098	0.354703	-3.41421
RAD51C	-0.343819	5.76536	-2.57615	0.0181781	0.356636	-3.53307
RP11-672L10.6	-1.12366	-0.0266913	-2.57162	0.0183554	0.357425	-3.05662
ARHGEF18	-0.306999	4.28073	-2.57047	0.0184008	0.357425	-3.53128
ARHGDIB	-0.220212	8.45369	-2.56941	0.0184429	0.357425	-3.91712
GTDC1	-0.474318	3.71326	-2.56361	0.0186736	0.360106	-3.17439
BLOC1S2	-0.325962	5.14982	-2.56082	0.0187856	0.360106	-3.53136
RP11-571M6.17	-0.826942	0.793245	-2.56043	0.0188016	0.360106	-3.07735
RP11-112J3.15	-0.596303	3.57914	-2.5574	0.0189241	0.360106	-3.26594
STX3	-0.325917	3.45256	-2.55516	0.0190148	0.360526	-3.41657
SOCS6	-1.88063	0.675734	-2.55405	0.0190604	0.360756	-3.54838
AC002116.8	-1.60487	0.889382	-2.55318	0.0190956	0.360756	-3.17586
CAPZB	-0.51414	8.0673	-2.55025	0.019216	0.361842	-3.88403
POGZ	-0.449992	5.47859	-2.5501	0.019222	0.361842	-3.52621
RP11-767N6.7	-0.583228	2.30108	-2.54569	0.0194045	0.363541	-3.11103
STK38L	-0.614689	2.89339	-2.54497	0.0194341	0.363662	-3.16481
SMIM10	-0.35939	0.30306	-2.54379	0.0194835	0.364003	-3.31005
SLC13A3	-0.847189	-1.29121	-2.54295	0.0195184	0.364003	-3.19514
DDHD2	-0.523612	4.14285	-2.54057	0.0196181	0.364534	-3.36231
GPD1L	-0.563828	4.35597	-2.54008	0.0196384	0.364534	-3.46472
CKS2	-0.245701	5.75171	-2.53986	0.0196478	0.364534	-3.73665
MAN1C1	-0.659211	1.56731	-2.53943	0.0196658	0.364534	-3.14052
DHFR	-0.234408	7.70479	-2.5364	0.0197937	0.365392	-3.84255
C18orf21	-0.655161	3.27201	-2.53331	0.0199249	0.36632	-3.21456
SC22CB-1E7.1	-0.643375	5.33342	-2.53126	0.020012	0.367226	-3.61369
RP11-660L16.2	-0.30283	4.04311	-2.53106	0.0200207	0.367226	-3.69351
EIF1AD	-0.570976	3.77825	-2.52873	0.0201205	0.367885	-3.37241
MBP	-0.28805	5.47591	-2.5287	0.0201217	0.367885	-3.76899
BLOC1S4	-0.374904	5.05066	-2.52808	0.0201486	0.367885	-3.59572
RP11-288G11.3	-0.388961	1.68166	-2.5275	0.0201735	0.367885	-3.32825
WWC3	-0.427165	5.66225	-2.52526	0.0202701	0.368991	-3.57174
NAMPT	-0.298572	4.87654	-2.52501	0.0202809	0.368991	-3.61278
AL590710.1	-0.614961	2.4534	-2.52114	0.0204491	0.369914	-3.16411
XYLT1	-0.548964	2.85467	-2.5189	0.020547	0.370047	-3.34236
TMEM161B-AS1	-0.538005	3.18515	-2.51844	0.0205672	0.370047	-3.23788
IRF2BPL	-0.341642	6.11675	-2.51731	0.0206166	0.370047	-3.75077
FOS	-0.781452	1.30839	-2.51722	0.0206208	0.370047	-3.15368
THAP4	-0.511473	4.14585	-2.51402	0.0207616	0.37156	-3.48419
EFNA5	-1.37222	1.36714	-2.51235	0.0208357	0.37156	-3.37467
RP11-410L14.2	-1.78512	1.4545	-2.51104	0.0208938	0.37156	-3.16049
INPP5A	-0.385378	2.93062	-2.50896	0.0209867	0.372791	-3.40356
TOX	-0.251915	5.40639	-2.50667	0.0210891	0.37419	-3.74735
NDUFB1P1	-1.58638	1.15671	-2.50054	0.0213661	0.375829	-3.21538
RP11-618P17.4	-0.704087	1.17649	-2.50001	0.0213904	0.375829	-3.17979
ESRP1	-0.277465	3.946	-2.49961	0.0214085	0.375829	-3.65442
DSCR3	-0.397867	4.22496	-2.49905	0.0214338	0.375829	-3.48377
GP1BA	-1.20576	0.0678336	-2.49891	0.0214404	0.375829	-3.23098
TMEM81	-1.78776	0.872261	-2.49786	0.0214884	0.375829	-3.43344
SLC25A28	-0.319413	3.25651	-2.49782	0.0214903	0.375829	-3.43907
SHMT1	-0.635699	5.71443	-2.49371	0.0216786	0.377655	-3.71942
TSPAN5	-0.308882	3.92354	-2.49278	0.0217215	0.377655	-3.51828
CRYL1	-0.713738	2.98926	-2.49076	0.0218148	0.377655	-3.24669
PFKFB3	-0.320845	4.58751	-2.49044	0.0218296	0.377655	-3.64419
FAM69B	-0.786685	0.47019	-2.48838	0.0219254	0.37879	-3.19864
PSMD12	-0.277425	5.71547	-2.48692	0.0219936	0.379275	-3.73995
ARID1A	-0.37844	5.9758	-2.4866	0.0220086	0.379275	-3.79609
HNRNPL	-0.330263	7.50707	-2.4845	0.0221068	0.379841	-3.93245
UQCR11	-0.190201	7.57127	-2.48117	0.0222634	0.380625	-3.94178
DPH6	-0.597078	3.4922	-2.48081	0.0222806	0.380625	-3.409
LA16c-OS12.2	-1.61823	-0.701462	-2.48018	0.0223106	0.380625	-3.36864
CELF1	-0.183334	8.01194	-2.47941	0.0223471	0.380625	-3.97667
CTC-429P9.5	-1.27319	0.718675	-2.47898	0.0223673	0.380625	-3.27374
CDC25A	-0.231185	5.7897	-2.47791	0.0224181	0.380625	-3.79124
CTD-2510F5.6	-0.337934	4.65245	-2.47678	0.0224717	0.381123	-3.60147
2002-09-01	-0.399233	6.79888	-2.47423	0.0225936	0.382368	-3.84466
BAG3	-0.757173	2.70819	-2.47174	0.0227133	0.38275	-3.34669
GRAMD1B	-1.10506	0.191219	-2.47067	0.0227648	0.383208	-3.2519
AC008277.1	-0.673187	2.09645	-2.46914	0.0228385	0.383685	-3.30086
AMPD3	-0.350527	0.489456	-2.46707	0.0229391	0.383685	-3.48876
CXXC4	-0.589449	4.19587	-2.46701	0.0229419	0.383685	-3.38465
ADO	-0.356587	4.54287	-2.46594	0.0229938	0.383685	-3.71105
FADS2	-0.362828	2.03294	-2.46538	0.0230211	0.383685	-3.75644
ARHGEF1	-0.467259	4.47488	-2.46406	0.0230854	0.383685	-3.65832
C2orf44	-0.358117	3.94217	-2.46124	0.0232239	0.384342	-3.53937
ATAD2	-0.358028	6.72306	-2.46035	0.0232677	0.384342	-3.88666
HEATR5B	-0.532648	3.19861	-2.45982	0.0232934	0.384342	-3.39365
LRRC57	-0.516838	2.5669	-2.4585	0.0233587	0.384342	-3.31665
DUSP4	-0.353089	3.82833	-2.45834	0.0233664	0.384342	-3.57091
CLASP1	-0.399163	3.86227	-2.45804	0.0233814	0.384342	-3.52213
RP11-861E21.2	-0.454255	3.30287	-2.45531	0.0235166	0.385164	-3.45466
HPGD	-0.879412	0.383562	-2.45426	0.0235693	0.385306	-3.27675
ST7L	-0.537016	2.17807	-2.45241	0.0236615	0.386013	-3.26357
C3orf58	-0.46703	4.48069	-2.45047	0.0237586	0.386013	-3.47674
PPP2R5C	-0.198637	6.37755	-2.45032	0.023766	0.386013	-3.93738
COMMD6	-0.576001	6.67528	-2.45004	0.0237801	0.386013	-3.88405
PNMA1	-1.41549	3.40853	-2.44986	0.0237889	0.386013	-3.38272
MAPK9	-0.604189	3.94286	-2.44466	0.0240517	0.388675	-3.45287
PPP6R3	-0.229881	6.38458	-2.44188	0.0241932	0.39001	-3.90659
CDC123	-0.362523	6.35199	-2.44186	0.0241941	0.39001	-3.92964
RP11-308D16.4	-1.53615	-0.968236	-2.44158	0.0242086	0.39001	-3.4331
C4orf27	-0.277965	5.17277	-2.43908	0.0243367	0.391674	-3.75655
UBE2D2	-0.328959	7.42179	-2.43637	0.0244761	0.392198	-4.01107
AIFM1	-0.349199	5.8434	-2.43612	0.024489	0.392198	-3.86242
CHRAC1	-0.332823	5.68877	-2.43571	0.0245101	0.392198	-3.85885
HSPA14	-0.24805	4.89103	-2.43396	0.024601	0.392198	-3.77795
FHIT	-0.52051	0.732654	-2.43365	0.0246168	0.392198	-3.34145
NCALD	-0.665549	3.1152	-2.43365	0.0246168	0.392198	-3.33084
ATP8B3	-0.730529	2.74005	-2.4331	0.0246452	0.392198	-3.37148
AL353354.2	-0.24752	6.40003	-2.43111	0.0247487	0.392198	-3.99829
RTF1	-0.200325	6.79964	-2.43107	0.0247512	0.392198	-4.00885
CBX7	-0.455723	3.89458	-2.43065	0.024773	0.392198	-3.57637
RNU7-75P	-0.492804	3.41806	-2.43043	0.0247842	0.392198	-3.44398
CTD-2116N17.1	-0.396974	3.29402	-2.42906	0.0248562	0.392198	-3.49442
RP4-765C7.2	-2.14716	-0.480518	-2.42894	0.0248625	0.392198	-3.2871
VRK2	-0.312808	5.11746	-2.4279	0.0249169	0.392198	-3.75342
RP3-462E2.5	-1.04949	0.844253	-2.42633	0.0249995	0.392715	-3.32221
CHCHD3	-0.606991	5.69152	-2.42567	0.0250343	0.392717	-3.84537
PAPSS1	-0.380385	5.0127	-2.42538	0.0250495	0.392717	-3.74528
MT-TI	-0.327785	5.74192	-2.4234	0.0251542	0.393966	-3.84896
DDX10	-0.313355	5.57237	-2.41699	0.0254953	0.396157	-3.81891
NOA1	-0.314325	4.60762	-2.41494	0.0256057	0.396962	-3.68523
RGS1	-0.547409	6.67354	-2.4144	0.0256345	0.396962	-3.88948
PVRL1	-0.732838	2.28817	-2.41401	0.0256559	0.396962	-3.42884
RHOA	-0.267824	9.34575	-2.41325	0.0256969	0.396962	-4.20704
PPIF	-0.374513	6.46158	-2.41207	0.0257602	0.39753	-3.93602
PHLPP2	-0.715147	2.07855	-2.41089	0.0258243	0.397739	-3.31978
AC123768.4	-1.67791	-0.791135	-2.40793	0.0259856	0.398426	-3.33666
LSS	-0.247438	4.71194	-2.40778	0.0259936	0.398426	-3.91072
ARV1	-0.461781	4.99987	-2.4077	0.0259982	0.398426	-3.63919
PIK3IP1	-0.396037	2.76363	-2.40647	0.0260652	0.398426	-3.60709
MAGEB1	-1.05814	0.95036	-2.4059	0.0260965	0.398426	-3.5362
CRTAP	-0.391234	5.67106	-2.40508	0.0261412	0.398646	-3.91657
NRN1	-0.458063	1.12042	-2.40464	0.0261654	0.398646	-3.66635
LINC00544	-1.54901	-0.0975419	-2.40345	0.0262311	0.398646	-3.66897
CSTF3	-0.276292	6.14643	-2.40243	0.0262871	0.398646	-3.98176
C12orf66	-0.490994	3.0739	-2.40242	0.0262879	0.398646	-3.44101
CLP1	-0.606415	3.13533	-2.40153	0.026337	0.398992	-3.45233
SLC25A42	-0.541288	2.1878	-2.40063	0.0263867	0.398992	-3.44281
MTHFD1	-0.215997	6.68828	-2.39593	0.026648	0.401018	-4.02816
RYR3	-1.93268	-0.382247	-2.39266	0.026831	0.401471	-3.66644
CLDND2	-0.863701	1.57471	-2.38744	0.0271258	0.404465	-3.39027
AC010335.1	-0.876092	1.55082	-2.38333	0.0273605	0.406578	-3.35672
EPHA1-AS1	-0.476936	1.196	-2.38057	0.0275188	0.407201	-3.5907
ATP5H	-0.491289	6.8636	-2.3798	0.0275628	0.407392	-3.99823
MT-TN	-0.320494	7.9937	-2.37828	0.0276506	0.407864	-4.19864
TUBA1A	-0.268233	6.19974	-2.37715	0.0277164	0.407864	-4.08793
SCML1	-0.478531	0.120931	-2.37681	0.0277358	0.407864	-3.53888
LINC00852	-1.33034	1.80688	-2.37674	0.02774	0.407864	-3.36414
INTU	-0.816142	0.684355	-2.37517	0.0278314	0.407864	-3.36665
RP11-1100L3.8	-1.83836	0.276367	-2.37429	0.0278821	0.407864	-3.40907
DDX50	-0.331394	5.99909	-2.37416	0.0278897	0.407864	-4.06466
RP11-553L6.5	-0.810907	0.782397	-2.37355	0.0279256	0.407864	-3.36906
CPNE8	-1.95538	-0.200471	-2.37345	0.0279313	0.407864	-3.72488
PTPN9	-0.619027	3.60977	-2.37277	0.027971	0.408065	-3.65895
AC004041.2	-1.47959	0.633604	-2.37073	0.0280902	0.408669	-3.42123
LEF1	-0.26686	5.58877	-2.36884	0.0282017	0.409688	-4.20026
ETV6	-0.317571	4.40638	-2.3678	0.0282626	0.409864	-3.8447
NFIA	-0.252306	4.39395	-2.36395	0.0284906	0.410727	-3.97909
CTD-2105E13.13	-1.31962	-0.0759746	-2.36385	0.0284968	0.410727	-3.5684
TMSB4XP4	-1.32044	6.70444	-2.36315	0.0285386	0.410727	-4.01968
LANCL1	-0.357588	4.40302	-2.36217	0.0285965	0.410727	-3.7075
PHLDB2	-0.684238	2.05301	-2.35909	0.0287811	0.411362	-3.39979
CTD-2647L4.5	-0.809528	1.68641	-2.35811	0.0288396	0.411362	-3.3939
PADI4	-1.20367	-0.949086	-2.35401	0.029087	0.412878	-3.42418
LA16c-380H5.5	-1.06155	-0.698027	-2.35115	0.0292612	0.414604	-3.42826
ANKRD55	-0.471482	2.21873	-2.35047	0.0293023	0.414729	-3.72523
RP11-849H4.2	-0.543483	2.58172	-2.349	0.0293921	0.414729	-3.51746
MEST	-0.490115	4.35753	-2.34843	0.029427	0.414729	-3.93238
FGF14-AS2	-0.708686	1.80643	-2.34765	0.0294747	0.414729	-3.41565
BORA	-0.67132	3.61606	-2.34717	0.0295047	0.414729	-3.58031
CHKA	-0.412183	4.85599	-2.34716	0.0295052	0.414729	-3.95489
IFNG	-1.63682	0.0855705	-2.34537	0.029615	0.414729	-3.49108
RPL9P3	-0.960653	0.703762	-2.34251	0.0297917	0.414729	-3.43289
VAV2	-0.543935	2.62118	-2.33888	0.0300175	0.414729	-3.4922
LCP1	-0.29698	9.62087	-2.33759	0.0300978	0.414729	-4.37939
TBL1X	-0.320064	4.67828	-2.33743	0.0301077	0.414729	-3.74921
PER3	-1.54734	-0.447487	-2.33669	0.0301542	0.414729	-3.71855
E2F5	-0.21924	5.9986	-2.3365	0.030166	0.414729	-4.02412
CDK1	-0.334653	6.3304	-2.33633	0.0301768	0.414729	-4.17882
RORB	-0.568309	4.09286	-2.33525	0.0302448	0.414729	-3.5061
NR4A1	-1.41617	0.442953	-2.3352	0.0302478	0.414729	-3.4334
ZNF841	-1.43057	-1.06888	-2.33409	0.0303178	0.414729	-3.50107
RP11-140K17.3	-0.403168	3.43887	-2.33377	0.0303375	0.414729	-3.75754
GPR75-ASB3	-0.285396	5.10818	-2.3324	0.0304242	0.415034	-3.96607
SRSF7	-0.26817	8.35892	-2.33071	0.0305309	0.415904	-4.28885
RNU5F-1	-0.514999	3.72922	-2.32979	0.0305892	0.416203	-3.62184
ACLY	-0.199057	8.15123	-2.32909	0.0306341	0.416455	-4.2491
KLF13	-0.343699	6.04961	-2.3285	0.0306713	0.41654	-4.15482
C5orf51	-0.411173	3.35995	-2.3271	0.0307605	0.41672	-3.6943
DOCK9	-0.736208	2.65192	-2.32684	0.0307774	0.41672	-3.56057
DPY30	-0.318226	5.79526	-2.3267	0.0307859	0.41672	-4.14044
TMEM237	-0.333751	4.27169	-2.32539	0.0308696	0.417344	-3.72235
ABI1	-0.352765	5.12938	-2.32515	0.030885	0.417344	-4.01131
CD2AP	-0.299814	5.51693	-2.3235	0.0309913	0.41756	-4.10569
CYFIP1	-0.288644	5.95912	-2.32255	0.0310519	0.41756	-4.07282
C16orf91	-0.873829	3.21408	-2.31879	0.0312948	0.41756	-3.52763
DYNLT3	-0.537154	3.53511	-2.31792	0.0313517	0.41756	-3.71276
RP11-173B14.5	-1.79101	1.57548	-2.31653	0.0314418	0.41756	-3.49145
CTD-3025N20.3	-1.07328	0.711552	-2.31636	0.0314526	0.41756	-3.47147
RALGDS	-0.297857	4.31486	-2.31475	0.031558	0.41756	-3.95046
PCGF5	-0.306407	4.39661	-2.31193	0.0317425	0.41756	-3.9006
UCHL3	-0.311168	5.51105	-2.31148	0.0317721	0.41756	-4.00997
PRPF8	-0.472152	7.03384	-2.30943	0.0319073	0.418942	-4.26958
SNX29	-0.611584	2.35689	-2.30883	0.0319471	0.419116	-3.5368
UBASH3B	-0.293249	3.28372	-2.30812	0.0319939	0.419381	-4.01315
MGMT	-0.389182	3.91788	-2.30688	0.0320758	0.419733	-3.85532
TBC1D7	-0.409957	4.3239	-2.30651	0.0321007	0.419733	-3.89523
ZBTB7A	-0.207459	6.87451	-2.30528	0.032182	0.419755	-4.22576
SARNP	-0.303072	6.29625	-2.30396	0.0322699	0.420035	-4.12952
ZZEF1	-0.275169	3.80468	-2.30105	0.0324646	0.421245	-3.89968
INTS12	-0.396638	4.73945	-2.29964	0.0325593	0.421245	-3.9632
UBE2G1	-0.301839	5.95716	-2.29916	0.0325921	0.421264	-4.14917
CRADD	-1.1334	1.36453	-2.29862	0.0326281	0.421384	-3.52977
FAM72C	-1.48601	0.658106	-2.29664	0.0327621	0.422038	-3.57938
ASCC2	-0.462496	5.53544	-2.29603	0.0328033	0.422038	-4.08523
RP1-8B1.4	-1.476	1.33864	-2.29392	0.0329461	0.422846	-3.48914
RNF146	-0.560381	3.36899	-2.2937	0.032961	0.422846	-3.75713
RP11-391M1.4	-0.62048	2.76989	-2.29314	0.0329992	0.422846	-3.58658
BCL11B	-0.235891	6.1703	-2.29285	0.0330189	0.422846	-4.12255
TSPAN7	-1.48321	1.83305	-2.29169	0.0330979	0.423035	-3.51095
ABCG1	-0.371498	4.20595	-2.29073	0.0331636	0.423381	-3.96139
AHSA2	-0.232247	6.40211	-2.29041	0.0331858	0.423381	-4.20433
HNRNPF	-0.824595	7.84208	-2.28892	0.033288	0.424025	-4.36193
RP1-223E5.4	-0.557772	1.75066	-2.27882	0.0339877	0.425552	-3.54204
TRNAU1AP	-0.358524	4.29065	-2.27838	0.034018	0.425552	-3.94884
LRPPRC	-0.2339	7.04821	-2.27816	0.0340339	0.425552	-4.26868
FASTKD3	-0.851414	2.94796	-2.27629	0.034165	0.425552	-3.63537
CENPH	-0.249229	5.48891	-2.27598	0.0341867	0.425552	-4.13459
DPP3	-0.302303	5.4307	-2.27536	0.0342306	0.425552	-4.1152
RP11-11N9.4	-0.384032	2.90335	-2.2751	0.0342485	0.425552	-3.70891
MT-ND2	-0.249671	12.4466	-2.27489	0.0342632	0.425552	-4.63649
INTS4	-0.467967	4.1812	-2.27418	0.0343133	0.425552	-3.86413
TXNDC12	-0.289667	5.42873	-2.27351	0.0343607	0.425552	-4.17175
KPNA2	-0.267815	6.86172	-2.27303	0.0343947	0.425552	-4.26233
DSCC1	-0.358989	3.93661	-2.27261	0.0344245	0.425552	-3.83284
ANKRA2	-0.399498	3.73163	-2.27244	0.0344363	0.425552	-3.7578
CDH3	-0.598594	-0.600233	-2.26745	0.0347912	0.42759	-3.54559
PODXL	-0.967629	2.50992	-2.26558	0.0349254	0.428096	-3.53814
PMS1	-0.367601	4.33741	-2.26533	0.0349432	0.428096	-3.8711
DDHD1	-0.597915	3.5804	-2.26341	0.0350814	0.428096	-3.71631
PYHIN1	-0.887234	-0.145646	-2.26254	0.0351444	0.428096	-3.55166
ZDHHC7	-0.321714	5.06146	-2.26248	0.0351485	0.428096	-4.10041
MRPL34	-0.653419	5.71565	-2.25841	0.0354433	0.428656	-4.13591
SFT2D3	-0.590358	3.45956	-2.25802	0.035472	0.428656	-3.82004
SEC14L1	-0.414947	4.75763	-2.25795	0.0354765	0.428656	-4.10694
SLC38A9	-0.791866	2.47049	-2.25529	0.0356706	0.429249	-3.61921
NOX1	-1.86537	1.62943	-2.25529	0.0356706	0.429249	-3.55196
BCKDHB	-0.616864	2.42462	-2.25504	0.035689	0.429249	-3.60187
BDH2	-0.481256	2.73827	-2.25384	0.0357767	0.429631	-3.84739
RN7SL80P	-1.28389	0.332437	-2.25321	0.0358229	0.429631	-3.64277
PSMD5	-0.308105	5.08289	-2.25268	0.0358618	0.429631	-4.12739
EML4	-0.233147	5.49717	-2.25223	0.0358949	0.429631	-4.18389
DPF2	-0.487634	4.65694	-2.25163	0.0359396	0.429639	-3.99687
FBXO4	-0.326732	5.00528	-2.25083	0.0359981	0.430012	-4.04895
SND1	-0.236009	7.08396	-2.24756	0.0362398	0.431364	-4.37152
HDGFRP2	-0.306943	5.09585	-2.24686	0.0362924	0.431364	-4.14161
KB-1208A12.3	-0.463377	10.4884	-2.24514	0.0364204	0.431507	-4.59219
CBFA2T3	-0.963549	-0.870923	-2.24495	0.036434	0.431507	-3.56978
NSF	-0.309047	5.37618	-2.24398	0.0365066	0.431507	-4.01744
TCEB1	-0.445659	5.65366	-2.24166	0.0366807	0.432747	-4.1422
HMGB1	-0.253834	8.61761	-2.24148	0.036694	0.432747	-4.47107
MRPL45	-0.445524	6.27523	-2.23647	0.0370716	0.434062	-4.23879
COPS3	-0.339476	7.18843	-2.23616	0.0370951	0.434062	-4.38015
PTPN3	-0.493342	4.46822	-2.23476	0.0372015	0.434062	-4.02046
U2AF1	-0.325862	9.6297	-2.23443	0.0372266	0.434062	-4.53746
KCTD13	-0.653438	2.71021	-2.2344	0.0372288	0.434062	-3.66537
RP11-196G11.1	-0.563157	3.50658	-2.23417	0.0372462	0.434062	-3.85012
RP13-131K19.2	-1.0936	3.01388	-2.23364	0.0372868	0.434214	-3.68265
NPC2	-0.204436	5.38674	-2.23287	0.0373457	0.434257	-4.16767
LPAR6	-0.254614	3.46618	-2.23177	0.0374297	0.434593	-4.24604
RP11-531F16.4	-1.2347	2.37162	-2.22974	0.0375847	0.435119	-3.70233
TCTEX1D2	-0.462727	3.95102	-2.22862	0.0376708	0.435466	-3.92466
FCF1P2	-0.629083	1.12656	-2.22732	0.037771	0.435858	-3.60223
ZNF684	-0.775106	1.56711	-2.22651	0.0378336	0.435858	-3.58564
PEX5	-1.12507	2.27676	-2.22613	0.0378628	0.435858	-3.66787
SPATA5L1	-0.404886	2.74866	-2.22573	0.0378939	0.435858	-3.75167
TNF	-0.856896	2.69783	-2.22552	0.0379103	0.435858	-3.58882
KLRC4-KLRK1	-0.206948	1.50559	-2.22365	0.0380551	0.435858	-4.26416
MTA1	-0.523726	5.89726	-2.22058	0.0382936	0.435858	-4.25575
UTP15	-0.38107	4.37723	-2.22043	0.0383051	0.435858	-3.94155
SF3B4	-0.769131	5.44388	-2.22011	0.0383307	0.435858	-4.04413
GLO1	-0.202705	7.02006	-2.21901	0.0384168	0.435858	-4.40985
RP11-383J24.6	-1.09883	0.222236	-2.21875	0.0384365	0.435858	-3.62811
PHF20	-0.21839	5.41035	-2.21827	0.0384747	0.435858	-4.27692
ZNF839	-0.332925	4.05157	-2.21761	0.0385262	0.435858	-4.0172
RHOT1	-0.333792	4.78619	-2.21758	0.0385286	0.435858	-4.1235
CCDC12	-0.28816	5.35496	-2.2162	0.0386367	0.435858	-4.23423
DFFB	-1.2476	2.92235	-2.21578	0.0386704	0.435858	-3.71841
RORA	-0.46058	4.06149	-2.21521	0.0387146	0.435858	-3.82025
TRAF3IP1	-0.385107	3.68288	-2.21452	0.0387693	0.435858	-3.86884
MAPKAPK5	-0.550873	5.32301	-2.21394	0.0388155	0.435907	-4.22651
EIF3H	-0.317507	7.56862	-2.21134	0.0390216	0.436117	-4.43558
LRRC1	-0.43563	3.28058	-2.21065	0.0390758	0.436117	-3.80921
NOP10	-0.517616	6.8504	-2.21028	0.0391055	0.436117	-4.39478
MORC2	-0.522974	4.18109	-2.21002	0.0391259	0.436117	-4.01535
EYA3	-0.320483	4.03607	-2.20903	0.0392047	0.436117	-4.10868
CCNA2	-0.225622	7.17382	-2.2079	0.0392955	0.436321	-4.43424
RAVER2	-0.340822	3.61962	-2.20436	0.039579	0.437467	-3.88532
FAM206A	-0.741917	2.83114	-2.20419	0.039593	0.437467	-3.82491
SAT1	-0.284821	4.84684	-2.20051	0.0398896	0.439693	-4.14067
LARP4B	-0.383595	5.2495	-2.20031	0.0399061	0.439693	-4.22494
NINJ2	-0.276064	4.68848	-2.19836	0.0400644	0.440075	-4.23642
ATG16L1	-0.384318	3.48515	-2.19764	0.0401229	0.440075	-3.92343
NIPA2	-0.275059	6.01916	-2.19645	0.0402198	0.44009	-4.31524
FAM115A	-0.290753	4.98302	-2.19613	0.0402461	0.44009	-4.26158
PIP4K2C	-0.662101	4.67228	-2.19426	0.0403994	0.440106	-4.03296
RP11-275I4.2	-0.842171	-1.3532	-2.193	0.0405022	0.440106	-3.63988
RPS2P7	-0.811576	1.77366	-2.19143	0.0406319	0.440509	-3.63444
PTPRN2	-0.339209	5.47245	-2.19129	0.0406434	0.440509	-4.19657
ARHGEF2	-0.678232	5.80559	-2.19004	0.0407464	0.440583	-4.26176
KB-1107E3.1	-0.860142	1.90778	-2.18953	0.0407883	0.440583	-3.6389
KLHL2	-0.69741	2.6919	-2.18949	0.040792	0.440583	-3.70522
GTF2A1	-0.427699	4.69409	-2.18903	0.04083	0.440583	-4.14409
MCM2	-0.391358	8.23128	-2.18871	0.0408568	0.440583	-4.56046
VWA9	-0.869983	4.04803	-2.18743	0.0409628	0.440583	-4.02354
VPS13D	-0.385907	3.7429	-2.18739	0.0409656	0.440583	-3.9514
TXNDC5	-0.418728	5.35519	-2.18569	0.0411069	0.440787	-4.29053
EIF2D	-0.987461	5.36363	-2.18552	0.0411215	0.440787	-4.16099
ARHGAP11A	-0.276217	6.06281	-2.18448	0.0412083	0.440787	-4.38865
CLGN	-0.388921	0.0385894	-2.18213	0.0414049	0.440927	-3.85275
DUSP6	-0.328768	4.03327	-2.18195	0.0414196	0.440927	-4.36846
ABR	-0.399721	3.74469	-2.18142	0.041464	0.440927	-4.0728
ZCCHC4	-0.494636	2.75535	-2.18046	0.0415447	0.441092	-3.76921
NUP107	-0.26395	6.02317	-2.17939	0.0416351	0.441179	-4.39935
MELK	-0.527334	4.23792	-2.17869	0.0416938	0.441179	-3.95715
RP11-670E13.2	-1.51516	-1.03807	-2.178	0.0417523	0.441179	-3.71385
SUN2	-0.247499	6.18652	-2.17771	0.041777	0.441179	-4.4845
NDUFA12	-0.259478	6.70191	-2.17542	0.041971	0.441364	-4.4289
CXXC5	-0.2505	4.07483	-2.17448	0.0420503	0.441364	-4.43196
MT-ND4	-0.193422	13.4518	-2.17436	0.0420604	0.441364	-4.91826
RGP1	-0.34478	4.1195	-2.1742	0.0420747	0.441364	-4.07507
SPATA3	-1.73163	0.943581	-2.17231	0.0422358	0.441877	-3.89926
DHDDS	-0.280173	4.09908	-2.17043	0.0423961	0.441877	-4.06318
TPST1	-1.24052	1.4245	-2.17031	0.0424067	0.441877	-3.69496
ZFP14	-0.471793	2.44654	-2.16925	0.042497	0.441877	-3.83654
FAM184B	-0.451424	3.03145	-2.16731	0.042664	0.441877	-3.81472
RP11-29B2.5	-1.09509	-0.116455	-2.16722	0.0426722	0.441877	-3.79559
SREK1IP1	-0.233218	5.55491	-2.16685	0.0427034	0.441877	-4.32104
MRPS27	-0.216104	6.30065	-2.16567	0.0428057	0.441877	-4.3757
SNRPF	-0.537887	7.78769	-2.16499	0.0428645	0.441877	-4.54272
HELZ	-0.211629	6.15828	-2.16472	0.0428877	0.441877	-4.42057
SMG8	-0.320139	4.63733	-2.16449	0.0429076	0.441877	-4.16746
RP11-161H23.9	-1.30787	0.0843557	-2.1644	0.0429154	0.441877	-3.73259
BTN2A2	-0.531062	2.54453	-2.16372	0.0429747	0.441877	-3.83535
CHST2	-0.834664	2.72055	-2.16306	0.0430315	0.441877	-3.80307
TAF6L	-0.564627	1.90772	-2.16219	0.0431071	0.441877	-3.71209
YWHAE	-0.207943	8.66215	-2.16092	0.0432182	0.441877	-4.67513
SEC23B	-0.223214	5.94103	-2.16045	0.043259	0.441877	-4.43772
PRR3	-0.337762	3.39638	-2.16025	0.0432762	0.441877	-3.95741
DERA	-1.06286	3.41803	-2.15958	0.0433347	0.441877	-3.78419
RRN3	-0.508222	5.32588	-2.15913	0.0433744	0.441877	-4.25569
HJURP	-0.260495	5.8317	-2.15904	0.0433824	0.441877	-4.38842
TRAF7	-0.407141	5.02376	-2.15898	0.0433874	0.441877	-4.22947
SETD4	-0.336673	3.84169	-2.1578	0.0434904	0.441877	-3.98873
PPP6R2	-0.256253	4.79096	-2.157	0.0435603	0.441877	-4.19056
PCP2	-1.3856	-0.257498	-2.15681	0.0435777	0.441877	-3.86241
SBK1	-0.331725	3.63249	-2.15616	0.0436342	0.441877	-4.2382
CADM1	-0.308857	6.34946	-2.1558	0.043666	0.441877	-4.21433
CTC-365E16.1	-1.59596	-0.404361	-2.15428	0.0438	0.442394	-3.90125
C8orf37	-0.610996	2.15547	-2.14765	0.0443889	0.445258	-3.73496
MIR600HG	-0.504855	2.19101	-2.14765	0.044389	0.445258	-3.80707
RADIL	-1.40631	-0.228147	-2.14651	0.0444905	0.445258	-3.72602
PIP4K2B	-0.345581	4.7107	-2.14603	0.0445331	0.445258	-4.20019
SLCO3A1	-0.273966	4.42194	-2.14596	0.0445401	0.445258	-4.26616
CCNB1IP1	-0.28668	4.23162	-2.14567	0.0445654	0.445258	-4.17135
RP11-465L10.10	-0.888469	-1.15382	-2.14389	0.0447258	0.445831	-3.71785
ZNF160	-0.49907	2.55374	-2.14317	0.0447902	0.445831	-3.82602
TRIM34	-0.392018	3.3153	-2.14245	0.0448549	0.445831	-4.00796
AGFG1	-0.229759	5.80907	-2.14132	0.0449575	0.445831	-4.42614
RSF1	-0.244671	6.491	-2.14066	0.0450166	0.445831	-4.50781
IGIP	-0.88169	0.526439	-2.13966	0.045107	0.445831	-3.71388
AGBL5	-0.280138	6.944	-2.13946	0.0451258	0.445831	-4.55905
POLN	-0.725364	1.71183	-2.13939	0.0451322	0.445831	-3.72809
CTD-2086O20.3	-1.18922	0.423641	-2.13909	0.0451592	0.445831	-3.70646
RPL30	-0.424822	10.5807	-2.13878	0.0451876	0.445831	-4.7923
KANSL2	-0.814141	4.64988	-2.13814	0.0452452	0.445831	-4.18877
GGCT	-0.206503	6.74928	-2.13809	0.0452503	0.445831	-4.54072
SYDE2	-1.40222	0.121388	-2.13709	0.0453408	0.445831	-3.7906
GOLGA3	-0.232267	5.40592	-2.13692	0.0453562	0.445831	-4.39204
RNASET2	-0.226207	5.78667	-2.13588	0.0454508	0.445831	-4.44187
RP11-24B19.3	-0.880345	1.75495	-2.13572	0.0454656	0.445831	-3.71226
CHST11	-0.306333	6.42329	-2.13535	0.0454999	0.445831	-4.54926
NVL	-0.256333	4.94887	-2.13347	0.0456714	0.446956	-4.22917
SOCS2-AS1	-1.25968	1.25739	-2.131	0.0458987	0.448622	-3.85951
RP11-152N13.5	-0.986152	0.218385	-2.12801	0.0461749	0.450484	-3.72554
SMEK2	-0.27135	6.06779	-2.12708	0.0462609	0.450856	-4.44179
CCER2	-0.79189	0.430057	-2.12588	0.0463716	0.451564	-3.72504
BUB1B	-0.300869	5.3449	-2.12542	0.046415	0.451708	-4.42017
PMPCB	-0.198156	6.51029	-2.124	0.0465468	0.452242	-4.50428
RP11-245C23.3	-1.46936	-0.0421233	-2.12358	0.0465865	0.452242	-3.73854
KLRK1	-0.211283	1.59318	-2.12338	0.0466051	0.452242	-4.4438
RP11-111M22.3	-0.937123	1.41554	-2.12246	0.0466904	0.452242	-3.77341
CPT1A	-0.175249	6.54194	-2.122	0.0467342	0.452242	-4.49769
PTPLAD1	-0.170017	7.31265	-2.12144	0.0467865	0.452242	-4.61768
TCF20	-0.281599	5.54709	-2.1213	0.0467991	0.452242	-4.35973
KB-431C1.4	-0.930551	0.990977	-2.12121	0.0468074	0.452242	-3.73382
TOR1AIP1	-0.289921	4.85746	-2.12091	0.0468358	0.452242	-4.24109
SBNO1	-0.19782	7.48047	-2.12058	0.0468665	0.452242	-4.5765
LINC00116	-1.16915	4.49877	-2.12021	0.0469016	0.452242	-4.15517
AIM1L	-0.557454	0.705273	-2.11748	0.047159	0.453444	-3.76945
TRAF3IP3	-0.158584	7.48797	-2.1172	0.0471847	0.453444	-4.5772
LRRC42	-0.376658	3.802	-2.11671	0.0472308	0.453444	-4.04535
GTPBP6	-0.214338	5.08192	-2.11649	0.0472519	0.453444	-4.40266
BLOC1S5-TXNDC5	-0.405425	5.38741	-2.11595	0.0473034	0.453629	-4.41892
AL590762.1	-0.616236	6.49939	-2.11503	0.0473898	0.453636	-4.53795
ANKRD27	-0.22015	5.50053	-2.11428	0.047461	0.453788	-4.48239
WDR61	-0.323615	5.42947	-2.11384	0.0475029	0.453788	-4.3902
SCD	-0.298527	7.77884	-2.11016	0.047854	0.454311	-4.74193
RP11-66N24.3	-0.760337	0.304346	-2.10944	0.0479222	0.454311	-3.74637
TSC22D4	-1.0129	4.63598	-2.10936	0.0479307	0.454311	-4.2443
SRPK1	-0.202581	6.46213	-2.10917	0.0479481	0.454311	-4.53009
RP11-259N19.1	-0.879954	2.09046	-2.10792	0.0480683	0.454398	-3.80894
C7orf13	-0.444367	2.31167	-2.10784	0.0480758	0.454398	-3.9195
TRGV2	-1.94483	-1.6091	-2.10553	0.0482979	0.455678	-3.85085
ST20-MTHFS	-1.47148	2.85516	-2.10523	0.0483276	0.455685	-3.88451
KTI12	-0.717565	4.23181	-2.10472	0.0483765	0.455873	-4.13272
TMEM200B	-0.215738	5.9884	-2.10418	0.0484282	0.456088	-4.50773
NUDCD1	-0.584779	3.21807	-2.10229	0.0486113	0.456467	-3.92595
THOC3	-1.68483	2.94899	-2.10182	0.0486569	0.456604	-3.92206
PPM1D	-0.364198	3.77246	-2.10143	0.0486949	0.456686	-4.14217
RAET1K	-0.89091	-0.0762694	-2.09755	0.0490736	0.458341	-3.78454
KLHL25	-0.695724	1.63819	-2.09706	0.0491207	0.458341	-3.78647
RBM6	-0.241691	5.49557	-2.09697	0.0491297	0.458341	-4.50079
CMAHP	-0.905512	1.09883	-2.09635	0.0491904	0.458341	-3.76403
FAM193A	-0.321921	4.86691	-2.0949	0.0493328	0.458341	-4.34124
VCPIP1	-0.395086	3.4411	-2.09489	0.0493344	0.458341	-4.0333
RP11-447L10.1	-0.817588	2.21406	-2.09485	0.049338	0.458341	-3.82705
SLC25A5	-0.662126	8.32117	-2.09453	0.0493694	0.458341	-4.70052
INF2	-0.372931	2.74794	-2.09452	0.0493702	0.458341	-4.13682
TM9SF4	-0.325103	4.35047	-2.09398	0.0494238	0.458341	-4.29929
RNA18S5	-0.250283	14.9115	-2.09324	0.0494967	0.458709	-5.15476
DFNB31	-0.890193	0.296914	-2.09115	0.0497025	0.459573	-3.77382
MSH6	-0.183395	7.32804	-2.08846	0.0499697	0.460842	-4.66611
GMNN	-0.20775	5.71895	-2.08685	0.0501302	0.461093	-4.54623
CTB-129O4.1	-1.23436	-0.662255	-2.08453	0.0503616	0.461376	-3.80484
GSTP1	-0.412387	6.23123	-2.08438	0.050377	0.461376	-4.06732
KMT2C	-0.253405	6.2973	-2.08411	0.0504034	0.461376	-4.55698
DTD1	-0.744404	6.67239	-2.08397	0.0504175	0.461376	-4.63178
FPGT-TNNI3K	-1.39537	-0.761738	-2.08343	0.0504716	0.461376	-3.9852
LINC00984	-1.0535	2.57917	-2.08303	0.0505116	0.461376	-3.99036
NDUFA4	-0.299447	7.84905	-2.08248	0.0505671	0.461376	-4.65453
ZFAND1	-0.344131	3.63857	-2.08244	0.0505709	0.461376	-4.11062
PCBP3	-0.848498	0.769823	-2.08113	0.0507032	0.461851	-3.78583
ZNF184	-0.435715	2.42583	-2.08087	0.050729	0.461851	-3.9526
ASF1B	-0.292551	6.22803	-2.07867	0.0509516	0.463507	-4.52166
ACBD7	-0.478048	0.808312	-2.07656	0.0511654	0.464082	-3.99797
ZNRF2	-0.993682	2.12848	-2.07615	0.0512067	0.464082	-3.8256
ATP8B2	-0.588672	2.16932	-2.07612	0.0512099	0.464082	-3.86498
PTPRF	-0.300116	2.76541	-2.07566	0.0512568	0.464082	-4.53197
STK32C	-0.178572	4.05443	-2.07557	0.0512659	0.464082	-4.63445
PPP3CA	-0.203094	6.79747	-2.07543	0.0512799	0.464082	-4.62913
SERPINE2	-0.23205	3.08615	-2.07497	0.0513275	0.464246	-4.50842
CLNS1A	-0.416253	7.24706	-2.07322	0.0515056	0.464424	-4.69783
RP11-227H4.5	-0.683522	1.78717	-2.07299	0.0515295	0.464424	-3.80589
ZNF436	-1.33651	0.281077	-2.07287	0.0515414	0.464424	-3.81008
CCDC85A	-1.29567	-0.597941	-2.07265	0.0515641	0.464424	-3.96744
RP11-482H16.1	-1.29567	-0.597941	-2.07265	0.0515641	0.464424	-3.96744
RP3-508I15.18	-0.250681	6.12481	-2.06992	0.0518439	0.464424	-4.67469
CABLES1	-0.263048	3.00002	-2.06974	0.0518626	0.464424	-4.45397
LA16c-313D11.12	-1.12934	1.20125	-2.0692	0.0519181	0.464424	-3.81515
ILDR2	-1.11557	1.31771	-2.06888	0.0519511	0.464424	-3.84417
NIPA1	-0.42827	3.54929	-2.06873	0.0519658	0.464424	-4.12048
CWC25	-0.231074	6.00197	-2.06731	0.0521132	0.464424	-4.5018
ID3	-0.556384	5.96653	-2.06725	0.0521193	0.464424	-4.58905
CTC-429P9.1	-0.710218	1.68853	-2.06678	0.0521673	0.464424	-3.80621
MMP14	-1.08056	-1.08737	-2.06611	0.0522363	0.464729	-3.82237
RHEB	-0.303896	5.57651	-2.06391	0.0524651	0.465748	-4.57808
MAP3K7CL	-0.582832	2.17039	-2.06119	0.0527484	0.467175	-3.94242
RP11-271K21.11	-0.349802	2.95401	-2.06056	0.0528142	0.467277	-4.2388
ADAT2	-0.286791	4.15359	-2.05997	0.052876	0.467277	-4.37338
NDUFA1	-0.302808	7.80732	-2.05967	0.0529072	0.467277	-4.72604
RP11-642P15.1	-1.40871	0.137384	-2.05892	0.0529859	0.467277	-3.92525
ELP4	-0.640146	3.52898	-2.05838	0.0530421	0.467277	-4.18134
RP11-314A20.2	-0.606288	1.00891	-2.05729	0.0531566	0.467277	-3.84919
AC002331.1	-0.36303	-0.406999	-2.057	0.0531875	0.467277	-3.94063
CMSS1	-0.172069	6.64351	-2.05597	0.0532955	0.467813	-4.67222
HOOK3	-0.267803	5.06406	-2.05445	0.0534556	0.468311	-4.47897
ZNF763	-1.55654	1.53366	-2.05351	0.053555	0.468311	-3.83183
PCOLCE2	-1.37684	1.05953	-2.05341	0.0535663	0.468311	-3.85685
C11orf73	-0.409181	5.40034	-2.0531	0.0535982	0.468311	-4.45443
QRICH1	-0.218191	5.35655	-2.0529	0.0536198	0.468311	-4.5131
PFN1	-0.774159	8.68326	-2.05226	0.0536881	0.468315	-4.8419
BTF3L4	-0.468522	5.93934	-2.0521	0.0537042	0.468315	-4.59662
ACVR1B	-0.307844	3.61911	-2.05206	0.0537093	0.468315	-4.39001
DENND1A	-0.27086	4.0177	-2.05086	0.0538361	0.468532	-4.40715
GPR63	-0.809378	1.48482	-2.05031	0.0538951	0.468637	-3.82956
DANCR	-0.239178	5.81103	-2.04903	0.0540315	0.468809	-4.52116
PSMG2	-0.3046	5.97045	-2.04873	0.0540636	0.468809	-4.62728
FRY	-0.478887	1.55978	-2.04831	0.0541085	0.46894	-4.1936
WDHD1	-0.380508	4.33562	-2.04758	0.0541858	0.469062	-4.27426
ZNF14	-1.40223	-0.451068	-2.04678	0.0542714	0.469062	-3.97818
CTD-2410N18.4	-0.821389	0.660429	-2.04496	0.0544666	0.469938	-3.8338
DYRK4	-0.390623	4.41294	-2.04472	0.0544931	0.469938	-4.39635
SKAP1	-0.205958	5.54888	-2.04399	0.0545709	0.469938	-4.67345
LRMP	-0.64165	2.43723	-2.04385	0.054586	0.469938	-3.88565
AC013394.2	-0.310241	6.64425	-2.04351	0.0546229	0.469938	-4.68615
GPR132	-0.511853	4.27435	-2.04328	0.0546477	0.469938	-4.24501
XPO4	-0.512497	3.22107	-2.04228	0.0547561	0.469938	-4.03661
IDUA	-1.32267	-0.0593044	-2.04222	0.0547618	0.469938	-3.85477
RPA1	-0.246193	6.89891	-2.04027	0.0549726	0.470313	-4.78257
SDCBP	-0.490278	4.53741	-2.04024	0.0549763	0.470313	-4.40659
AL353354.1	-0.204303	6.05695	-2.03999	0.0550037	0.470313	-4.68417
LMBR1	-0.260587	4.22705	-2.03921	0.0550875	0.470313	-4.32655
USP49	-0.329142	3.40138	-2.03907	0.0551027	0.470313	-4.24134
RFT1	-0.368745	4.87787	-2.03856	0.0551584	0.470533	-4.35812
KBTBD6	-0.40665	3.26179	-2.03641	0.0553929	0.47151	-4.13978
SNX16	-0.968796	1.30243	-2.0345	0.0556019	0.47151	-3.85145
NAA25	-0.228223	5.06808	-2.03404	0.0556519	0.47151	-4.4977
SEC61G	-0.811122	6.45571	-2.03384	0.0556735	0.47151	-4.63777
BBS9	-0.951097	0.968909	-2.03325	0.0557379	0.47151	-3.84681
SMC1B	-0.49819	0.229561	-2.03295	0.0557716	0.47151	-3.98874
C6orf136	-0.270166	4.74589	-2.03262	0.0558072	0.47151	-4.39564
FAM200B	-0.342066	3.89763	-2.0321	0.0558646	0.47151	-4.33067
FLYWCH2	-0.630106	2.56297	-2.03204	0.0558714	0.47151	-3.92978
LZIC	-0.429046	4.03305	-2.03167	0.0559118	0.471599	-4.27241
NUP62CL	-0.505542	-0.60659	-2.03089	0.0559979	0.471799	-3.9304
MTOR	-0.283323	4.64026	-2.03058	0.0560314	0.471799	-4.35681
HIST2H2BE	-0.43497	1.95521	-2.03037	0.0560553	0.471799	-4.14114
C14orf142	-0.597041	3.66899	-2.03006	0.0560892	0.471832	-4.23749
TMEM56-RWDD3	-0.516187	3.07533	-2.02925	0.0561789	0.47213	-4.09408
FASLG	-1.21744	0.965343	-2.0292	0.0561846	0.47213	-3.87658
TEX14	-0.630896	1.80784	-2.02851	0.0562604	0.472424	-3.86211
RABGAP1L	-0.245695	5.39783	-2.02779	0.0563404	0.472683	-4.41534
TCEAL1	-0.810077	-1.25923	-2.02643	0.0564904	0.47291	-3.85945
ZNF367	-0.706794	4.23691	-2.02639	0.0564956	0.47291	-4.31439
SLC16A9	-1.10504	-0.13242	-2.02564	0.056579	0.47291	-3.86161
RP11-196G18.23	-1.35719	0.802766	-2.02438	0.0567186	0.473317	-3.85969
RPF1	-0.182344	6.40624	-2.02331	0.0568386	0.473377	-4.64018
ZNF143	-0.397209	3.04613	-2.02274	0.0569021	0.473377	-4.03207
PTPRM	-1.61542	0.796832	-2.02142	0.0570497	0.473841	-4.02112
VPS26A	-0.326435	3.85606	-2.02109	0.0570867	0.473898	-4.426
CAB39	-0.300121	5.24996	-2.0204	0.0571641	0.47429	-4.48097
PDE7A	-0.242539	4.29458	-2.01967	0.0572462	0.474722	-4.5118
ZSWIM6	-0.53204	3.11535	-2.01925	0.057293	0.47486	-4.09176
TTC14	-0.304732	6.0243	-2.01863	0.0573632	0.474892	-4.62326
RP11-279O9.4	-1.01162	1.74244	-2.01815	0.0574174	0.474892	-3.86734
AP3S1	-0.307074	6.30629	-2.01659	0.0575928	0.475843	-4.57194
ENDOD1	-0.758029	2.33615	-2.01592	0.0576691	0.476224	-3.89316
SLC11A2	-0.291467	4.47259	-2.01455	0.0578233	0.476898	-4.4102
TMEM129	-0.30738	4.40113	-2.01317	0.0579803	0.477402	-4.40635
SDHC	-0.68582	6.90572	-2.01197	0.0581172	0.47817	-4.68794
DAD1	-0.221483	6.54535	-2.01165	0.058153	0.478214	-4.68026
EIF4ENIF1	-0.248531	4.27103	-2.01065	0.058267	0.478787	-4.44271
HIPK1	-0.224484	5.39197	-2.01051	0.0582834	0.478787	-4.59801
C2orf47	-0.44713	3.63677	-2.00871	0.0584887	0.479492	-4.14215
PPP2R5A	-0.179629	5.97054	-2.00816	0.0585519	0.479492	-4.62037
ARHGEF6	-0.358623	4.39692	-2.00576	0.058828	0.480505	-4.72878
TFB2M	-1.48432	3.29913	-2.00432	0.0589936	0.481194	-3.99274
BRE	-0.281853	4.25789	-2.00423	0.059004	0.481194	-4.45001
GATAD2B	-0.168667	6.09295	-2.0038	0.0590538	0.481351	-4.69358
FBXL5	-0.257192	4.05252	-2.00274	0.0591761	0.481884	-4.34775
RPA3-AS1	-1.14222	1.80012	-2.00153	0.0593165	0.482238	-3.88618
RP11-343N15.5	-0.31976	4.05407	-2.00052	0.0594339	0.482238	-4.254
CERK	-0.295261	3.68034	-2.00036	0.0594523	0.482238	-4.33015
RP11-146F11.1	-0.636069	1.05341	-1.99972	0.059527	0.482238	-3.95833
UBE2T	-0.686475	6.35656	-1.99885	0.0596279	0.482238	-4.6404
PLS3	-1.23921	-0.678892	-1.99805	0.0597218	0.482238	-3.96644
CAPN12	-0.718131	7.64136	-1.99785	0.0597448	0.482238	-4.85558
RP11-521B24.5	-0.546613	5.16097	-1.99774	0.0597579	0.482238	-4.5303
SNHG7	-0.504299	6.2784	-1.9976	0.0597744	0.482238	-4.64888
NDUFB3	-1.12601	5.55035	-1.99734	0.0598049	0.482238	-4.46283
RASGRP3	-0.916361	0.796776	-1.99719	0.0598222	0.482238	-3.91069
FBXL12	-0.823806	3.95441	-1.99598	0.0599635	0.482432	-4.29581
ILF2	-0.265093	7.37132	-1.99574	0.0599915	0.482432	-4.78894
UBTD2	-0.55136	2.46389	-1.99524	0.0600499	0.482432	-4.07071
ATP2B4	-0.196129	6.46731	-1.99455	0.0601311	0.482432	-4.65375
RP1-101K10.6	-0.872193	3.0909	-1.99425	0.0601662	0.482432	-4.02974
RP11-178G16.4	-0.629237	1.98927	-1.99229	0.060397	0.482852	-4.02878
HHIP-AS1	-1.21359	-0.600893	-1.99224	0.0604024	0.482852	-3.90483
HIVEP3	-0.631462	2.52909	-1.99177	0.0604581	0.483052	-3.97062
EVI2A	-0.461599	1.48759	-1.99027	0.0606355	0.483763	-4.253
KCNJ12	-0.571587	1.12745	-1.99026	0.0606363	0.483763	-3.96998
CTA-29F11.1	-0.633236	3.56202	-1.98999	0.0606685	0.483763	-4.41528
CORO7	-0.275301	4.31803	-1.98956	0.0607195	0.483763	-4.4816
VGLL4	-0.187339	5.26858	-1.98946	0.0607314	0.483763	-4.65876
PIGF	-0.523107	3.85636	-1.98757	0.0609555	0.48478	-4.29907
PIM1	-0.845765	3.87273	-1.98709	0.0610129	0.48478	-4.5832
KIF2C	-0.31845	5.60412	-1.98583	0.0611626	0.48552	-4.65912
EPB41	-0.186083	6.27656	-1.98528	0.061228	0.48552	-4.74614
BBS12	-0.844331	0.81343	-1.98462	0.0613066	0.485585	-3.90809
PNP	-0.293703	6.26804	-1.98189	0.0616343	0.487016	-4.69096
LAMTOR3	-0.435931	3.69677	-1.98128	0.061707	0.487347	-4.34732
KCMF1	-0.206992	5.52238	-1.97915	0.0619638	0.488241	-4.61819
PRSS53	-0.379517	2.65327	-1.97875	0.0620117	0.488241	-4.1198
RPA3	-0.294279	6.4363	-1.97683	0.0622441	0.48846	-4.74151
NDUFC2-KCTD14	-1.51056	5.62153	-1.97666	0.0622646	0.48846	-4.60582
RHEBL1	-0.386439	2.51056	-1.9761	0.0623324	0.48846	-4.13669
RAP2A	-0.724522	4.18292	-1.97547	0.0624089	0.48846	-4.352
RP11-196G18.24	-1.05175	0.30845	-1.97514	0.0624495	0.48846	-3.92279
MIR4647	-1.77014	2.52035	-1.9748	0.0624906	0.48846	-3.99337
RP4-622L5.2	-0.720833	3.933	-1.97458	0.0625173	0.48846	-4.31291
SKP2	-0.435492	5.85417	-1.97446	0.0625319	0.48846	-4.7303
MYBL1	-0.441515	2.85699	-1.97434	0.0625463	0.48846	-4.21605
DECR2	-0.6442	2.41285	-1.974	0.0625875	0.48846	-3.94854
BPHL	-0.399309	2.41789	-1.97343	0.0626564	0.488469	-4.10653
NUFIP2	-0.256173	6.76214	-1.9712	0.0629286	0.488936	-4.75909
PAN2	-0.739617	3.16812	-1.97031	0.0630379	0.488936	-4.25065
PIK3R4	-0.354672	3.41015	-1.97029	0.0630407	0.488936	-4.33486
PSMD9	-0.193011	5.91289	-1.97005	0.0630701	0.488936	-4.72013
ANLN	-0.309846	5.10929	-1.96926	0.0631664	0.488936	-4.59125
FNBP1	-0.230671	8.65368	-1.96885	0.0632167	0.488936	-4.98541
NAT1	-0.907938	1.63574	-1.96872	0.0632327	0.488936	-3.92634
BHLHE22	-0.471438	4.22337	-1.96803	0.0633177	0.489276	-4.27163
FBXL3	-0.524155	3.5761	-1.96595	0.0635732	0.490694	-4.27442
EPS15L1	-0.365503	3.51956	-1.9655	0.0636296	0.490694	-4.22631
RP11-222K16.2	-1.45475	0.218113	-1.96535	0.0636476	0.490694	-3.99064
UBQLN1	-0.204858	6.60495	-1.96528	0.063657	0.490694	-4.76949
RP11-179B2.2	-0.650004	0.932245	-1.96404	0.0638097	0.491391	-3.97589
RP11-1100L3.7	-0.248325	4.10041	-1.96352	0.0638737	0.49157	-4.43195
MRPL42	-0.341658	5.67812	-1.96213	0.0640463	0.491786	-4.65278
LZTS2	-0.863684	1.39605	-1.96173	0.0640962	0.491786	-3.93477
PEPD	-0.400945	4.1613	-1.9615	0.0641254	0.491786	-4.48074
TMEM154	-0.358212	3.72902	-1.9609	0.0641989	0.491786	-4.26933
HACL1	-0.556915	4.57911	-1.96049	0.06425	0.491897	-4.53099
EFCAB14	-0.288171	5.66749	-1.95934	0.0643943	0.492762	-4.68386
MNX1	-0.542409	4.38575	-1.95746	0.0646292	0.493965	-4.51664
CTD-2228K2.7	-0.556451	0.831794	-1.95602	0.0648089	0.493965	-4.04929
MAPK1	-0.360702	5.77477	-1.95551	0.0648737	0.493965	-4.67126
SIPA1L3	-0.514203	1.21582	-1.95547	0.0648782	0.493965	-4.11525
FAM120B	-0.259107	4.03585	-1.95451	0.064999	0.493965	-4.57812
MORC2-AS1	-0.488279	3.80845	-1.95429	0.0650271	0.493965	-4.35863
RP11-356B19.11	-1.50376	0.0152098	-1.95338	0.0651419	0.493965	-3.98343
SMAP1	-0.24598	5.83479	-1.95317	0.065168	0.493965	-4.73033
PLSCR1	-0.513735	3.68339	-1.95296	0.0651943	0.493965	-4.25877
TICAM1	-0.688583	3.45731	-1.95259	0.0652413	0.493965	-4.12137
ARL15	-0.986223	1.1341	-1.95202	0.0653132	0.494201	-3.95304
AC089999.1	-1.08193	2.03008	-1.95185	0.0653351	0.494201	-4.00875
RP11-97C16.1	-1.10408	1.78656	-1.94929	0.0656592	0.495226	-3.95152
NSMCE2	-0.263282	4.83216	-1.94814	0.0658046	0.49561	-4.64832
LMNB2	-0.286255	6.73945	-1.94637	0.0660301	0.496123	-4.821
RP11-65L3.2	-0.765863	-0.948743	-1.94581	0.0661018	0.496425	-3.95959
METTL12	-0.333237	4.09284	-1.94383	0.066355	0.497133	-4.47628
OST4	-0.359104	6.92628	-1.9436	0.0663854	0.497133	-4.8919
MPC2	-0.254245	6.07096	-1.94303	0.0664576	0.497201	-4.74484
C12orf44	-0.251278	4.15889	-1.94215	0.0665714	0.497344	-4.48106
GALK2	-0.291529	3.77155	-1.94175	0.0666223	0.497385	-4.41301
JPH1	-0.963506	0.329324	-1.94113	0.0667028	0.497618	-3.95957
BCL2L13	-0.209128	5.18598	-1.94008	0.0668377	0.49833	-4.64422
C16orf45	-0.452121	2.33986	-1.93963	0.066895	0.49833	-4.09314
RP5-884G6.2	-0.55939	1.15959	-1.93918	0.0669532	0.49833	-4.05883
RUSC1-AS1	-0.17875	7.5027	-1.9382	0.0670803	0.498332	-4.907
ESPL1	-0.510709	4.49011	-1.93762	0.0671556	0.498332	-4.55147
SLC9A6	-0.847656	3.49037	-1.93733	0.0671929	0.498332	-4.27452
PALM2-AKAP2	-0.220409	5.63948	-1.93662	0.067285	0.498332	-4.70114
OXCT1	-0.284504	4.93676	-1.93559	0.0674196	0.498332	-4.63118
CDCA2	-0.297166	5.85178	-1.93457	0.0675515	0.498332	-4.72004
RP1-40E16.11	-0.63357	1.77492	-1.93454	0.0675558	0.498332	-4.05439
CAV1	-0.297094	5.49676	-1.934	0.0676261	0.498332	-4.55786
PCNT	-0.361949	6.36267	-1.93372	0.067663	0.498332	-4.71982
MATN1-AS1	-0.842517	0.0974	-1.93362	0.0676755	0.498332	-3.96865
FBXO11	-0.215294	7.03954	-1.93321	0.0677293	0.498332	-4.91057
DNAJC15	-0.374591	4.23714	-1.93286	0.0677751	0.498332	-4.3654
NUSAP1	-0.162965	7.76232	-1.93226	0.0678534	0.498332	-4.98082
PEX11A	-0.530449	1.64655	-1.93072	0.0680545	0.498332	-4.05494
TCERG1	-0.155477	7.835	-1.93029	0.0681103	0.498332	-4.94964
RP11-1017G21.4	-1.00947	2.71286	-1.93027	0.0681132	0.498332	-4.09363
LASP1	-0.344206	8.89461	-1.92998	0.0681522	0.498332	-4.99725
TRAIP	-0.424306	2.82983	-1.92933	0.068237	0.498332	-4.19762
RP1-20B21.4	-1.29387	8.06811	-1.92923	0.0682498	0.498332	-4.9543
STK17B	-0.272689	5.43541	-1.92923	0.0682506	0.498332	-4.70088
SLC31A2	-0.906797	0.669884	-1.9286	0.0683324	0.498332	-3.97487
KBTBD7	-0.390568	3.49436	-1.92856	0.0683378	0.498332	-4.43209
POLR3E	-0.270088	4.67856	-1.92833	0.0683679	0.498332	-4.55694
ADH5	-0.217897	6.73414	-1.92832	0.0683702	0.498332	-4.89287
CABP7	-0.261096	3.94554	-1.92774	0.0684463	0.498332	-4.48682
KIAA1715	-0.199837	4.42443	-1.92762	0.0684624	0.498332	-4.5733
CCDC90B	-0.387306	5.19594	-1.92691	0.068555	0.498332	-4.63984
TANC2	-0.538221	2.24956	-1.92684	0.0685652	0.498332	-4.0074
ACBD3	-0.205773	6.25526	-1.9267	0.0685827	0.498332	-4.786
RP11-831H9.11	-1.0978	0.292836	-1.92628	0.0686392	0.498332	-3.98122
FAM149B1	-0.204558	5.11237	-1.92582	0.0686997	0.498332	-4.73691
GLE1	-0.240175	6.10784	-1.92556	0.0687336	0.498332	-4.80408
2005-03-01	-0.308955	3.87043	-1.92551	0.0687403	0.498332	-4.47273
AC012379.1	-0.456785	5.33176	-1.92537	0.0687594	0.498332	-4.67021
AKAP2	-0.219479	5.63936	-1.92479	0.0688354	0.498424	-4.72082
CRKL	-0.209	5.54243	-1.92436	0.0688921	0.498605	-4.75784
RP11-44M6.3	-0.669094	1.03512	-1.92388	0.0689569	0.498845	-3.99351
EVC	-0.65244	2.49236	-1.92255	0.0691331	0.499594	-4.0456
AC018804.7	-1.32033	-1.72438	-1.92196	0.0692115	0.499594	-4.12487
TMSB10	-0.172636	10.6658	-1.92179	0.0692334	0.499594	-5.20455
OXSM	-0.368285	3.28089	-1.92133	0.0692945	0.499594	-4.39419
CYB5A	-0.303489	5.78516	-1.92107	0.0693298	0.499594	-4.85397
IPO7	-0.191466	6.79636	-1.9201	0.0694591	0.499954	-4.92171
CAMTA1	-0.444497	4.92996	-1.91906	0.0695983	0.50039	-4.6501
CDK5R1	-0.509007	2.29854	-1.91878	0.0696357	0.50039	-4.19409
WDR36	-0.227978	5.13303	-1.91855	0.0696656	0.50039	-4.65553
RP11-517P14.2	-1.14707	0.0717703	-1.91822	0.0697103	0.50039	-3.98798
TERF2	-0.175984	6.06483	-1.91795	0.0697469	0.500424	-4.85838
MORF4L1	-0.270633	8.39164	-1.91727	0.0698383	0.500625	-5.06278
C5orf15	-1.31489	5.18212	-1.9154	0.0700894	0.501122	-4.61605
KLF10	-0.60463	1.72444	-1.91292	0.0704229	0.501592	-4.20476
RP11-449P15.2	-1.73038	-0.345298	-1.91205	0.0705407	0.501625	-4.10445
HELLS	-0.304313	6.88719	-1.91198	0.0705509	0.501625	-4.91515
EMC2	-0.334395	3.64198	-1.91122	0.0706531	0.501646	-4.33303
DYM	-0.517088	3.31109	-1.91101	0.0706813	0.501646	-4.34662
FAT1	-0.308025	2.58829	-1.91013	0.0708003	0.50177	-4.57685
C1QTNF3	-1.1284	0.889605	-1.90859	0.0710108	0.502175	-4.02018
RPS7P3	-1.01736	0.522824	-1.90816	0.0710687	0.502206	-4.00279
HNRNPLL	-0.229057	5.02694	-1.90711	0.0712115	0.502224	-4.63041
CRMP1	-0.565527	1.7117	-1.90701	0.071225	0.502224	-4.54145
APOBEC3B	-0.792327	1.20385	-1.9069	0.0712408	0.502224	-4.05079
CD53	-0.515142	5.02313	-1.90617	0.0713406	0.502474	-4.70094
MLH1	-0.199236	4.94328	-1.90539	0.071447	0.502474	-4.71982
ANKRD40	-0.269357	5.17442	-1.90535	0.0714528	0.502474	-4.69397
RGS6	-1.01336	-1.13689	-1.90152	0.0719787	0.504587	-4.01275
MSANTD2	-0.695693	2.04628	-1.9012	0.0720228	0.504587	-4.03826
CLTC	-0.204061	7.264	-1.90118	0.0720244	0.504587	-4.94087
TRABD2A	-0.18862	9.22497	-1.89932	0.072282	0.505162	-5.1473
WDR91	-0.505514	2.93721	-1.89905	0.0723187	0.505162	-4.23547
MYO9A	-0.276953	4.13902	-1.89882	0.0723507	0.505162	-4.63377
COX6C	-0.361556	8.80652	-1.89852	0.0723918	0.505162	-5.08878
TMEM159	-0.719468	1.63168	-1.89789	0.0724801	0.505162	-4.03133
RP11-368P15.3	-0.839686	1.43945	-1.89783	0.0724884	0.505162	-4.02091
PRPSAP2	-0.315872	4.23963	-1.89757	0.0725233	0.505162	-4.66197
BARD1	-0.177529	5.95092	-1.89656	0.0726646	0.5057	-4.80427
TMPO	-0.269691	7.86495	-1.89586	0.0727612	0.505793	-5.01763
NEK6	-0.198745	4.97072	-1.89577	0.0727744	0.505793	-4.83567
RPS7	-0.909147	7.89949	-1.89449	0.0729526	0.505955	-5.03348
HIST1H4E	-1.17723	0.315094	-1.89419	0.0729934	0.505955	-4.03645
CDH1	-0.471403	0.250256	-1.89415	0.073	0.505955	-4.22553
S100A6	-0.416965	8.29331	-1.89393	0.0730298	0.505955	-5.05621
PIP4K2A	-0.174118	5.37069	-1.89354	0.0730844	0.505955	-4.86999
TMEM123	-0.193601	7.23492	-1.89331	0.0731173	0.505955	-5.08687
RSBN1L	-0.189295	5.44017	-1.89324	0.0731271	0.505955	-4.81367
PLXNA2	-1.53485	-0.566978	-1.89303	0.0731562	0.505955	-4.11302
LINC00263	-0.734862	0.764713	-1.89299	0.0731618	0.505955	-4.03431
NGLY1	-0.169735	5.3725	-1.89205	0.0732929	0.505955	-4.82345
SEC22A	-0.306742	3.44916	-1.89115	0.0734188	0.505955	-4.47374
MRPL16	-0.663652	5.57179	-1.8911	0.0734254	0.505955	-4.81537
RP11-78A19.3	-0.718744	3.82002	-1.89088	0.0734571	0.505955	-4.52913
GMEB2	-0.265723	4.4237	-1.8908	0.0734674	0.505955	-4.61915
FAM50B	-0.516553	2.13636	-1.89058	0.0734983	0.505955	-4.17159
MIR611	-1.79649	2.81293	-1.89012	0.0735632	0.505955	-4.14699
RP11-265N6.1	-0.460161	2.74944	-1.89005	0.0735736	0.505955	-4.27167
VCL	-0.347414	4.13638	-1.88966	0.0736285	0.505955	-4.63726
RAB8B	-0.416228	5.35635	-1.88955	0.0736438	0.505955	-4.9118
TRIM6-TRIM34	-0.353793	3.27379	-1.88908	0.0737102	0.505955	-4.41474
RINT1	-0.377919	3.87712	-1.88902	0.0737184	0.505955	-4.49704
ATP5G3	-0.188308	9.32932	-1.88859	0.0737787	0.505955	-5.10817
RP11-752G15.9	-0.550118	0.881326	-1.88845	0.0737975	0.505955	-4.07545
FAM101B	-0.159755	6.0902	-1.88708	0.0739915	0.506024	-4.92491
GCN1L1	-0.182457	6.1286	-1.88572	0.0741829	0.506024	-4.86419
ALKBH6	-0.45392	3.82083	-1.8855	0.0742148	0.506024	-4.51922
CLCN3	-0.190603	4.75682	-1.88353	0.0744932	0.506024	-4.78306
RASA3	-1.32663	1.44325	-1.88347	0.0745022	0.506024	-4.04208
RP11-469N6.1	-0.748824	-0.690019	-1.88139	0.0747975	0.506024	-4.06311
COX17	-0.584844	6.52727	-1.88016	0.0749729	0.506024	-4.88483
ABCC4	-0.368717	3.81906	-1.87987	0.0750147	0.506024	-4.33998
CLIC4	-0.373651	4.77609	-1.87981	0.075024	0.506024	-4.87459
GLTP	-0.327865	4.55835	-1.87967	0.0750434	0.506024	-4.66523
LA16c-390E6.5	-0.471197	2.33979	-1.87961	0.0750525	0.506024	-4.1216
PTMA	-0.200105	10.5672	-1.87843	0.0752214	0.506909	-5.26663
KIFC1	-0.272268	5.47175	-1.87725	0.07539	0.507508	-4.81567
DHRSX	-0.323292	3.49469	-1.87628	0.0755296	0.507508	-4.45039
LIG1	-0.237252	4.79849	-1.87587	0.0755883	0.507508	-4.72621
SASH3	-0.303475	4.16813	-1.87561	0.0756248	0.507508	-4.55094
RP11-449P15.1	-0.572072	0.352005	-1.87539	0.0756577	0.507508	-4.18359
TMSB4X	-1.33657	8.37739	-1.87512	0.0756953	0.507508	-5.05039
RCC2	-1.1077	8.15712	-1.8747	0.0757567	0.507508	-5.06044
IGFBP2	-0.19339	3.9409	-1.87351	0.0759284	0.507508	-5.08357
GSK3B	-0.21841	5.12236	-1.87346	0.0759353	0.507508	-4.81564
C1orf198	-0.339818	3.62721	-1.87264	0.0760539	0.507508	-4.44458
MIR302B	-0.280745	4.62735	-1.87236	0.0760942	0.507508	-4.67415
AQP3	-1.47719	1.8809	-1.87222	0.0761146	0.507508	-4.1421
FAM126A	-0.319169	4.30946	-1.87206	0.0761372	0.507508	-4.65803
PFDN1	-0.209076	6.50006	-1.87201	0.0761455	0.507508	-4.93552
MED30	-0.480579	3.56167	-1.87077	0.0763243	0.508003	-4.39919
AHCY	-0.237956	6.37235	-1.87016	0.0764133	0.508003	-4.94833
CTD-2301A4.3	-1.11392	0.322711	-1.8696	0.0764948	0.508048	-4.04573
SLAIN1	-0.361541	4.07885	-1.86955	0.0765016	0.508048	-4.53828
SYCP2	-0.309802	2.43509	-1.86931	0.0765364	0.508048	-4.50014
TRIP4	-0.468604	3.63462	-1.86793	0.0767378	0.508324	-4.53292
FZD2	-0.428192	1.52605	-1.86739	0.0768164	0.508324	-4.27745
GRK5	-0.301523	1.80353	-1.86721	0.0768417	0.508324	-4.48233
MYCBPAP	-0.732659	1.82905	-1.86708	0.0768608	0.508324	-4.10025
SPIRE1	-0.34992	3.58222	-1.86638	0.0769631	0.508324	-4.53055
HMHA1	-0.144215	6.68426	-1.86598	0.0770215	0.508324	-4.98845
PRELID2	-0.565247	1.45249	-1.86584	0.0770423	0.508324	-4.12983
MIEF2	-0.387732	1.87015	-1.86557	0.0770816	0.508371	-4.20539
PCBP1	-0.370419	8.74694	-1.8632	0.0774298	0.508791	-5.13238
EPB41L3	-0.357403	0.325921	-1.86304	0.077452	0.508791	-4.54305
SEC24B	-0.255865	3.77102	-1.86162	0.0776609	0.508791	-4.57578
DRAP1	-0.354221	5.72484	-1.86147	0.077683	0.508791	-4.8502
FDXACB1	-0.299271	3.36761	-1.8614	0.0776941	0.508791	-4.3132
RP11-365O16.6	-0.7115	3.27487	-1.86127	0.0777136	0.508791	-4.32656
CDC23	-0.253174	5.66078	-1.86089	0.0777696	0.508791	-4.84705
DENND1B	-0.204879	5.48831	-1.86008	0.0778882	0.508791	-4.85005
STK39	-0.241244	4.53222	-1.86007	0.0778905	0.508791	-4.67381
EPB41L2	-0.147599	7.05865	-1.8598	0.0779293	0.508791	-5.06227
ZMYM6NB	-0.704891	4.01693	-1.85893	0.0780584	0.508791	-4.48401
NCOA5	-0.541077	4.21096	-1.85814	0.0781753	0.508791	-4.53547
DOK3	-1.72946	-1.28699	-1.85805	0.0781888	0.508791	-4.13309
CTD-2260A17.1	-1.44237	-0.327512	-1.8579	0.0782109	0.508791	-4.10184
NPHP4	-0.477527	3.44422	-1.8571	0.07833	0.509066	-4.5159
FBXW8	-0.324685	3.01662	-1.85693	0.0783546	0.509066	-4.46556
VTA1	-0.178125	6.40551	-1.85649	0.0784197	0.509066	-4.98305
DBP	-0.267926	3.95006	-1.85611	0.0784766	0.509066	-4.56095
RNU2-2P	-0.256634	5.87696	-1.85586	0.0785145	0.509066	-4.98037
DIMT1	-0.165473	6.62976	-1.85568	0.0785408	0.509066	-4.9456
RP11-810M2.2	-0.344966	3.32695	-1.85566	0.0785441	0.509066	-4.63085
RP1-56K13.3	-0.358826	8.85473	-1.8549	0.0786561	0.509583	-5.11744
MEGF9	-0.479067	2.0731	-1.85276	0.0789756	0.509596	-4.22639
GALNT2	-0.380369	4.95632	-1.85117	0.0792131	0.509596	-4.87488
SHISA2	-0.513179	1.48411	-1.85101	0.0792378	0.509596	-4.52803
CCR5	-1.38459	2.34146	-1.85099	0.0792403	0.509596	-4.07403
MIR4680	-0.727486	0.59549	-1.84986	0.0794097	0.509826	-4.08175
BUD13	-0.337969	4.11552	-1.84978	0.0794221	0.509826	-4.57052
EPHB2	-1.10324	1.08209	-1.84926	0.0795011	0.510024	-4.07014
QKI	-0.344104	5.22917	-1.84874	0.0795779	0.510229	-4.70126
FAM228B	-0.279893	2.76834	-1.84719	0.0798119	0.510561	-4.40077
ARPC3	-0.318775	7.18143	-1.84698	0.079844	0.510561	-5.0467
USB1	-0.246283	5.09957	-1.84596	0.0799975	0.51092	-4.68072
IAH1	-0.231	6.95833	-1.84553	0.0800625	0.511105	-5.04761
ARAP1-AS1	-0.431509	5.24513	-1.84534	0.0800912	0.511105	-4.78185
PRKCQ	-0.256834	3.08821	-1.8443	0.0802492	0.511214	-4.67579
PDSS1	-0.357754	3.3017	-1.84381	0.0803234	0.511214	-4.41592
TCN2	-0.958954	-0.903081	-1.84317	0.0804208	0.511214	-4.07901
ZEB1-AS1	-0.927561	1.06379	-1.84287	0.0804653	0.511214	-4.08928
C6orf48	-0.468204	6.67493	-1.84224	0.0805609	0.511364	-5.01726
RP11-425I13.1	-0.802155	-0.0291934	-1.84208	0.0805863	0.511364	-4.07392
ANO9	-0.298125	2.29264	-1.84128	0.080708	0.511584	-4.57999
RNGTT	-0.251053	4.25088	-1.84126	0.0807105	0.511584	-4.63054
EEF1E1	-0.296361	5.77564	-1.83946	0.0809846	0.512651	-4.89578
EIF2AK3	-0.555755	2.80499	-1.83874	0.0810953	0.512651	-4.36416
SLC23A1	-0.808624	0.100988	-1.83866	0.0811076	0.512651	-4.11865
OCRL	-0.824273	1.37144	-1.83802	0.0812056	0.512651	-4.13667
CBFA2T2	-0.262699	3.86089	-1.83739	0.0813016	0.512651	-4.65957
VASP	-0.259285	6.64949	-1.83738	0.081304	0.512651	-5.10484
ARAP1	-0.427115	5.25489	-1.83734	0.0813097	0.512651	-4.79544
FAM135A	-1.54705	0.805328	-1.83666	0.0814139	0.512696	-4.12406
PPP1R3E	-0.291171	2.8546	-1.83615	0.0814923	0.512696	-4.47639
DOCK9-AS2	-1.11025	-0.117582	-1.8358	0.081546	0.512705	-4.08133
NANOS1	-0.701514	2.97107	-1.83522	0.0816352	0.513061	-4.3715
CTB-43P18.1	-1.27889	4.15106	-1.83485	0.0816917	0.513165	-4.58678
CCDC159	-0.999161	0.0679598	-1.83469	0.0817168	0.513165	-4.09106
CLPX	-0.186866	4.97761	-1.83358	0.0818872	0.513664	-4.84537
INPP5F	-0.481997	1.89641	-1.833	0.0819777	0.513664	-4.26018
CTB-31O20.6	-0.411325	2.61981	-1.83275	0.0820156	0.513664	-4.34055
SELT	-0.464489	6.26326	-1.83239	0.0820718	0.513664	-4.97694
PKD2L2	-0.707161	0.790927	-1.83179	0.0821638	0.51372	-4.11395
LAIR1	-0.229886	1.57192	-1.83151	0.0822072	0.513774	-4.72861
EFNA1	-1.28618	0.106104	-1.83132	0.0822377	0.513774	-4.16478
ZNF706	-0.59007	5.48727	-1.82961	0.0825016	0.514225	-4.83819
RP11-571M6.8	-0.325448	2.93249	-1.82897	0.0826019	0.514225	-4.52562
ATXN7L3B	-0.180997	5.6914	-1.82869	0.0826449	0.514241	-4.98296
FDPS	-0.171646	7.51479	-1.82781	0.0827812	0.514497	-5.09
FAM117A	-0.410033	5.61676	-1.82765	0.0828072	0.514497	-4.87865
GSR	-0.388721	5.32741	-1.82747	0.0828348	0.514497	-4.75403
AC010422.1	-1.02922	0.0698341	-1.82742	0.0828432	0.514497	-4.09424
HSPA2	-0.977008	0.586465	-1.8257	0.0831103	0.515343	-4.11316
ZNF277	-0.343597	3.346	-1.82517	0.0831942	0.515534	-4.56788
RP11-480A16.1	-0.872716	0.378577	-1.82509	0.0832067	0.515534	-4.10359
MT-TT	-0.218883	7.242	-1.82239	0.083629	0.516872	-5.04885
CKLF	-0.6449	6.56263	-1.82229	0.0836451	0.516872	-5.01361
ZNF587B	-0.283594	4.41781	-1.82116	0.0838224	0.516872	-4.64208
CENPW	-0.176137	6.43043	-1.82102	0.0838455	0.516872	-5.06004
WDR76	-0.192708	6.18945	-1.82035	0.0839513	0.516872	-4.99242
YAF2	-0.190777	5.29322	-1.81991	0.0840197	0.516872	-4.81601
RPLP1	-0.144778	12.2508	-1.8198	0.0840368	0.516872	-5.46863
PRKAR1B	-0.391355	2.24817	-1.81927	0.0841216	0.517134	-4.52297
TM9SF2	-0.521759	6.04029	-1.81853	0.0842382	0.517141	-4.94387
ALDH18A1	-0.59355	4.49751	-1.81827	0.0842787	0.517141	-4.7708
CBWD6	-0.473224	2.53607	-1.8171	0.0844639	0.517141	-4.39127
ATP5E	-0.140101	8.65741	-1.81668	0.0845308	0.517141	-5.22451
PAPD4	-0.487024	3.62128	-1.81666	0.0845344	0.517141	-4.51189
PEX3	-0.294194	3.41555	-1.81664	0.0845368	0.517141	-4.61721
FAM13A-AS1	-0.79094	0.160177	-1.81606	0.0846287	0.517141	-4.10289
C12orf75	-0.22663	7.76893	-1.81599	0.0846409	0.517141	-5.19983
ERLIN1	-0.425888	3.38751	-1.81577	0.0846758	0.517141	-4.6211
C4orf29	-0.317389	3.72153	-1.81534	0.0847437	0.517141	-4.66934
CBX8	-0.431294	3.70761	-1.81405	0.0849484	0.517963	-4.60107
NXT1	-0.263859	6.26427	-1.81319	0.0850852	0.517963	-5.04702
C12orf5	-0.7672	2.90972	-1.81295	0.0851243	0.517963	-4.27976
CCDC73	-0.444772	7.9541	-1.8128	0.0851485	0.517963	-5.17939
THOC6	-0.779989	1.85841	-1.81262	0.0851766	0.517963	-4.19863
RP11-98D18.15	-0.139909	6.89302	-1.81195	0.0852842	0.518417	-5.03925
RBM3	-0.215969	7.59633	-1.80995	0.0856037	0.519262	-5.17177
RP11-14N7.2	-0.830361	0.559628	-1.80964	0.0856538	0.519262	-4.11362
INPP5D	-0.20615	6.04315	-1.80914	0.0857339	0.519327	-5.03964
PIAS1	-0.267792	4.66851	-1.80878	0.085791	0.519327	-4.79909
CTD-2544N14.3	-1.12271	0.99268	-1.80835	0.0858611	0.519327	-4.13402
LSM12	-0.238141	6.41952	-1.80784	0.0859427	0.519327	-5.01265
PLEKHF2	-0.600167	2.4285	-1.80773	0.0859609	0.519327	-4.31222
PPARGC1B	-0.364906	3.35992	-1.80749	0.0859994	0.519358	-4.40653
KIF20A	-0.265045	5.66945	-1.80706	0.0860676	0.519367	-4.9454
UGCG	-0.18527	4.96708	-1.80621	0.0862061	0.519367	-5.093
COPG2	-0.320179	3.77352	-1.80601	0.0862381	0.519367	-4.6755
CECR5	-0.605922	4.95072	-1.80564	0.086298	0.519367	-4.87392
AMACR	-0.583168	2.3092	-1.80514	0.0863776	0.519367	-4.16636
KIR3DL1	-0.872861	0.314828	-1.804	0.0865622	0.519367	-4.51459
NKIRAS1	-0.505407	2.10111	-1.80396	0.0865687	0.519367	-4.26434
AP4B1	-0.270077	3.70959	-1.80378	0.086598	0.519367	-4.61726
API5	-0.271198	6.56495	-1.80372	0.0866071	0.519367	-5.06946
ZNF691	-0.691427	1.72128	-1.80335	0.0866683	0.519367	-4.14699
TOMM40	-0.363204	6.10446	-1.80321	0.0866898	0.519367	-4.96453
NCOA1	-0.431748	4.65992	-1.8031	0.0867077	0.519367	-4.50648
CASC7	-0.351445	5.6489	-1.80194	0.0868963	0.519367	-5.03228
MAN2A1	-0.276633	5.1179	-1.80171	0.0869343	0.519367	-4.66729
GTPBP4	-0.133577	6.97348	-1.80147	0.0869724	0.519367	-5.12771
PBK	-0.224627	4.52197	-1.80059	0.0871152	0.519367	-4.7771
HMSD	-0.683998	2.23973	-1.79999	0.087213	0.519367	-4.45986
RFWD2	-0.375145	4.95305	-1.79977	0.0872498	0.519367	-4.8064
MSMO1	-0.255623	4.8046	-1.79919	0.0873436	0.519708	-4.97848
CDKL3	-0.584351	1.12571	-1.79796	0.0875444	0.520394	-4.2167
RCL1	-0.307729	5.32153	-1.79757	0.0876087	0.520394	-4.92367
IQCE	-0.44147	3.00097	-1.79692	0.0877154	0.520394	-4.42756
LIMK1	-0.210414	3.72168	-1.79667	0.0877562	0.520394	-4.73978
CTC-228N24.3	-0.292905	3.80886	-1.79577	0.0879038	0.520502	-4.48856
RP11-120K9.2	-0.523992	3.87098	-1.79553	0.0879428	0.520502	-4.69251
TMEM168	-0.362065	2.77273	-1.79545	0.0879561	0.520502	-4.39061
MLXIP	-0.230716	4.34913	-1.79518	0.088	0.520502	-4.8452
PGAM5	-0.473116	4.97508	-1.79479	0.0880643	0.520653	-4.79543
RP11-430H10.1	-0.539937	1.27229	-1.79392	0.0882075	0.521116	-4.22366
RP11-63A1.1	-0.764905	0.748406	-1.79252	0.0884386	0.521692	-4.13173
FBRSL1	-0.231201	4.30907	-1.79148	0.08861	0.522403	-4.91001
INCENP	-0.235757	4.94356	-1.79066	0.0887448	0.522911	-4.96991
ZNF529	-0.369122	3.84931	-1.79022	0.088819	0.523152	-4.69732
KCNMB4	-0.504692	1.02492	-1.78958	0.0889241	0.523342	-4.23545
GPR146	-0.557805	0.461969	-1.78955	0.0889296	0.523342	-4.30754
PAICS	-0.398464	7.59642	-1.78942	0.0889509	0.523342	-5.15748
VPRBP	-0.30256	5.02277	-1.78844	0.0891136	0.523908	-4.85994
DCTPP1	-0.174158	7.04507	-1.78665	0.0894106	0.524144	-5.11312
TAOK3	-0.183283	7.10817	-1.78661	0.0894179	0.524144	-5.18625
SGOL2	-0.264372	5.58712	-1.7866	0.0894198	0.524144	-4.88645
INSIG1	-0.217703	7.33061	-1.78578	0.0895553	0.524543	-5.22566
PDHB	-0.349988	5.63672	-1.78486	0.0897093	0.524543	-5.02381
PREP	-0.302028	5.45859	-1.78459	0.0897543	0.524543	-4.94756
IER3IP1	-0.335904	4.71728	-1.78371	0.0899017	0.524707	-4.71397
SLC25A4	-0.339119	4.81504	-1.78242	0.0901184	0.525696	-4.71194
UBE2B	-0.274572	5.85453	-1.7818	0.0902218	0.525951	-5.0544
SCP2	-0.481201	5.3734	-1.78127	0.09031	0.526049	-4.94695
GNA15	-0.189197	1.81637	-1.78121	0.0903209	0.526049	-4.96446
RP11-441O15.3	-1.35373	-1.08155	-1.78106	0.0903458	0.526049	-4.14912
RP5-1074L1.4	-0.880716	0.866536	-1.7803	0.0904744	0.526128	-4.14664
TET3	-0.391083	2.79872	-1.77978	0.0905607	0.526128	-4.43484
ASB3	-0.266796	4.68043	-1.7796	0.0905917	0.526128	-4.84027
POU2F3	-1.12265	-0.265105	-1.77885	0.090718	0.526271	-4.16716
RP11-91J19.4	-0.550088	0.867747	-1.77827	0.0908163	0.526295	-4.22249
TRAM2	-0.232841	3.75799	-1.77805	0.0908523	0.526295	-4.81346
NBPF20	-0.471081	2.36582	-1.77795	0.090869	0.526295	-4.35434
CCNH	-0.485903	4.57991	-1.77643	0.0911261	0.526295	-4.78709
VPS29	-0.205832	6.10354	-1.77589	0.0912178	0.526295	-5.05375
FBXO42	-0.299525	3.28418	-1.77568	0.091254	0.526295	-4.5808
ASMTL	-0.412927	4.00412	-1.77557	0.0912721	0.526295	-4.47992
GIMAP8	-0.760759	-0.376951	-1.77544	0.0912941	0.526295	-4.17763
U47924.31	-0.630006	3.85433	-1.77527	0.0913225	0.526295	-4.64238
LACTB2	-0.391404	3.88152	-1.77487	0.0913916	0.526295	-4.55893
SRSF8	-0.209562	4.39645	-1.77476	0.0914092	0.526295	-4.75156
EXOSC9	-0.187848	7.0864	-1.77468	0.0914236	0.526295	-5.13901
PUS10	-0.425793	2.50764	-1.7726	0.0917774	0.527389	-4.33493
RP11-119B16.2	-0.556779	1.60612	-1.77184	0.0919067	0.527841	-4.32855
LINC00998	-0.361511	2.46417	-1.7717	0.0919311	0.527841	-4.53121
DEPDC1B	-0.551773	3.75046	-1.77153	0.0919601	0.527841	-4.60408
LYPD3	-0.513129	0.339223	-1.77068	0.0921048	0.528129	-4.28235
HSPA8	-0.19871	8.9447	-1.77035	0.0921614	0.528129	-5.31275
CAMKMT	-0.426656	2.78988	-1.77025	0.0921779	0.528129	-4.48906
RP13-192B19.2	-0.726225	-0.729524	-1.76961	0.092288	0.528568	-4.18555
RNF207	-0.255595	4.17916	-1.7688	0.0924271	0.528788	-4.72498
SLC30A1	-0.334114	4.23166	-1.76838	0.0924978	0.529	-4.67715
C1orf210	-0.803648	-0.539708	-1.76806	0.0925539	0.529129	-4.18358
LRP2BP	-0.291624	3.05167	-1.76763	0.0926267	0.529291	-4.57469
GPR124	-0.455529	3.51608	-1.76718	0.0927038	0.529291	-4.56912
ZMAT5	-0.243107	3.96164	-1.76642	0.0928357	0.529779	-4.74205
DTX3	-0.302804	3.04978	-1.76574	0.0929517	0.529812	-4.80879
PDP2	-0.634761	1.35863	-1.76565	0.0929672	0.529812	-4.19606
RPL23AP53	-0.846024	1.18739	-1.76519	0.0930472	0.529812	-4.19349
ACTG1	-0.300389	13.008	-1.7648	0.0931139	0.529812	-5.61598
EIF3M	-0.420353	8.05279	-1.76452	0.0931622	0.529812	-5.26416
ME3	-0.321278	2.30722	-1.7634	0.0933553	0.529812	-4.63965
RP11-54D18.2	-0.475715	-0.734079	-1.76321	0.093389	0.529812	-4.281
PAX9	-0.71223	0.659849	-1.76284	0.0934526	0.529812	-4.16152
LDB1	-0.941306	2.61228	-1.76263	0.093488	0.529812	-4.34959
SLC44A1	-0.368899	6.23528	-1.76245	0.0935197	0.529812	-5.03703
ALG10B	-0.93307	0.151406	-1.76198	0.093602	0.529812	-4.16212
FCHO1	-0.377666	3.06702	-1.76138	0.093706	0.529812	-4.57401
RP5-1120P11.1	-0.461702	1.63614	-1.76135	0.0937107	0.529812	-4.6399
TWSG1	-0.521323	2.49953	-1.76132	0.0937159	0.529812	-4.48875
CNIH4	-0.316424	6.32562	-1.76084	0.0937994	0.529952	-5.00408
COPE	-0.252144	4.86993	-1.76079	0.0938079	0.529952	-4.85043
CTC-425F1.4	-0.176836	8.02219	-1.76049	0.0938601	0.529991	-5.23669
NPM1	-0.144697	10.9644	-1.76036	0.0938821	0.529991	-5.44302
WDR5	-0.339031	6.45254	-1.75979	0.093981	0.53036	-5.12733
SEC11A	-0.197206	7.04251	-1.75866	0.0941772	0.531277	-5.21531
RP11-264B14.2	-1.08468	0.138694	-1.75793	0.0943057	0.531811	-4.16979
MAD1L1	-0.253996	3.81488	-1.75674	0.0945124	0.532505	-4.89436
CASP3	-0.328317	5.70988	-1.75658	0.0945403	0.532505	-5.00797
RP11-890B15.3	-0.685904	2.18353	-1.75646	0.0945619	0.532505	-4.27049
PRCD	-0.581812	-0.834547	-1.75579	0.0946785	0.532505	-4.21739
ACKR3	-1.33085	-1.71957	-1.75559	0.094714	0.532505	-4.16879
COMMD7	-0.187461	5.2624	-1.75548	0.094733	0.532505	-5.06278
ANKRD12	-0.19625	6.57779	-1.75406	0.0949822	0.533405	-5.20575
RP11-323N12.5	-0.362297	2.44356	-1.75361	0.0950609	0.5335	-4.54425
ZNF407	-0.315207	3.35601	-1.75313	0.0951454	0.5335	-4.47844
OCIAD1	-0.444777	7.04177	-1.75278	0.0952072	0.53364	-5.16626
KPNA6	-0.138549	6.54531	-1.75242	0.095271	0.53364	-5.12418
HNRNPU	-0.207138	9.09946	-1.75231	0.0952896	0.53364	-5.33603
CAMSAP3	-0.331947	2.0916	-1.75158	0.0954172	0.53364	-4.52193
NUMB	-0.411549	4.96661	-1.75135	0.0954584	0.53364	-4.96667
RP4-583P15.14	-1.15876	1.04591	-1.75115	0.0954943	0.53364	-4.17458
SLAMF6	-0.611292	1.63102	-1.75075	0.0955644	0.53364	-4.2948
SDF2	-0.301933	5.18971	-1.75029	0.0956462	0.53364	-4.88706
TMEM242	-0.476072	3.21968	-1.74899	0.095875	0.53364	-4.63117
HSD17B6	-0.428133	1.44904	-1.74891	0.0958897	0.53364	-4.35076
CEP55	-0.294511	5.33553	-1.74861	0.0959432	0.53364	-4.90053
RNF126	-0.1389	7.75962	-1.74853	0.0959558	0.53364	-5.27512
AAAS	-0.219193	4.30829	-1.748	0.0960495	0.53364	-4.8607
SLC35B2	-1.00411	4.15985	-1.74765	0.0961131	0.53364	-4.73488
ZDHHC8	-0.860151	3.05526	-1.7475	0.0961386	0.53364	-4.50154
RNU4-2	-0.788752	0.901528	-1.74676	0.0962694	0.53364	-4.22037
KIF7	-0.50526	3.57571	-1.74663	0.0962941	0.53364	-4.4623
OSTF1	-0.423256	4.0012	-1.74596	0.0964123	0.53364	-4.70192
TRIM33	-0.292603	5.86943	-1.74583	0.096436	0.53364	-5.05475
EPS15	-0.214142	5.29834	-1.74521	0.096546	0.53364	-4.95887
SEPP1	-1.30073	0.777448	-1.74508	0.0965688	0.53364	-4.24186
PHF5A	-0.159988	6.19058	-1.74354	0.0968429	0.534558	-5.11362
TCFL5	-0.217981	3.95375	-1.74288	0.0969602	0.534558	-4.79714
GAK	-0.199899	5.88344	-1.74252	0.0970256	0.534558	-5.08555
EIF1B	-0.376706	4.67143	-1.74248	0.0970325	0.534558	-4.90567
HIBADH	-0.949155	0.53294	-1.74213	0.0970943	0.534558	-4.19069
GNG2	-0.185908	4.82505	-1.74186	0.0971435	0.534558	-5.01999
PPP1R18	-0.142714	7.15433	-1.74168	0.0971747	0.534558	-5.24332
RP11-802E16.3	-0.295344	5.37492	-1.7409	0.0973151	0.534809	-5.0121
MRPL13	-0.516739	5.52141	-1.74015	0.0974492	0.534886	-4.98637
PHYH	-0.255756	3.60235	-1.73987	0.0975	0.534892	-4.79375
CMC2	-0.285476	5.67628	-1.73928	0.0976052	0.535283	-5.03401
MIOS	-0.38325	3.14447	-1.73897	0.0976609	0.535402	-4.58735
CTC-260E6.2	-0.569282	3.00456	-1.738	0.0978366	0.536053	-4.51751
ZC3HAV1	-0.151688	7.06278	-1.73758	0.0979124	0.536221	-5.19957
NBEA	-1.38074	1.2194	-1.73697	0.0980217	0.536244	-4.18972
RASSF3	-0.549462	3.79882	-1.73626	0.0981491	0.536244	-4.7607
RP11-211G3.2	-0.813661	-1.04724	-1.73567	0.0982554	0.536244	-4.19984
RP11-125O18.1	-0.511286	-0.522878	-1.73557	0.0982744	0.536244	-4.32834
AP000350.5	-1.12956	0.361019	-1.73534	0.0983161	0.536244	-4.18717
MASTL	-0.327466	3.19454	-1.73507	0.0983647	0.536244	-4.66947
PRG4	-0.749824	5.22294	-1.73422	0.0985185	0.536244	-4.88263
PFDN2	-0.353909	6.94701	-1.73267	0.0987993	0.536244	-5.15226
HEXB	-0.32982	5.76738	-1.73245	0.09884	0.536244	-5.02465
CDC45	-0.272063	5.47682	-1.73244	0.0988414	0.536244	-4.98874
RASSF5	-0.409261	7.83812	-1.73233	0.0988618	0.536244	-5.27069
GCSH	-0.8	0.58428	-1.73232	0.0988634	0.536244	-4.19149
ZFP36	-0.726156	1.16702	-1.73098	0.0991067	0.53716	-4.23824
RAB7A	-0.15154	6.95429	-1.73052	0.0991904	0.537253	-5.26133
NAP1L1P1	-1.39652	-0.0345649	-1.73051	0.099192	0.537253	-4.19201
ELK1	-0.353621	5.26012	-1.7292	0.0994313	0.538179	-5.05022
MAGOH	-0.216416	6.81234	-1.72886	0.0994933	0.538279	-5.1855
MRI1	-0.315803	3.91087	-1.72872	0.0995181	0.538279	-4.66034
MGAT3	-0.585161	1.4078	-1.72805	0.0996413	0.538761	-4.73374
RP11-195F19.5	-1.00546	-0.00597669	-1.72685	0.099861	0.539699	-4.19914
RASGRP2	-0.373283	0.556051	-1.7262	0.09998	0.539699	-4.61754
TTC9	-0.341983	1.12804	-1.72601	0.100015	0.539699	-4.57994
CPD	-0.202247	5.09884	-1.72573	0.100065	0.539699	-4.89832
FLJ00104	-0.652557	2.05808	-1.72545	0.100117	0.539699	-4.32424
CDC42EP3	-0.369758	3.5967	-1.72487	0.100224	0.539699	-4.5833
PDCD6IP	-0.361363	5.28361	-1.72446	0.100299	0.539699	-5.0735
DISP2	-1.11743	-0.0206046	-1.72428	0.100331	0.539699	-4.20099
GAS7	-0.162008	2.20939	-1.72407	0.100372	0.539699	-5.22904
AC005614.5	-0.882652	1.12961	-1.7239	0.100402	0.539699	-4.26627
GNB2	-0.845323	5.47813	-1.7237	0.100439	0.539699	-4.93831
AL592284.1	-0.63669	1.00984	-1.72355	0.100466	0.539699	-4.27509
GXYLT2	-0.20829	2.27414	-1.72281	0.100603	0.540071	-5.04458
RAB33A	-0.585988	4.12594	-1.72206	0.100741	0.540258	-4.89868
TCF3	-0.139293	6.93907	-1.7198	0.101159	0.541772	-5.22964
PRDM13	-0.980266	1.9511	-1.71898	0.101311	0.542116	-4.21916
GBE1	-0.255465	4.71037	-1.71896	0.101314	0.542116	-5.07879
MSS51	-0.889151	0.0439335	-1.71649	0.101774	0.543733	-4.21663
JAK2	-0.498356	1.53392	-1.71559	0.101941	0.543733	-4.32622
DCLK2	-1.21699	-0.105328	-1.71503	0.102046	0.544012	-4.2563
USP34	-0.217968	6.61912	-1.71494	0.102063	0.544012	-5.20497
PEBP1	-0.136832	8.81017	-1.71347	0.102337	0.544739	-5.4226
ATP5C1	-0.441117	7.00629	-1.71287	0.10245	0.544813	-5.28281
DUSP7	-0.635862	4.34884	-1.71271	0.10248	0.544813	-4.94857
TBCE	-0.189826	5.11599	-1.71187	0.102637	0.544813	-5.00998
BOLA2B	-1.02765	-0.0749488	-1.71116	0.10277	0.544813	-4.21232
HPS4	-0.176197	5.23109	-1.70991	0.103004	0.544813	-5.04207
SKA2	-0.127318	6.50563	-1.7094	0.103101	0.544813	-5.25658
AC005306.3	-0.781691	0.346534	-1.70917	0.103145	0.544813	-4.26572
STARD4-AS1	-0.499727	1.9118	-1.70911	0.103155	0.544813	-4.60768
CERS6-AS1	-0.538484	4.43289	-1.70876	0.103222	0.544813	-4.60925
SRSF2	-0.307436	8.60229	-1.70857	0.103258	0.544813	-5.36297
ZC3H18	-0.184038	6.33847	-1.7083	0.103307	0.544813	-5.1954
SMNDC1	-0.192523	5.1496	-1.70807	0.103351	0.544813	-5.02142
UFSP2	-0.206036	4.90787	-1.70804	0.103358	0.544813	-5.0069
TMEM170B	-0.469256	1.60225	-1.7075	0.103458	0.544813	-4.40944
CTD-2366F13.1	-0.508963	1.30505	-1.70724	0.103507	0.544813	-4.25651
RAB1A	-0.296655	5.67903	-1.7072	0.103516	0.544813	-5.07871
ZNF165	-0.863751	1.01072	-1.70711	0.103533	0.544813	-4.28746
LRP5	-0.523332	1.38009	-1.7069	0.103572	0.544813	-4.3769
EPB41L5	-0.455857	1.73399	-1.70592	0.103757	0.544813	-4.49259
SNORA12	-0.190429	1.61155	-1.70504	0.103924	0.544813	-4.93897
UBE2R2	-0.163277	6.97844	-1.70492	0.103947	0.544813	-5.23449
EPT1	-0.419162	4.33127	-1.70443	0.10404	0.544813	-4.89116
EVL	-0.164621	6.54271	-1.7044	0.104047	0.544813	-5.32971
2015-09-01	-0.532064	6.014	-1.70433	0.104059	0.544813	-5.13417
LXN	-0.550059	-0.290745	-1.70401	0.10412	0.544813	-4.41726
SAP25	-0.371724	1.9753	-1.70385	0.104151	0.544813	-4.55296
TONSL	-0.805299	1.08803	-1.7024	0.104426	0.544813	-4.23182
C2orf88	-1.29294	-0.575064	-1.70132	0.104632	0.545338	-4.24197
RAP1A	-0.318228	7.00079	-1.70115	0.104665	0.545338	-5.16339
DCUN1D1	-0.212925	5.36467	-1.70009	0.104867	0.546066	-5.12685
SNORA76	-0.144076	9.3121	-1.69986	0.104911	0.546066	-5.51192
TAF1	-0.446746	5.03266	-1.69962	0.104957	0.546066	-4.95944
RP11-141O15.1	-0.241973	3.84665	-1.6993	0.105017	0.546066	-4.86383
WWC2	-0.749789	-0.161495	-1.69914	0.105047	0.546066	-4.2847
AL022341.3	-0.728967	1.15399	-1.69751	0.10536	0.54679	-4.24632
MUT	-0.194906	4.78257	-1.69704	0.105451	0.546872	-5.07406
IKZF1	-0.201298	6.82675	-1.69673	0.105509	0.546872	-5.14936
ZNF674-AS1	-0.409908	1.61531	-1.69634	0.105584	0.546872	-4.42316
RP11-762I7.5	-0.16377	6.58903	-1.69599	0.105653	0.547048	-5.19286
CTD-2588C8.8	-0.484243	4.46185	-1.6958	0.105688	0.547051	-4.95189
ZNF45	-0.406523	2.87767	-1.69514	0.105817	0.547103	-4.69635
C7orf55	-0.307697	4.61008	-1.69503	0.105837	0.547103	-5.05106
ZNF256	-0.516734	1.17486	-1.69468	0.105905	0.547218	-4.48888
PDCD2L	-0.574599	4.92572	-1.69312	0.106204	0.547743	-5.02979
NOTCH1	-0.231938	5.29386	-1.69216	0.10639	0.548163	-4.93925
SRGAP3	-0.440521	1.73664	-1.69188	0.106445	0.548265	-4.62903
C11orf30	-0.272959	3.84683	-1.6916	0.1065	0.54837	-4.83435
PCNA	-0.253439	8.30403	-1.69106	0.106604	0.548717	-5.45539
HNRNPA2B1	-0.203971	10.1334	-1.69035	0.106741	0.548717	-5.51411
CTD-2349P21.9	-0.761604	1.665	-1.6897	0.106866	0.549171	-4.33977
ENPP4	-0.333404	3.4206	-1.68953	0.106899	0.549171	-4.78266
CTNNBIP1	-0.238422	5.21133	-1.68882	0.107038	0.549522	-4.93903
RP11-798G7.8	-1.183	-0.300712	-1.68784	0.107229	0.550028	-4.2365
MRPS22	-0.417334	5.29521	-1.68776	0.107245	0.550028	-5.06496
TIGD1	-0.592451	2.06357	-1.68677	0.107437	0.550036	-4.41893
DAP3	-0.291927	7.32316	-1.68601	0.107586	0.550173	-5.28859
SPAG5	-0.173488	5.73936	-1.68592	0.107604	0.550173	-5.08853
PRKAB1	-0.295917	4.0871	-1.68576	0.107635	0.550173	-4.84482
NBPF10	-0.407595	4.74568	-1.68566	0.107653	0.550173	-4.99927
KNSTRN	-0.201789	5.24166	-1.68517	0.107749	0.550484	-5.0963
AIDA	-0.430817	5.18239	-1.68496	0.107791	0.550519	-4.99588
RAB2A	-0.145607	6.81192	-1.68376	0.108025	0.550783	-5.24329
ENOPH1	-0.201774	5.43596	-1.6834	0.108097	0.550783	-5.07738
ALG14	-0.488762	2.966	-1.68332	0.108113	0.550783	-4.53048
TTLL9	-0.863954	0.000836414	-1.68268	0.108238	0.551015	-4.23912
CERS6	-0.345152	5.1859	-1.682	0.10837	0.551513	-4.83763
CTIF	-0.630274	0.784489	-1.68155	0.108459	0.551608	-4.27103
UEVLD	-0.388585	3.34057	-1.68083	0.108601	0.552097	-4.6378
FDX1	-0.330196	5.63478	-1.67983	0.108797	0.552256	-4.95321
BRF2	-0.440017	3.51624	-1.67976	0.108812	0.552256	-4.69681
HK2	-0.315752	5.34321	-1.67976	0.108813	0.552256	-5.11042
BTG3	-0.193579	5.6213	-1.67956	0.108852	0.552256	-5.01529
FMO4	-0.845319	0.80321	-1.67895	0.108971	0.552256	-4.27046
CTD-3222D19.5	-0.714924	0.888082	-1.67883	0.108995	0.552256	-4.25058
IFNGR1	-0.633142	2.21661	-1.67875	0.10901	0.552256	-4.47954
SRSF1	-0.554662	7.13228	-1.67822	0.109115	0.552269	-5.28645
DIDO1	-0.147552	5.73025	-1.67669	0.109419	0.55236	-5.17109
RP11-498E2.8	-0.661139	1.68799	-1.67656	0.109445	0.55236	-4.40373
ZNF570	-0.706198	0.251703	-1.67581	0.109593	0.552556	-4.29059
RWDD3	-0.378995	3.19987	-1.67564	0.109627	0.552556	-4.66149
DMD	-0.394906	0.460324	-1.67412	0.109928	0.553276	-4.50088
ZDHHC5	-0.373267	5.56337	-1.67397	0.109959	0.553276	-5.0788
SCAND2P	-0.74288	1.60834	-1.67368	0.110016	0.553276	-4.35197
NUF2	-0.221334	6.95049	-1.67349	0.110055	0.553294	-5.25541
MVD	-0.258747	4.43202	-1.67311	0.110129	0.553347	-5.12262
GBP5	-0.241869	1.54542	-1.67287	0.110177	0.553347	-5.02247
PRPS1	-0.185401	5.90636	-1.67226	0.1103	0.553347	-5.21142
SPC24	-0.225554	4.92141	-1.6722	0.110311	0.553347	-4.97449
AC011933.1	-0.386303	6.64433	-1.67066	0.110619	0.554097	-5.19199
COPS7B	-0.420146	4.06511	-1.66985	0.110781	0.554503	-4.89022
RP11-5C23.1	-0.538273	0.68524	-1.66797	0.111157	0.555999	-4.37035
WBSCR22	-0.176142	5.846	-1.66752	0.111248	0.556275	-5.20322
IER2	-0.138507	7.21106	-1.66715	0.111322	0.556313	-5.39281
MTFMT	-0.352922	3.95588	-1.66713	0.111326	0.556313	-4.93095
ADCY7	-0.276136	4.78207	-1.66685	0.111383	0.556419	-4.97925
CACYBP	-0.202827	8.0457	-1.66633	0.111487	0.556586	-5.36703
INPP5E	-1.0032	3.14363	-1.66573	0.111607	0.556645	-4.7305
ALDH6A1	-0.348228	5.10175	-1.66572	0.111609	0.556645	-5.1305
HOXA5	-0.27447	2.84262	-1.66535	0.111684	0.556645	-4.69853
ZFAS1	-0.361374	7.9848	-1.66494	0.111768	0.556645	-5.39405
COA6	-0.512711	4.68145	-1.66478	0.111799	0.556645	-4.87377
CDCA8	-0.204019	6.37967	-1.66366	0.112025	0.556978	-5.27462
DLEU2	-0.281917	4.11603	-1.66322	0.112114	0.557244	-4.83843
LINC00339	-0.364258	1.96844	-1.6624	0.11228	0.557737	-4.58141
AC107070.1	-1.0631	-0.48289	-1.66179	0.112403	0.557978	-4.25777
PRPS2	-0.26237	6.09766	-1.66136	0.112491	0.55824	-5.19521
RPL24P8	-0.644734	2.5658	-1.66024	0.112719	0.558828	-4.56728
SPINK2	-0.537188	-0.137569	-1.65943	0.112882	0.558828	-4.44488
SLC25A17	-0.243333	4.3087	-1.65916	0.112937	0.558828	-4.87303
CTC-338M12.5	-0.375468	2.03692	-1.65854	0.113064	0.558828	-4.57004
ETV5	-0.338475	3.65959	-1.65815	0.113144	0.558828	-4.63219
RP11-1084J3.4	-0.460419	2.23174	-1.65726	0.113326	0.558828	-4.35628
RACGAP1	-0.24234	5.21126	-1.65713	0.113352	0.558828	-5.11515
CTC-273B12.6	-1.20749	-0.0307132	-1.65697	0.113384	0.558828	-4.26376
DIP2A	-0.217925	4.37793	-1.6568	0.113418	0.558828	-4.96392
GS1-114I9.1	-0.580274	1.08319	-1.6565	0.113479	0.558828	-4.41281
RP11-159G9.5	-0.660643	0.673229	-1.65628	0.113526	0.558828	-4.33142
GMCL1	-0.174881	5.4927	-1.65618	0.113546	0.558828	-5.23516
ZNF688	-0.329143	3.01944	-1.65603	0.113577	0.558828	-4.60286
MT-TR	-0.256525	4.04616	-1.65599	0.113584	0.558828	-4.93964
MESDC1	-0.289886	5.41361	-1.65585	0.113613	0.558828	-5.16637
MRPL49	-0.279411	6.23806	-1.6558	0.113624	0.558828	-5.20231
KIAA0101	-0.212384	8.48515	-1.65569	0.113645	0.558828	-5.48533
LNP1	-0.476349	0.968693	-1.65491	0.113806	0.558828	-4.44225
RAB28	-0.326605	4.3047	-1.65419	0.113952	0.558854	-4.89432
RP11-764K9.4	-0.232007	3.71302	-1.65417	0.113957	0.558854	-4.96453
NUS1	-0.449896	5.41138	-1.65378	0.114036	0.558854	-5.15881
KIF23	-0.222487	5.28906	-1.6534	0.114114	0.558854	-5.17568
GLTSCR1L	-0.271389	3.58843	-1.65278	0.114243	0.558854	-4.94704
RP11-488L18.10	-0.438897	3.17806	-1.65216	0.114371	0.558854	-4.57735
OTUD1	-0.608448	1.05226	-1.65207	0.114388	0.558854	-4.38687
SNORD6	-0.936787	0.234032	-1.65146	0.114514	0.559293	-4.2756
SAE1	-0.113307	7.53879	-1.65094	0.114621	0.559349	-5.43302
SOX2	-0.543138	-1.04945	-1.65071	0.114667	0.559349	-4.32861
UBXN7	-0.152904	5.88813	-1.64963	0.114891	0.559706	-5.28489
SLC45A4	-0.247805	2.90514	-1.64963	0.114892	0.559706	-4.73021
SNHG6	-0.261715	8.05227	-1.64925	0.114971	0.559709	-5.45342
REV1	-0.270866	4.94633	-1.64887	0.115048	0.559709	-5.08315
RPL14	-0.141789	9.97391	-1.64856	0.115111	0.559709	-5.58899
RP13-820C6.2	-0.354338	3.19933	-1.64752	0.115328	0.559709	-4.77412
ZSCAN21	-0.429359	3.35953	-1.64733	0.115368	0.559709	-4.75322
MRPS28	-0.297834	4.03872	-1.64726	0.115381	0.559709	-4.84649
RP11-254F7.4	-0.725122	0.933514	-1.64698	0.115439	0.559821	-4.36903
FAM66C	-0.829716	0.168443	-1.64645	0.11555	0.56001	-4.27579
ACAD10	-0.267006	3.37125	-1.64622	0.115598	0.56001	-4.79728
RP11-30J20.1	-0.558561	-0.914905	-1.64611	0.11562	0.56001	-4.34243
PHF10	-0.258627	5.69039	-1.6453	0.115789	0.56048	-5.27791
AP001062.7	-0.765437	1.83048	-1.64476	0.1159	0.560552	-4.39576
C1orf63	-0.226405	5.59933	-1.64454	0.115946	0.560552	-5.12991
TAF5L	-0.261247	4.94217	-1.64367	0.116127	0.5608	-5.01911
NDC1	-0.175983	5.79192	-1.64361	0.116139	0.5608	-5.16721
ZFP36L2	-0.310552	6.28144	-1.64222	0.11643	0.561234	-5.33409
RP11-705C15.2	-0.296395	2.49316	-1.642	0.116476	0.561234	-4.85534
ASAP1	-0.145867	5.75803	-1.64163	0.116552	0.561234	-5.31718
SEMA4D	-0.171458	6.42096	-1.64125	0.116633	0.561234	-5.40078
POLR2K	-0.324926	5.42877	-1.64114	0.116656	0.561234	-5.09487
YWHAZ	-0.134397	8.55843	-1.64087	0.116712	0.561234	-5.46728
MCF2L	-0.483094	0.702639	-1.64084	0.116719	0.561234	-4.46086
CTD-2319I12.4	-0.964947	-1.14669	-1.64072	0.116743	0.561234	-4.28691
WAPAL	-0.17823	5.52177	-1.63979	0.116939	0.561234	-5.21896
MRPL33	-0.40966	5.54131	-1.63977	0.116942	0.561234	-5.21667
BBS2	-0.320603	3.30026	-1.63976	0.116945	0.561234	-4.86172
CFDP1	-0.199105	5.40626	-1.63958	0.116982	0.561234	-5.20912
MRPL9	-0.12696	7.05614	-1.63932	0.117036	0.561234	-5.32541
SDHB	-0.572774	5.46133	-1.63866	0.117174	0.561239	-5.09301
TMEM66	-0.316707	5.77819	-1.63792	0.117331	0.561239	-5.28135
MCMDC2	-0.153377	6.82149	-1.63784	0.117346	0.561239	-5.36715
RP11-540B6.6	-0.893144	0.0532341	-1.63757	0.117404	0.561239	-4.28328
PLAC1	-1.1986	-1.05864	-1.63669	0.117589	0.56136	-4.29686
SEC62	-0.235938	6.82233	-1.63606	0.117722	0.561461	-5.33735
ZNF480	-0.272697	4.45962	-1.63542	0.117856	0.561461	-5.04693
AP3M1	-0.410803	4.10369	-1.6354	0.117861	0.561461	-4.98085
BOLA3	-0.498822	5.83716	-1.63519	0.117906	0.561461	-5.15486
SMAD1	-0.634625	2.529	-1.63514	0.117915	0.561461	-4.3544
RBBP7	-0.231844	7.76313	-1.63415	0.118124	0.561843	-5.45837
ATG7	-0.165755	5.10068	-1.63396	0.118166	0.561843	-5.16863
CRBN	-0.175605	5.14341	-1.63309	0.118349	0.561843	-5.21643
NAA15	-0.164679	6.37557	-1.63269	0.118433	0.561843	-5.32851
TOMM20	-0.239546	7.63737	-1.63266	0.11844	0.561843	-5.37739
FABP6	-0.19894	3.29036	-1.63207	0.118565	0.561843	-5.07115
LYSMD1	-0.38598	2.98879	-1.6316	0.118664	0.561843	-4.56984
RFESD	-0.630562	1.29477	-1.63153	0.11868	0.561843	-4.44856
PATL1	-0.375105	5.60347	-1.63131	0.118727	0.561843	-5.17324
C1orf21	-0.381122	3.48102	-1.63117	0.118756	0.561843	-4.66721
RP11-265N6.2	-0.385177	4.70309	-1.63086	0.118822	0.561843	-5.03303
TNRC6B	-0.197474	6.09355	-1.63053	0.118891	0.561843	-5.28453
SRR	-0.258114	5.11764	-1.63017	0.118969	0.561843	-5.22934
PAPD7	-0.401587	4.39685	-1.62953	0.119104	0.561843	-5.01977
UNK	-0.336448	4.79011	-1.62944	0.119125	0.561843	-5.02123
CTC-260E6.6	-0.42627	3.35262	-1.62938	0.119137	0.561843	-4.74374
RP11-226L15.5	-0.952557	1.11129	-1.62909	0.119199	0.561967	-4.30679
CHEK1	-0.174074	5.52863	-1.62782	0.11947	0.562911	-5.22507
WNT5B	-0.719218	1.24956	-1.62725	0.119591	0.563224	-4.29591
RP11-388M20.6	-1.18991	-0.38677	-1.62692	0.119661	0.563224	-4.29367
LTV1	-0.181792	6.73273	-1.62631	0.119791	0.563224	-5.36708
MRPL18	-0.248472	6.36524	-1.62591	0.119877	0.563224	-5.38151
MRPL51	-0.132503	7.88843	-1.62546	0.119973	0.563224	-5.44443
MYO9B	-0.249505	4.53521	-1.62533	0.120001	0.563224	-4.98824
BRIP1	-0.273254	4.47077	-1.62498	0.120076	0.563404	-5.14403
FHOD3	-0.584834	1.00901	-1.62463	0.120151	0.563494	-4.34705
WDR55	-0.134698	6.15087	-1.62438	0.120204	0.563494	-5.25147
PLCB1	-1.00307	-0.573365	-1.62397	0.120294	0.563588	-4.29259
MSANTD4	-0.247008	4.25003	-1.62241	0.120629	0.564608	-4.9069
HAUS2	-0.176689	5.67786	-1.62218	0.120677	0.564608	-5.23727
SUPT3H	-0.264236	2.91946	-1.62162	0.120798	0.564608	-4.90558
CARKD	-0.461543	3.59886	-1.62141	0.120844	0.564655	-4.80688
SMUG1	-0.301576	3.21198	-1.61954	0.121246	0.565732	-4.8197
PI4K2A	-0.224603	3.17317	-1.61951	0.121254	0.565732	-4.85327
IFT43	-0.395227	3.84791	-1.61832	0.12151	0.566604	-4.82017
TRPM8	-0.84604	-1.14378	-1.6182	0.121538	0.566604	-4.31684
ACO2	-0.182356	6.84826	-1.6177	0.121645	0.566722	-5.368
TNFAIP8	-0.22991	5.15719	-1.6177	0.121646	0.566722	-5.14589
POLR1A	-0.176019	4.83897	-1.61651	0.121903	0.567513	-5.10732
BBS10	-0.686043	0.975201	-1.61642	0.121924	0.567513	-4.30943
NR2F2	-0.50964	-0.167872	-1.61624	0.121962	0.567513	-4.55121
AKT1	-0.788541	5.59257	-1.61466	0.122306	0.568279	-5.14272
C14orf79	-0.967815	1.90182	-1.61424	0.122397	0.568279	-4.39896
ZNF484	-0.754622	0.422172	-1.61397	0.122456	0.568279	-4.31526
TARBP1	-0.310746	4.63921	-1.6138	0.122493	0.568279	-5.05214
LTB	-0.131438	5.46587	-1.61335	0.122592	0.568279	-5.63703
ATP5EP2	-0.588524	1.22544	-1.61334	0.122593	0.568279	-4.36728
FAM106A	-0.485993	0.840394	-1.61255	0.122765	0.568367	-4.38782
ZNF138	-0.407046	2.66673	-1.61235	0.122809	0.568367	-4.67132
CYP51A1	-0.287584	5.54043	-1.61164	0.122963	0.568367	-5.3558
FBXO5	-0.191236	5.31129	-1.61073	0.123163	0.568367	-5.2499
METTL5	-0.32023	6.73366	-1.61069	0.123172	0.568367	-5.3251
DGUOK-AS1	-0.584578	2.30859	-1.61069	0.123172	0.568367	-4.56358
CRLS1	-0.438031	5.34444	-1.61061	0.123189	0.568367	-5.28329
RP11-87C12.2	-0.198964	5.29678	-1.61031	0.123255	0.568452	-5.19982
FGFR1	-0.460751	3.88346	-1.6102	0.12328	0.568452	-4.47297
PAPPA2	-1.01052	0.13415	-1.60982	0.123363	0.568667	-4.30711
RASA1	-0.307044	4.06091	-1.60914	0.123511	0.569077	-5.00948
AQR	-0.159671	5.78782	-1.609	0.123542	0.569077	-5.27941
KCTD1	-0.479353	1.76185	-1.60865	0.12362	0.569077	-4.47281
RP11-254F7.3	-0.258993	3.91732	-1.60762	0.123847	0.569285	-5.04399
FAR2	-0.276414	4.1706	-1.6076	0.123851	0.569285	-5.00166
MAP3K8	-0.420152	0.540907	-1.60743	0.123888	0.569285	-4.48108
AFF1	-0.296075	3.30893	-1.60635	0.124125	0.570012	-4.74942
CTD-2377D24.6	-0.608945	2.10703	-1.60616	0.124168	0.570044	-4.45617
FYTTD1	-0.23995	5.38292	-1.60597	0.124209	0.570066	-5.30937
RP11-166P13.3	-0.397717	0.941769	-1.60545	0.124325	0.570114	-4.57113
PWWP2A	-0.262066	4.66959	-1.60494	0.124436	0.570233	-5.03068
RP11-108P20.3	-0.941249	-0.0279317	-1.60463	0.124506	0.570233	-4.31285
DUOX1	-0.808078	0.0904228	-1.60449	0.124535	0.570233	-4.32786
C16orf80	-0.678841	4.71374	-1.60417	0.124607	0.570398	-5.03003
PPP1R13L	-0.322597	2.26063	-1.60395	0.124655	0.570449	-4.71413
CTC-273B12.5	-1.15298	-0.163999	-1.60335	0.124788	0.570548	-4.31344
EIF4A3	-0.517695	7.59892	-1.60313	0.124838	0.570548	-5.41948
AC005884.1	-1.04601	0.0614156	-1.60303	0.12486	0.570548	-4.31065
COMMD10	-0.504391	3.05499	-1.60255	0.124966	0.570548	-4.63988
KIAA1468	-0.531022	1.71056	-1.60182	0.125127	0.570955	-4.44041
DGKG	-0.948398	-0.125279	-1.60143	0.125213	0.571179	-4.31497
JUN	-0.314684	6.0454	-1.60094	0.125322	0.571372	-5.02049
ACTN4	-0.362374	8.18946	-1.60092	0.125328	0.571372	-5.54239
TMEM30A	-0.241182	5.60406	-1.60075	0.125366	0.571381	-5.24911
LRRD1	-0.286064	5.5433	-1.60018	0.125491	0.571609	-5.37264
LIN52	-0.260684	3.83249	-1.59932	0.125682	0.571994	-4.8828
XIAP	-0.238163	4.87334	-1.59875	0.125809	0.572409	-5.12295
CBR4	-0.224227	5.70222	-1.59831	0.125908	0.572463	-5.26816
PSMA6	-0.220155	6.95071	-1.59776	0.126031	0.572496	-5.35886
AC083884.8	-1.02932	-0.661165	-1.59737	0.126118	0.572496	-4.32823
PDHA1	-0.121286	6.42275	-1.59709	0.12618	0.572514	-5.38523
NDNL2	-0.313433	3.47078	-1.59674	0.126259	0.572514	-4.88271
RNF138	-0.387822	4.90866	-1.59669	0.12627	0.572514	-5.09827
CAMK2D	-0.245414	3.74879	-1.59637	0.126341	0.572514	-5.02911
MANBA	-0.485693	2.84745	-1.59548	0.12654	0.573147	-4.77468
PABPN1	-0.197129	7.85878	-1.59542	0.126554	0.573147	-5.47932
C6orf120	-0.27981	5.45768	-1.59464	0.126729	0.573419	-5.34056
TTLL11	-0.501689	0.999567	-1.59387	0.126902	0.573601	-4.53431
GTF2IRD2	-0.457726	-0.353626	-1.5934	0.127007	0.573602	-4.48624
PDIA5	-0.284831	4.41459	-1.5922	0.127277	0.574278	-5.17528
CCNI	-0.136189	8.00812	-1.59201	0.127321	0.57431	-5.5359
PRRC2B	-0.151121	6.31736	-1.5913	0.12748	0.57471	-5.39109
SPAST	-0.224537	4.40705	-1.59129	0.127482	0.57471	-5.11577
SUB1	-0.164083	8.73043	-1.59087	0.127576	0.574787	-5.55262
PHC3	-0.294617	4.97526	-1.59073	0.127609	0.574787	-5.16843
ENSA	-0.392472	6.98582	-1.59022	0.127722	0.575134	-5.3473
PCTP	-0.257094	4.14911	-1.58977	0.127825	0.57543	-4.93226
CHRNB1	-0.618202	0.75441	-1.58909	0.127979	0.57563	-4.43588
ITGA6	-0.332611	1.63994	-1.58848	0.128115	0.575823	-4.87355
PDXDC1	-0.320149	4.62837	-1.58776	0.128279	0.576233	-5.13067
AATK	-0.76872	-0.749304	-1.58769	0.128296	0.576233	-4.37976
CCT6B	-0.377097	2.53593	-1.58693	0.128467	0.576675	-4.64044
ESYT2	-0.168936	5.87724	-1.58543	0.128809	0.57767	-5.4673
KCNAB2	-0.154617	7.09286	-1.58536	0.128824	0.57767	-5.4996
SIN3A	-0.148017	6.11603	-1.58507	0.128891	0.57767	-5.34676
PLAGL2	-0.239685	4.07925	-1.58483	0.128946	0.57767	-5.04553
MT-CYB	-0.125113	12.5046	-1.5843	0.129064	0.577846	-5.83756
CNPY4	-0.295627	2.71918	-1.5839	0.129156	0.577846	-4.78733
KIAA1551	-0.253414	4.69039	-1.58385	0.129168	0.577846	-5.21926
RP11-16P20.3	-0.182283	3.99858	-1.58194	0.129604	0.579467	-5.0373
RP11-789C17.5	-1.5798	0.0751958	-1.58091	0.12984	0.580029	-4.35078
MYO5B	-1.0435	0.802665	-1.58042	0.129952	0.580051	-4.35943
CTNNAL1	-0.182297	5.56433	-1.58037	0.129963	0.580051	-5.10755
CD9	-1.35608	-0.776695	-1.58024	0.129992	0.580051	-4.3554
CCBL1	-0.340884	2.56506	-1.57984	0.130085	0.580135	-4.74616
RP11-526I2.5	-0.360904	1.64463	-1.57888	0.130304	0.580211	-4.66566
BCL2L2-PABPN1	-0.222239	7.57941	-1.57844	0.130406	0.580211	-5.47851
RP4-800G7.2	-0.612927	0.913059	-1.57763	0.130591	0.580211	-4.42053
RTTN	-0.653035	2.17065	-1.57742	0.130639	0.580211	-4.46868
STAMBP	-0.247155	5.65066	-1.57728	0.130672	0.580211	-5.29296
TOPORS	-0.215472	5.42478	-1.57728	0.130672	0.580211	-5.24869
DIP2B	-0.303542	3.66678	-1.5772	0.130691	0.580211	-4.89706
TMEM135	-0.263445	3.43092	-1.57615	0.130933	0.580679	-4.88254
EHHADH	-1.12858	0.50646	-1.57552	0.131078	0.580679	-4.34907
LAMP3	-0.445051	0.840943	-1.57533	0.131122	0.580679	-4.60134
TEX9	-0.741699	0.823736	-1.57529	0.13113	0.580679	-4.42905
C10orf35	-0.670365	1.36753	-1.57483	0.131237	0.5807	-4.54755
NCOR2	-0.1826	6.10843	-1.5748	0.131243	0.5807	-5.36886
RP11-109G23.3	-0.574912	0.995193	-1.57458	0.131295	0.580766	-4.42893
CDC26	-0.751878	4.71167	-1.5742	0.131383	0.58099	-5.11177
TUBB	-0.0783883	10.8449	-1.57401	0.131426	0.58102	-5.74969
OAT	-0.588089	4.50903	-1.5729	0.131683	0.581567	-5.21212
EFNB1	-0.744609	1.07693	-1.57256	0.131762	0.581567	-4.3538
C8orf44	-0.40621	2.30125	-1.57243	0.131791	0.581567	-4.68012
SLC12A7	-0.312994	2.36726	-1.57236	0.131809	0.581567	-4.78408
CTD-2162K18.4	-0.717985	0.61317	-1.57182	0.131933	0.581575	-4.42171
RP11-554E23.4	-1.87443	1.7833	-1.57132	0.13205	0.581651	-4.41462
BACE1	-0.356692	1.0546	-1.57114	0.13209	0.581651	-4.68386
C11orf65	-0.745878	0.345552	-1.57075	0.132182	0.581651	-4.3592
SORBS2	-0.471941	1.55493	-1.57072	0.13219	0.581651	-4.52176
TFDP2	-0.176752	6.18786	-1.57053	0.132234	0.581651	-5.50095
FNTA	-0.144787	5.84473	-1.5699	0.132379	0.581779	-5.32702
STX4	-0.17619	4.46731	-1.56971	0.132423	0.581779	-5.13288
KIF5B	-0.175394	6.22405	-1.56878	0.132639	0.58246	-5.34272
YWHAG	-0.135742	7.64626	-1.56781	0.132866	0.582728	-5.52954
GRB2	-0.149212	7.38922	-1.56699	0.133059	0.582839	-5.4415
DCAF12	-0.186535	5.55551	-1.56607	0.133273	0.583098	-5.25091
CTB-5E10.3	-0.603492	2.84419	-1.5648	0.133571	0.583395	-4.62769
RWDD1	-0.317287	6.35476	-1.56452	0.133636	0.583395	-5.39118
RP1-197B17.3	-0.807117	0.357508	-1.5644	0.133665	0.583395	-4.34922
ZNRD1	-0.256229	5.0117	-1.56321	0.133942	0.583789	-5.24341
RP11-452H21.4	-1.18725	0.06956	-1.56229	0.134159	0.584426	-4.35315
THEMIS	-0.170132	5.55244	-1.56213	0.134196	0.584426	-5.23039
LINC00226	-0.870511	-1.05932	-1.5618	0.134275	0.584426	-4.35212
NDUFB5	-0.34551	6.4203	-1.56104	0.134453	0.584719	-5.39297
HYAL2	-0.43034	2.90264	-1.55941	0.134837	0.585421	-4.75842
AFMID	-0.263544	6.35736	-1.55842	0.135072	0.586195	-5.41579
ITPR2	-0.453805	3.77261	-1.55822	0.135119	0.586195	-4.9448
ACTR5	-0.461496	3.33284	-1.55806	0.135157	0.586195	-4.80547
ZNF790	-0.364936	1.82767	-1.55636	0.13556	0.586534	-4.69972
FAM24B	-0.585204	3.19581	-1.55609	0.135623	0.586534	-4.94297
MOB4	-0.199914	5.42518	-1.5556	0.135741	0.586534	-5.25543
DDX47	-0.806914	5.08282	-1.55538	0.135792	0.586534	-5.14783
IER5L	-0.711128	1.28976	-1.55533	0.135804	0.586534	-4.51996
FXN	-0.34425	3.5623	-1.55528	0.135815	0.586534	-4.88934
CTC-503J8.6	-0.245049	5.38154	-1.55519	0.135838	0.586534	-5.28467
SSH2	-0.213349	4.66156	-1.55438	0.136029	0.586595	-5.296
ATG3	-0.227225	5.15282	-1.55435	0.136038	0.586595	-5.30794
HNRNPA3	-0.342488	7.74242	-1.55329	0.136289	0.587355	-5.54245
METTL2A	-0.365923	2.89503	-1.55314	0.136326	0.587355	-4.74909
MYL12A	-0.327365	8.41816	-1.55263	0.136447	0.58741	-5.62899
SNORD118	-0.531067	1.80095	-1.55246	0.136488	0.58741	-4.7505
DNM2	-0.161346	5.87517	-1.55179	0.136649	0.587532	-5.33127
LA16c-358B7.3	-0.647818	1.27906	-1.55138	0.136745	0.587532	-4.41261
HTATIP2	-0.23261	5.50302	-1.55123	0.136781	0.587532	-5.19619
ZNF558	-0.564621	1.88583	-1.55103	0.136829	0.587532	-4.57711
RP11-640M9.1	-0.850172	0.297267	-1.5497	0.137147	0.587761	-4.41159
ZNF646	-0.333337	3.06477	-1.54967	0.137156	0.587761	-4.80979
TCEAL3	-0.770043	-1.52322	-1.54965	0.137158	0.587761	-4.38703
RP11-1070N10.5	-1.2186	-1.2999	-1.54863	0.137405	0.588302	-4.35842
MTMR7	-0.739655	0.827812	-1.54736	0.137708	0.58883	-4.39475
VMP1	-0.157173	6.04024	-1.5469	0.13782	0.58883	-5.39842
RP11-218F10.3	-0.65791	0.822529	-1.54608	0.138017	0.58883	-4.37845
AL162407.1	-0.495742	2.09533	-1.54564	0.138122	0.58883	-4.64306
USO1	-0.299759	4.75014	-1.54557	0.138139	0.58883	-5.08399
PEX7	-0.405758	2.71301	-1.54544	0.13817	0.58883	-4.81791
IGHMBP2	-0.28427	3.23569	-1.54493	0.138293	0.588906	-4.86635
HSPE1	-0.228763	8.00134	-1.54333	0.13868	0.589915	-5.5501
EMC7	-0.385286	5.48974	-1.54264	0.138848	0.590469	-5.28597
RP11-338K17.8	-0.32945	2.47631	-1.5419	0.139027	0.590911	-4.84626
MT-TK	-0.255144	4.17126	-1.5413	0.139171	0.591206	-5.10183
TTC7B	-0.759051	0.595922	-1.54113	0.139214	0.591226	-4.41272
KLHDC3	-0.124797	6.27549	-1.54013	0.139456	0.59174	-5.50122
CHUK	-0.39659	3.1714	-1.53989	0.139513	0.59174	-4.82336
ZNF410	-0.226565	4.71223	-1.5397	0.13956	0.59174	-5.17493
DUSP15	-0.354013	-0.476611	-1.53937	0.13964	0.59191	-4.6597
TMTC3	-0.265908	4.04276	-1.53876	0.139788	0.59191	-5.08695
REPIN1	-0.295249	4.97927	-1.53834	0.139892	0.592193	-5.28599
MSX2	-0.467093	-0.994272	-1.53754	0.140087	0.592443	-4.51141
RPL4	-0.167175	10.2568	-1.53711	0.140191	0.592443	-5.76664
GPR85	-0.745565	0.145256	-1.53682	0.140261	0.592443	-4.41044
LRRC37B	-0.323092	2.52271	-1.5367	0.14029	0.592443	-4.79356
DHX16	-0.427688	4.65649	-1.53555	0.140572	0.59284	-5.1023
DYNLL1	-0.211419	8.18292	-1.535	0.140707	0.592936	-5.57999
RP1-30M3.5	-0.279251	5.08754	-1.53413	0.140919	0.593433	-5.24741
FZD6	-0.318028	4.1016	-1.53405	0.140939	0.593433	-4.99756
CLYBL	-0.386195	2.79297	-1.5335	0.141074	0.593811	-4.91503
SCCPDH	-0.325367	6.79396	-1.53271	0.141267	0.594137	-5.4299
NOP16	-0.160141	5.86964	-1.53239	0.141345	0.594137	-5.28448
SCD5	-0.613819	2.6009	-1.53237	0.141352	0.594137	-4.52034
RPL23	-0.205162	11.434	-1.53229	0.14137	0.594137	-5.80716
QPCTL	-0.606537	0.477366	-1.5315	0.141564	0.594511	-4.43001
C10orf76	-0.338319	2.87902	-1.53125	0.141626	0.594511	-4.81805
FBXO48	-0.373413	1.70243	-1.53112	0.141659	0.594511	-4.65103
ZBTB26	-0.311277	2.90738	-1.53086	0.141723	0.594511	-4.86917
ELP5	-0.405802	4.83043	-1.5305	0.14181	0.594593	-5.3153
UPF3AP3	-0.694882	-0.00885931	-1.53029	0.141862	0.594622	-4.39691
RP11-747H7.3	-0.519962	-0.381967	-1.52941	0.142081	0.595138	-4.5718
PYROXD1	-0.157437	5.67953	-1.52933	0.142099	0.595138	-5.26525
DUSP11	-0.455635	4.28934	-1.5288	0.142229	0.59521	-5.15203
ST7	-0.240192	3.9843	-1.52765	0.142515	0.595932	-5.17785
RAP1GDS1	-0.181896	4.81033	-1.52723	0.142617	0.59619	-5.29026
HLA-DMA	-0.313164	4.99822	-1.52697	0.142683	0.59619	-5.01153
CMTR1	-0.177244	4.66287	-1.52571	0.142996	0.59619	-5.2361
SUMO2	-0.183114	7.67291	-1.52499	0.143174	0.59619	-5.55865
RBM26	-0.141464	6.83043	-1.52492	0.143192	0.59619	-5.51171
ADAM19	-0.242192	4.02494	-1.52479	0.143224	0.59619	-5.08442
RP11-82L18.2	-0.386503	-0.317918	-1.52445	0.143307	0.59619	-4.68649
RP11-1113L8.6	-1.09368	0.277016	-1.52439	0.143323	0.59619	-4.38844
KDM3A	-0.344825	4.17372	-1.52433	0.143338	0.59619	-5.16868
MAP2K3	-0.436043	5.05835	-1.52421	0.143368	0.59619	-5.18394
MTHFS	-0.472714	4.09261	-1.52414	0.143385	0.59619	-5.11884
IGFBP7	-0.593168	5.93166	-1.52414	0.143385	0.59619	-5.2601
LINC00493	-0.313274	5.64019	-1.52409	0.143396	0.59619	-5.4374
SEC23A	-0.35742	3.97169	-1.52408	0.143399	0.59619	-5.002
ELK4	-0.206776	5.34781	-1.52379	0.143471	0.59619	-5.22568
C21orf119	-0.351563	2.68846	-1.52376	0.143478	0.59619	-4.81787
CARF	-0.521084	1.15005	-1.52358	0.143524	0.59619	-4.49539
ERP44	-0.240958	5.96958	-1.52316	0.143629	0.59619	-5.45362
ATP6V1D	-0.207958	4.56697	-1.52292	0.143687	0.59619	-5.12534
FAF2	-0.169548	6.14303	-1.5228	0.143718	0.59619	-5.38347
RP11-15N24.4	-0.777404	-0.0411961	-1.52263	0.143761	0.59619	-4.42516
TOMM70A	-0.130887	6.55897	-1.52187	0.14395	0.59619	-5.51266
PIK3CD	-0.118722	7.21958	-1.52185	0.143953	0.59619	-5.5362
THRSP	-0.676947	0.312201	-1.52162	0.144011	0.59619	-4.43863
COX7B	-0.158791	8.00397	-1.52081	0.144214	0.59619	-5.60765
DOCK2	-0.140214	6.07996	-1.5207	0.144242	0.59619	-5.41421
CLDND1	-0.457743	4.95551	-1.5207	0.144242	0.59619	-5.17354
MPV17	-0.14855	5.06754	-1.52015	0.14438	0.596421	-5.3356
RAB43	-0.457914	3.7093	-1.51992	0.144437	0.596421	-5.12525
NIFK	-0.202015	6.91772	-1.51982	0.144461	0.596421	-5.47994
CDCA3	-0.157375	5.61769	-1.51972	0.144487	0.596421	-5.36927
ZNF567	-0.278193	3.22796	-1.51891	0.144689	0.596917	-4.98043
SMIM20	-0.346628	3.51958	-1.51854	0.144783	0.596917	-4.92895
AKNA	-0.150809	6.38365	-1.51848	0.144797	0.596917	-5.44111
RECQL	-0.171438	5.86694	-1.51787	0.144949	0.597364	-5.31032
TBC1D3	-0.770375	0.720002	-1.5176	0.145019	0.597364	-4.41317
SPHK2	-0.254553	3.88065	-1.51716	0.145127	0.597364	-4.99132
IKZF2	-0.185184	3.04559	-1.51714	0.145133	0.597364	-5.54074
ADAM10	-0.302182	4.93743	-1.51658	0.145273	0.597531	-5.27627
MT3	-0.64692	-0.709988	-1.51653	0.145287	0.597531	-4.49745
CDC7	-0.318786	3.34425	-1.51618	0.145374	0.597632	-4.97958
SIK1	-0.729881	1.30892	-1.51553	0.145537	0.598093	-4.52195
SLC27A2	-0.214782	4.3307	-1.51526	0.145605	0.598215	-5.17054
NUP155	-0.187397	5.17106	-1.51197	0.146435	0.599904	-5.3232
KLF7	-0.487433	3.56873	-1.51131	0.146602	0.599904	-4.69458
MOAP1	-0.35123	3.55968	-1.51057	0.146789	0.599904	-5.10215
IDI1	-0.345871	4.81634	-1.51031	0.146855	0.599904	-5.38572
HEATR4	-0.914618	0.541959	-1.51022	0.146879	0.599904	-4.44137
GRHL1	-0.257611	3.17326	-1.51003	0.146927	0.599904	-5.14166
UTP6	-0.366319	5.83715	-1.50983	0.146977	0.599941	-5.29495
PPP1R3F	-0.707843	0.0127561	-1.50893	0.147207	0.600101	-4.42056
L1CAM	-0.241737	1.47344	-1.50871	0.147263	0.60012	-5.40404
OPTN	-0.226652	4.32419	-1.50755	0.147557	0.60051	-5.32213
RP11-475C16.1	-0.518991	1.41934	-1.50729	0.147623	0.600529	-4.51842
SF3A3	-0.130909	6.73055	-1.50663	0.147792	0.60062	-5.5143
DNPH1	-0.146897	7.02681	-1.50548	0.148084	0.601316	-5.59123
C1orf174	-0.748171	4.13604	-1.50493	0.148225	0.601545	-5.01376
PET112	-0.222907	3.59263	-1.5045	0.148336	0.601745	-5.07936
FLI1	-0.19239	4.52759	-1.50365	0.148551	0.601883	-5.27586
MOSPD3	-0.277847	3.57971	-1.50361	0.148562	0.601883	-5.03113
RPL27	-0.154212	11.1827	-1.50336	0.148625	0.601883	-5.82123
PIAS4	-0.185231	4.62742	-1.50293	0.148738	0.602135	-5.27519
CDC42	-0.258585	8.17344	-1.5021	0.14895	0.602684	-5.64443
ZNF726	-0.593278	0.934936	-1.50193	0.148994	0.602708	-4.50831
XYLB	-0.308764	2.04185	-1.50144	0.149119	0.602767	-4.80627
NOLC1	-0.146179	7.10541	-1.50142	0.149125	0.602767	-5.59292
RP11-89K11.1	-1.01427	0.599122	-1.50043	0.149379	0.603253	-4.41975
C11orf84	-0.391926	3.9439	-1.50024	0.149426	0.603253	-5.0231
RNFT1	-0.697061	1.27243	-1.49936	0.149653	0.603483	-4.4882
SNX24	-0.906993	0.562915	-1.49895	0.149759	0.603483	-4.41854
NDUFB6	-0.263663	5.1511	-1.49881	0.149795	0.603483	-5.2372
PPIP5K2	-0.16911	5.28568	-1.4988	0.149798	0.603483	-5.3568
CALR	-0.131871	8.13807	-1.49775	0.150069	0.6038	-5.63681
ITGAL	-0.178813	6.13407	-1.49633	0.150434	0.604807	-5.47661
KLHL20	-0.212674	4.40632	-1.49597	0.150529	0.604957	-5.06686
RP4-753P9.3	-0.366612	2.43848	-1.49566	0.150608	0.605044	-4.70383
EFCAB11	-0.337642	3.14216	-1.49451	0.150906	0.605489	-4.92014
RIC8B	-0.25931	3.20316	-1.49422	0.150982	0.605555	-4.9604
SLC25A53	-0.448186	2.02299	-1.49309	0.151274	0.606171	-4.59251
FAR1	-0.230241	5.54844	-1.49258	0.151408	0.606198	-5.46845
ZMAT1	-0.454306	3.32039	-1.49248	0.151434	0.606198	-4.88637
RAPGEF6	-0.285051	2.98668	-1.4914	0.151715	0.60679	-4.95749
TRIOBP	-0.352245	4.71688	-1.49123	0.151759	0.60679	-5.15124
PPP1R2	-0.242367	5.77436	-1.49117	0.151775	0.60679	-5.44139
ZNF304	-0.320669	0.489815	-1.49078	0.151875	0.606922	-4.88966
TEAD1	-1.11822	-0.292283	-1.49075	0.151885	0.606922	-4.40816
MCM6	-0.142326	7.77771	-1.48967	0.152164	0.607228	-5.66909
RP11-92C4.3	-1.08625	-0.0919927	-1.48962	0.152179	0.607228	-4.40156
SNIP1	-0.284603	3.54247	-1.4896	0.152184	0.607228	-4.97044
NDUFAF5	-0.215805	3.68227	-1.4893	0.152262	0.607228	-5.12891
WDR75	-0.383807	4.72836	-1.48916	0.152299	0.607228	-5.1731
ASB2	-0.735298	2.20368	-1.48912	0.152308	0.607228	-4.49889
RP11-160O5.1	-1.11406	-0.375011	-1.48893	0.152359	0.607276	-4.42766
KCNA3	-0.539049	-1.31624	-1.48847	0.15248	0.607468	-4.51449
RNH1	-0.137791	6.42545	-1.48747	0.152742	0.607688	-5.55361
NRAS	-0.670854	5.60828	-1.48702	0.152857	0.607688	-5.33189
TCTN2	-0.293727	2.73196	-1.4863	0.153047	0.607688	-4.96822
RAB4B	-0.24623	3.40006	-1.48618	0.153079	0.607688	-4.99999
FAM47E-STBD1	-0.715106	1.69509	-1.48595	0.153139	0.607772	-4.52099
OSBP	-0.222043	4.65459	-1.48578	0.153182	0.607792	-5.29941
SLC35A5	-0.737859	2.36664	-1.48542	0.153278	0.607865	-4.71014
MFN1	-0.246038	4.03822	-1.48501	0.153385	0.608024	-5.10512
TRGC2	-0.513613	0.608724	-1.48394	0.153665	0.608024	-4.54297
METTL3	-0.237863	4.97283	-1.48378	0.153709	0.608045	-5.29797
RAF1	-0.322871	5.0941	-1.48319	0.153863	0.608334	-5.34642
ABCA17P	-1.16475	0.727099	-1.48292	0.153934	0.608334	-4.40922
ABCB10	-0.519856	3.82281	-1.48281	0.153963	0.608334	-4.8795
HIST1H4I	-0.756918	0.128356	-1.48227	0.154107	0.608356	-4.4266
RPL19P12	-0.828399	0.0538765	-1.48216	0.154135	0.608356	-4.42381
RP11-355O1.11	-0.390573	1.12213	-1.48169	0.15426	0.60856	-4.5907
KIAA0930	-0.154169	5.14	-1.48092	0.154463	0.608996	-5.46003
FBXW11	-0.257805	3.59509	-1.4795	0.154839	0.609554	-4.99744
FBXL16	-0.665937	1.51572	-1.4794	0.154865	0.609554	-4.68456
NDUFA7	-0.162592	6.88039	-1.47897	0.154979	0.609599	-5.55911
ATP10A	-0.459008	0.156195	-1.47895	0.154984	0.609599	-4.73594
ERCC4	-0.3123	3.91258	-1.47854	0.155093	0.609844	-5.08538
ARHGEF9	-0.291332	3.46474	-1.47806	0.155221	0.610197	-5.0537
RP11-518L10.5	-0.908456	2.16773	-1.47763	0.155335	0.610304	-4.56022
VNN2	-0.336944	2.64695	-1.47728	0.155428	0.610401	-4.80373
PPA2	-0.2987	5.87608	-1.4767	0.155582	0.610547	-5.43873
AMY2B	-0.544582	2.54282	-1.47606	0.155751	0.610756	-4.72561
KHDC1	-0.397485	2.81859	-1.47528	0.15596	0.610849	-4.90091
CTA-445C9.14	-0.517304	2.26756	-1.4749	0.15606	0.610849	-4.90024
PABPC1	-0.148499	10.0438	-1.4745	0.156166	0.610849	-5.81158
MTURN	-0.187971	2.42967	-1.47443	0.156186	0.610849	-5.15383
SNRPD3	-0.152894	7.69218	-1.47437	0.156202	0.610849	-5.66427
ACAP2	-0.18802	4.75762	-1.47324	0.156502	0.610996	-5.35741
MIR4453	-0.733409	0.769729	-1.47273	0.15664	0.611197	-4.52907
AGGF1	-0.200677	5.53896	-1.47206	0.156817	0.61132	-5.41961
GDF9	-0.638549	3.5491	-1.47179	0.15689	0.61132	-5.04241
HSH2D	-0.214451	4.37275	-1.47163	0.156933	0.61132	-5.19672
TMEM143	-0.289733	2.87573	-1.47161	0.156938	0.61132	-5.03167
GNL2	-0.203388	7.1621	-1.4716	0.156943	0.61132	-5.57606
TMED10	-0.160037	7.06113	-1.47093	0.157121	0.611519	-5.63991
MTND2P28	-0.146137	5.95654	-1.47025	0.157304	0.611519	-5.47621
SRSF4	-0.158864	6.16092	-1.46965	0.157464	0.611519	-5.51179
LGMN	-0.400183	4.24154	-1.46879	0.157694	0.611519	-5.47582
GABARAPL2	-0.302586	6.2623	-1.46837	0.157809	0.611519	-5.53016
POFUT1	-0.231237	4.15562	-1.46764	0.158004	0.611675	-5.13331
IFT52	-0.366005	3.46638	-1.46563	0.158546	0.613316	-5.11039
RN7SL37P	-0.535583	1.43193	-1.4652	0.158661	0.613344	-4.55815
WRB	-0.265154	4.6938	-1.46489	0.158747	0.613344	-5.23348
CHCHD6	-0.251825	3.56059	-1.46336	0.15916	0.614339	-5.18025
S100A10	-0.154497	4.35845	-1.46248	0.159399	0.61464	-5.63159
VGF	-0.530941	1.09272	-1.46221	0.159471	0.61464	-4.7408
RRN3P1	-0.266659	3.15629	-1.46221	0.159473	0.61464	-5.02008
RNFT2	-0.317161	2.89519	-1.46098	0.159806	0.614979	-4.76492
EIF2S3	-0.172589	6.61562	-1.4609	0.159828	0.614979	-5.60123
COPS2	-0.133717	5.92389	-1.46088	0.159832	0.614979	-5.48788
ACSL5	-0.209936	4.15126	-1.46081	0.159851	0.614979	-5.2031
POC1B	-0.218426	4.29925	-1.46075	0.159868	0.614979	-5.24906
TM2D3	-0.343365	4.71025	-1.46066	0.159892	0.614979	-5.3407
CENPM	-0.189163	4.78621	-1.46035	0.159976	0.614979	-5.26166
LMBRD1	-0.290004	4.04963	-1.46015	0.16003	0.614979	-5.25904
RP11-1260E13.4	-1.18658	-0.307914	-1.46011	0.160042	0.614979	-4.42301
AC062029.1	-0.382676	0.960719	-1.46001	0.160068	0.614979	-4.67665
JAKMIP3	-0.426621	-0.760358	-1.45908	0.160322	0.615354	-4.61546
SPIN4	-0.123328	5.47745	-1.45857	0.160461	0.615461	-5.55279
FAM118B	-0.386621	4.9377	-1.45855	0.160467	0.615461	-5.22482
NT5C2	-0.183951	3.82713	-1.45752	0.160748	0.616104	-5.25194
GNPNAT1	-0.165126	5.31295	-1.45729	0.160809	0.616104	-5.34794
HSPA1B	-0.424671	3.11729	-1.45513	0.1614	0.616876	-4.89878
AMD1	-0.126244	7.36292	-1.45481	0.161489	0.616876	-5.66932
NUP85	-0.145319	6.81614	-1.45476	0.161501	0.616876	-5.61086
NRIP3	-0.482355	1.04032	-1.45454	0.161563	0.616962	-4.59247
BCL7B	-0.295611	5.29771	-1.45374	0.161781	0.617179	-5.41854
JMJD1C	-0.233849	4.31898	-1.45362	0.161816	0.617179	-5.39773
COPS5	-0.273767	4.80685	-1.4532	0.161931	0.617179	-5.21827
RP1-313I6.12	-0.620443	0.930334	-1.45319	0.161933	0.617179	-4.53752
NNT	-0.171699	5.14281	-1.45217	0.162213	0.617256	-5.37641
KLHL12	-0.271691	6.10735	-1.45213	0.162225	0.617256	-5.44672
ATRN	-0.402358	2.45982	-1.45202	0.162254	0.617256	-5.00394
STRN	-0.165878	4.97851	-1.45127	0.162461	0.617698	-5.34268
MECP2	-0.181341	4.7542	-1.45021	0.162752	0.61804	-5.33022
RP11-176H8.1	-0.669031	1.51203	-1.44972	0.162889	0.61804	-4.51807
KIR3DL2	-0.226424	2.65491	-1.44964	0.162911	0.61804	-5.66719
WDR53	-0.315048	2.79637	-1.4492	0.163031	0.61804	-4.91417
FBXL4	-0.358917	3.07844	-1.44826	0.16329	0.618105	-4.89327
RNU6-611P	-1.01467	-0.142603	-1.44814	0.163325	0.618105	-4.4559
CREG1	-0.466797	4.74183	-1.44801	0.16336	0.618105	-5.24706
HIAT1	-0.531684	3.63998	-1.44773	0.163438	0.618105	-5.06793
LIX1L	-0.612105	4.38429	-1.44754	0.16349	0.618105	-5.15433
LINC00471	-0.850913	-0.470102	-1.44754	0.163492	0.618105	-4.47086
DUSP2	-0.215312	4.71109	-1.44741	0.163526	0.618105	-5.38739
SLC25A3	-0.245041	8.26261	-1.44733	0.163549	0.618105	-5.71178
DNAJC1	-0.157017	4.44941	-1.44719	0.163589	0.618106	-5.34555
MGST2	-0.247774	2.38774	-1.44673	0.163715	0.618267	-5.55979
OGT	-0.245311	6.58261	-1.44651	0.163775	0.618267	-5.57695
ESD	-0.179469	6.18881	-1.44524	0.164129	0.619268	-5.50222
ARRDC2	-0.421274	3.0151	-1.44521	0.164136	0.619268	-4.77875
CIR1	-0.154595	6.16168	-1.44501	0.164193	0.619268	-5.52928
PPP4C	-1.3312	2.90789	-1.44485	0.164236	0.619268	-4.739
LINC00152	-0.172812	5.29603	-1.44452	0.164328	0.619268	-5.42868
[truncated: 13,757 more rows]

## Sheet: Hut78_DEGs_Guad_v_DMSO
ID	logFC	AveExpr	t	P.Value	adj.P.Val	B
IGFBP2	-1.29716	3.9409	-11.8045	2.22121e-10	3.71159e-07	13.9734
CUX1	-1.16001	5.30703	-11.6323	2.86528e-10	4.10413e-07	13.7702
SMYD3	-1.43037	4.63266	-10.4735	1.71714e-09	1.54913e-06	12.0069
GPI	-0.768851	9.19089	-9.98312	3.82509e-09	2.73946e-06	10.9615
CAMK1D	-1.74538	3.96618	-9.87925	4.54817e-09	2.98587e-06	11.0341
CYFIP2	-0.905282	6.73464	-9.75631	5.59152e-09	3.524e-06	10.7676
STX8	-1.304	3.85297	-9.7288	5.85746e-09	3.54962e-06	10.8093
KLRC4-KLRK1	-0.966619	1.50559	-9.59275	7.37991e-09	3.94291e-06	10.5435
ACTG2	-0.873704	4.9431	-9.58272	7.50744e-09	3.94291e-06	10.4341
GMDS	-1.04223	4.50895	-9.30274	1.21661e-08	5.63793e-06	10.0785
KLRK1	-0.972759	1.59318	-9.02554	1.98065e-08	8.43437e-06	9.55476
TBC1D5	-0.664265	6.65667	-8.61281	4.1655e-08	1.43328e-05	8.67709
FDFT1	-0.666334	7.44028	-8.55513	4.62949e-08	1.45885e-05	8.48531
SLFN5	-1.02182	5.46349	-8.51178	5.0134e-08	1.51906e-05	8.46606
SH2D3C	-0.878286	2.35345	-8.46218	5.49342e-08	1.60286e-05	8.55361
SLIT1	-1.24054	1.53185	-8.29207	7.53522e-08	2.04698e-05	8.26573
STARD5	-0.807372	3.23475	-8.18218	9.26031e-08	2.35331e-05	7.95432
WNT10A	-1.27476	4.32072	-8.08648	1.10959e-07	2.71642e-05	7.93527
MAD1L1	-1.37873	3.81488	-8.021	1.2566e-07	2.95869e-05	7.80326
MGMT	-1.66815	3.91788	-7.74999	2.11585e-07	4.50505e-05	7.31011
EXOC4	-0.985745	4.55084	-7.71347	2.27149e-07	4.77195e-05	7.17082
CLEC12A	-0.827572	0.694111	-7.69257	2.36582e-07	4.8412e-05	7.16461
CTD-2636A23.2	-0.860409	6.20017	-7.69255	2.36591e-07	4.8412e-05	6.85169
HDAC4	-1.39746	2.26438	-7.64668	2.58745e-07	5.1605e-05	7.09833
ARHGEF18	-1.00038	4.28073	-7.63112	2.66741e-07	5.25347e-05	6.99636
TOX2	-0.706777	7.29758	-7.35079	4.64085e-07	8.50246e-05	6.3214
RBFOX3	-1.21884	2.0288	-7.33144	4.82353e-07	8.63632e-05	6.50887
RP11-660L16.2	-0.933112	4.04311	-7.30572	5.07801e-07	8.83635e-05	6.27659
TRAPPC9	-1.51435	2.99521	-7.30322	5.1035e-07	8.83635e-05	6.45999
ARL4C	-0.674927	8.02932	-7.25753	5.59282e-07	9.47533e-05	5.99329
SDK2	-2.18015	1.44245	-7.22678	5.94925e-07	9.97195e-05	6.13383
TBL1X	-1.15519	4.67828	-7.20718	6.18862e-07	0.00010042	6.27203
IL16	-0.759877	2.90597	-7.2026	6.24599e-07	0.00010042	5.97983
HMGCS1	-0.847182	6.44541	-7.15113	6.92958e-07	0.000108101	5.74537
COL6A1	-1.1035	1.67177	-7.12244	7.34365e-07	0.000113438	5.98608
SPON2	-0.825323	3.80065	-7.04232	8.64117e-07	0.000127643	5.84859
MAP4	-0.577106	6.16672	-6.84011	1.30787e-06	0.00018236	5.24615
TLDC1	-1.13466	3.50673	-6.82268	1.3558e-06	0.000187386	5.46898
SLC39A11	-1.04113	4.03318	-6.70995	1.71271e-06	0.000224812	5.28193
IKZF2	-0.858156	3.04559	-6.7061	1.72647e-06	0.000224812	4.93573
STK32C	-0.588194	4.05443	-6.62555	2.04242e-06	0.000261629	4.76993
MT-TH	-0.510698	7.31726	-6.59035	2.19867e-06	0.000277138	4.67128
FOXN3	-0.569505	6.07365	-6.54188	2.43421e-06	0.000303193	4.60204
THEMIS	-0.772174	5.55244	-6.52807	2.50596e-06	0.000306076	4.76707
RP11-192H23.5	-0.792697	4.49039	-6.42669	3.10405e-06	0.000364981	4.29861
TBC1D22A	-1.44357	3.43793	-6.39756	3.30175e-06	0.000383324	4.64841
ALDOC	-0.789866	4.51376	-6.39657	3.30871e-06	0.000383324	4.23074
GLUL	-0.858489	6.75131	-6.39127	3.34614e-06	0.00038483	4.15903
CSNK1G2	-0.53576	6.1334	-6.38334	3.40295e-06	0.000388528	4.22277
ARHGDIB	-0.550247	8.45369	-6.31143	3.96565e-06	0.000440542	3.89379
MAPT	-1.46354	1.95712	-6.25894	4.43619e-06	0.000488788	4.37089
MYH9	-0.451923	8.35984	-6.19266	5.11343e-06	0.00055183	3.70214
NCR2	-0.602519	1.18008	-6.09688	6.28502e-06	0.000655807	3.77946
RSU1	-0.549421	4.90346	-6.04701	7.00094e-06	0.000716278	3.61201
LRBA	-0.6871	5.06698	-6.01904	7.4385e-06	0.0007436	3.67101
VPS53	-0.71405	4.16336	-6.0146	7.51058e-06	0.000744256	3.64224
CDKAL1	-1.01962	4.11304	-6.00806	7.61788e-06	0.000745512	3.75313
SNORA76	-0.512146	9.3121	-5.93737	8.88422e-06	0.000843251	3.03559
EVL	-0.586789	6.54271	-5.9197	9.23305e-06	0.000865844	3.16363
ITM2A	-0.705777	7.57716	-5.91703	9.2871e-06	0.000865844	3.05703
GNG4	-0.864992	2.96285	-5.87714	1.01325e-05	0.000939104	3.42903
TESC	-0.986994	4.13288	-5.8705	1.02807e-05	0.000941763	3.52965
RPTOR	-0.806849	4.34551	-5.83539	1.11024e-05	0.00100534	3.28736
IMMP2L	-1.11897	2.45788	-5.80268	1.19284e-05	0.00106786	3.43138
LSS	-0.619715	4.71194	-5.77863	1.25756e-05	0.00111944	3.04299
TIMP2	-0.762018	3.72559	-5.76002	1.31011e-05	0.00115319	3.1286
VTRNA1-3	-1.36319	1.61288	-5.75168	1.33436e-05	0.00116801	3.3332
HPCAL1	-0.530474	6.12467	-5.73322	1.38974e-05	0.00120312	2.77858
DENND1A	-0.819956	4.0177	-5.70619	1.4751e-05	0.00124287	3.03766
MACF1	-0.687808	6.5384	-5.68012	1.5625e-05	0.0013095	2.63448
MT-TS2	-0.472009	7.45084	-5.6756	1.57821e-05	0.00131568	2.6482
ARHGAP19-SLIT1	-0.958894	3.87418	-5.64956	1.67178e-05	0.00135791	2.79797
PPP2R3B	-1.06751	4.18502	-5.57089	1.9904e-05	0.00155251	2.75544
JAKMIP1	-0.659925	5.46395	-5.54767	2.09584e-05	0.00162671	2.53485
NFIA	-0.617939	4.39395	-5.54207	2.12215e-05	0.00163105	2.531
NEK6	-0.60612	4.97072	-5.53866	2.1383e-05	0.00163549	2.49705
ATP8A1	-0.883033	4.26389	-5.53443	2.15851e-05	0.00164297	2.74005
RP11-288G11.3	-0.963187	1.68166	-5.52736	2.19278e-05	0.00165405	2.82315
MACROD1	-0.922567	1.92908	-5.51249	2.26659e-05	0.00169647	2.68428
FAF1	-0.545944	6.24841	-5.51145	2.27187e-05	0.00169647	2.34295
BZRAP1	-1.11628	3.30607	-5.46759	2.5054e-05	0.00181717	2.62621
SH2D1A	-0.627859	6.26441	-5.405	2.88187e-05	0.00200903	2.30981
POLG	-0.426802	6.15985	-5.31021	3.56505e-05	0.00235025	1.91162
RNF213	-0.612293	7.99224	-5.28945	3.73563e-05	0.00243218	1.818
APLNR	-3.02764	-1.81209	-5.28385	3.78303e-05	0.00244103	1.33213
GNG7	-3.25576	-1.39965	-5.27803	3.83289e-05	0.00245492	1.46212
WWOX	-1.05295	3.94248	-5.27577	3.85249e-05	0.00245748	2.1871
C7orf50	-0.72832	5.31438	-5.26989	3.90382e-05	0.00247023	1.9955
FABP6	-0.691421	3.29036	-5.26696	3.92972e-05	0.00247667	2.05686
ACACA	-0.446516	5.9883	-5.2635	3.96047e-05	0.0024861	1.84686
CMIP	-0.598026	6.00855	-5.22308	4.33862e-05	0.00267029	1.70506
COL6A2	-1.49663	-0.349035	-5.18965	4.67902e-05	0.00285747	2.14725
DNASE1	-0.453409	6.72014	-5.17649	4.82028e-05	0.00293237	1.57008
CTD-2561B21.5	-0.858326	4.05097	-5.15551	5.05469e-05	0.00305141	1.84665
FAM172A	-0.697504	4.27824	-5.15218	5.09297e-05	0.00305828	1.90939
KRT86	-0.534732	2.60401	-5.14963	5.12246e-05	0.00305828	1.47907
RORB	-1.58838	4.09286	-5.14947	5.12431e-05	0.00305828	2.06516
RP11-203J24.8	-0.49115	4.66611	-5.13817	5.25716e-05	0.00310854	1.52957
DNMBP	-1.6979	1.20324	-5.13715	5.26937e-05	0.00310854	2.00427
SERPINE2	-0.599176	3.08615	-5.13197	5.33153e-05	0.00310854	1.60173
SBK1	-0.853878	3.63249	-5.13073	5.34662e-05	0.00310854	1.74033
NFATC3	-0.420784	7.14927	-5.12547	5.41068e-05	0.00312273	1.3459
TRAP1	-0.463513	6.69867	-5.11997	5.47863e-05	0.00315041	1.44318
INPP5D	-0.602626	6.04315	-5.11312	5.56436e-05	0.00316506	1.47145
LPAR6	-0.603055	3.46618	-5.08355	5.95057e-05	0.00333656	1.47259
PIK3R5	-0.490122	4.82241	-5.05741	6.31459e-05	0.00352811	1.3871
AC021593.1	-0.808849	4.64699	-5.05363	6.36915e-05	0.00354602	1.51532
GAK	-0.6014	5.88344	-5.0335	6.66739e-05	0.00366033	1.34936
UNC13C	-0.884781	1.94278	-5.02302	6.82828e-05	0.00373564	1.56034
PPP1R18	-0.419375	7.15433	-5.01651	6.93028e-05	0.00377832	1.14871
LIG1	-0.675937	4.79849	-5.00677	7.08568e-05	0.0038365	1.43899
PAAF1	-0.528893	4.31571	-4.9845	7.45433e-05	0.00398137	1.4038
R3HDM2	-0.662926	4.33918	-4.96755	7.74804e-05	0.00411038	1.32911
AC074389.9	-1.14484	3.06734	-4.96093	7.86589e-05	0.00415889	1.60841
CTD-3184A7.4	-1.03509	2.95617	-4.95702	7.93638e-05	0.00417373	1.54013
ABCA12	-1.09715	0.773041	-4.94898	8.08332e-05	0.00423125	1.43518
CD6	-0.548101	2.99612	-4.93024	8.43664e-05	0.00437262	1.04776
PRKAR1B	-1.27619	2.24817	-4.92039	8.62847e-05	0.00445407	1.53203
KISS1R	-0.800455	2.90682	-4.91929	8.65032e-05	0.00445407	1.25038
ECH1	-0.315632	6.94456	-4.90288	8.98072e-05	0.00459416	0.872655
CCM2	-0.518121	4.85749	-4.90066	9.02638e-05	0.00460258	1.016
ST6GAL1	-0.730305	2.89089	-4.89466	9.15112e-05	0.00465113	1.24361
ADK	-0.586059	4.36035	-4.87919	9.48064e-05	0.00480312	1.08412
INPP5A	-0.81805	2.93062	-4.86438	9.80732e-05	0.00492115	1.31584
SKAP1	-0.500473	5.54888	-4.84506	0.000102508	0.00511114	0.827079
ARHGAP18	-0.531919	5.16087	-4.83986	0.000103736	0.00515604	0.947537
NKD2	-0.67532	1.64985	-4.80918	0.00011129	0.0054045	1.00589
CD38	-0.68471	3.56132	-4.80844	0.000111479	0.0054045	1.05347
SIT1	-0.49192	6.62156	-4.80434	0.000112533	0.00542224	0.697204
ZNF836	-0.928509	3.19155	-4.79442	0.000115123	0.00553011	1.23144
MSI2	-0.454989	5.26652	-4.7904	0.000116188	0.00555574	0.781826
GNG2	-0.534844	4.82505	-4.78975	0.000116362	0.00555574	0.856681
CTC-338M12.5	-1.35792	2.03692	-4.78441	0.000117797	0.00559037	1.30462
CLYBL	-1.54274	2.79297	-4.76679	0.000122657	0.0057689	1.22758
GPSM1	-1.83556	0.0866585	-4.76269	0.000123817	0.00580613	1.0883
RNU2-2P	-0.68007	5.87696	-4.75336	0.000126495	0.00589463	0.633362
RASSF8-AS1	-1.93117	0.266078	-4.75223	0.000126827	0.00589463	1.03808
FNBP1	-0.565273	8.65368	-4.73772	0.000131124	0.00607643	0.397657
ABLIM1	-0.75449	4.51482	-4.72642	0.000134571	0.0062179	0.694057
BPHL	-1.12616	2.41789	-4.71127	0.000139339	0.00635666	1.14451
RHPN1	-0.94041	1.41913	-4.71049	0.000139592	0.00635666	0.937243
PRKCB	-0.471596	6.76467	-4.69494	0.000144671	0.00653134	0.68577
MAGI1	-0.557664	2.80735	-4.6883	0.000146899	0.00658107	0.769932
CDT1	-0.429657	6.34217	-4.68669	0.000147443	0.00658107	0.435043
GOLGA2P5	-0.61323	4.92274	-4.67711	0.000150729	0.00668982	0.656511
CDHR1	-1.61304	-1.27413	-4.675	0.000151463	0.00670351	0.962067
GZMK	-1.18678	2.63854	-4.66403	0.000155335	0.00681743	0.939162
BLMH	-0.425514	6.79528	-4.66075	0.000156514	0.00685011	0.402922
C16orf45	-1.31694	2.33986	-4.64553	0.000162097	0.00705525	1.00855
HGSNAT	-0.735407	4.11629	-4.62882	0.000168457	0.00729178	0.78081
FAT1	-0.813187	2.58829	-4.61363	0.000174456	0.00745133	0.645289
ADAM19	-0.813865	4.02494	-4.6135	0.000174508	0.00745133	0.71346
RP11-96D1.11	-0.422354	7.01315	-4.61185	0.000175174	0.00745958	0.174991
CAMK2D	-0.775012	3.74879	-4.60137	0.000179459	0.00759024	0.641319
NIPSNAP1	-0.557789	5.34449	-4.60081	0.000179688	0.00759024	0.358515
IQGAP2	-0.573131	6.24959	-4.58303	0.000187209	0.00784486	0.254577
CTD-2313F11.1	-1.09176	2.74446	-4.57995	0.000188543	0.00787979	0.733263
REG4	-0.815869	0.0984478	-4.57666	0.000189979	0.00789791	0.745281
ESPN	-0.755152	4.81244	-4.55767	0.00019849	0.00818692	0.376801
RNY5	-1.03506	2.74384	-4.55621	0.000199162	0.00819318	0.766842
PRKCA	-0.468907	5.14688	-4.54147	0.000206053	0.00843266	0.260364
DNPH1	-0.448337	7.02681	-4.49838	0.000227614	0.0091721	-0.0417749
MT-TN	-0.617148	7.9937	-4.49605	0.000228844	0.00919689	-0.116166
KIAA1244	-1.23298	2.79989	-4.495	0.000229397	0.00919689	0.693194
TCEAL1	-2.31346	-1.25923	-4.46655	0.000244993	0.00974775	0.437876
FAM120B	-0.627044	4.03585	-4.46523	0.000245737	0.00975272	0.216737
RP11-111M22.2	-0.91801	2.19777	-4.45329	0.00025262	0.00998567	0.519202
GOLGA3	-0.500837	5.40592	-4.45285	0.000252874	0.00998567	0.0478465
TRIM7	-1.20457	3.13498	-4.43476	0.000263683	0.0103865	0.554703
RP11-513I15.6	-0.455056	6.63624	-4.42863	0.00026745	0.0105053	-0.165458
NPTX1	-0.537096	3.84021	-4.42661	0.000268699	0.0105053	-0.20262
MAP4K1	-0.455247	5.63885	-4.42355	0.000270609	0.0105103	0.0134487
DIAPH2	-0.825756	5.27724	-4.4232	0.000270829	0.0105103	0.0220591
SIM1	-0.687817	-0.00081974	-4.41343	0.000277018	0.0107241	0.364777
RFTN1	-0.466742	5.18997	-4.40794	0.000280564	0.0108347	-0.241482
TBCA	-0.27221	8.45036	-4.4033	0.000283595	0.0108983	-0.373067
ZNF331	-0.755252	4.57892	-4.38707	0.000294449	0.0111411	0.189294
AC091814.3	-0.828412	0.940541	-4.38647	0.00029486	0.0111411	0.0620576
DOCK2	-0.415691	6.07996	-4.37945	0.000299693	0.0112965	-0.162322
TTLL3	-0.626071	3.05986	-4.36532	0.000309656	0.0116165	0.0369704
CDH3	-1.36332	-0.600233	-4.36092	0.00031283	0.0117077	0.403493
ADRBK2	-0.391192	5.09917	-4.34695	0.000323122	0.0120642	-0.294245
NSMF	-0.806773	4.03854	-4.33285	0.000333851	0.0123478	0.0352015
ECI2	-0.470631	5.29455	-4.32809	0.000337547	0.0124552	-0.180989
EPB41L3	-0.931899	0.325921	-4.32323	0.000341374	0.012567	0.0998096
NINJ2	-0.565582	4.68848	-4.32175	0.000342549	0.0125799	-0.20226
KIAA1958	-0.619245	2.99499	-4.32043	0.000343598	0.0125799	-0.0445327
MT-TP	-0.348506	9.13207	-4.31977	0.000344118	0.0125799	-0.583331
MXI1	-0.47948	5.5077	-4.31192	0.00035044	0.0127518	-0.258576
CD244	-0.969466	0.787953	-4.28862	0.000369887	0.0133668	0.0948086
NUDT3	-0.359186	6.94314	-4.27996	0.000377382	0.0136065	-0.544926
CECR5-AS1	-1.17703	0.076616	-4.278	0.000379107	0.013611	0.204348
PRKACB	-0.789406	4.00187	-4.27687	0.000380099	0.013611	0.0170025
GLCCI1	-0.609252	4.6834	-4.27084	0.000385451	0.0137713	-0.174566
SYNRG	-0.414985	6.85607	-4.26498	0.000390721	0.013928	-0.528978
PTPRF	-0.638955	2.76541	-4.25671	0.000398291	0.0140873	-0.432029
NUP210	-0.370144	7.23182	-4.25619	0.000398766	0.0140873	-0.602851
UTP3	-0.433026	5.31547	-4.25111	0.000403491	0.014159	-0.380508
AKR1C3	-2.33386	-1.58376	-4.24432	0.000409901	0.0142885	-0.129516
DHRSX	-0.811947	3.49469	-4.24117	0.000412902	0.0143613	-0.032409
SPIDR	-1.00286	2.30452	-4.23742	0.000416515	0.0143917	0.0940731
TOX	-0.434854	5.40639	-4.23196	0.000421823	0.0145432	-0.514782
ANO9	-0.748713	2.29264	-4.22875	0.000424968	0.0146196	-0.134339
GPHN	-0.803266	3.02959	-4.22273	0.000430951	0.014729	0.0371699
RNH1	-0.399344	6.42545	-4.21627	0.000437457	0.0148868	-0.632495
TOP1MT	-0.561734	4.56378	-4.20625	0.00044774	0.0150827	-0.43811
TNRC6C	-0.514033	5.46317	-4.20623	0.000447768	0.0150827	-0.552708
PCCA	-0.759862	3.18933	-4.20254	0.000451616	0.0150827	-0.15377
DPM3	-0.464859	6.36479	-4.19805	0.000456343	0.0151371	-0.66691
NCKAP1L	-0.407305	5.96118	-4.19219	0.000462592	0.0153122	-0.601818
MT1X	-0.775	5.86755	-4.18978	0.000465189	0.0153659	-0.609457
AL139819.1	-0.473446	5.78343	-4.17079	0.000486138	0.0159575	-0.746254
RP11-304L19.5	-0.435811	5.87775	-4.16158	0.000496644	0.0162347	-0.682465
ERICH1	-0.488422	5.21527	-4.14935	0.000510938	0.0166329	-0.505159
UVSSA	-0.857542	3.03176	-4.14711	0.0005136	0.0166851	-0.211587
IMPA2	-0.653761	4.00994	-4.13493	0.000528333	0.0170234	-0.420518
ITGB2	-0.488743	7.24795	-4.13301	0.000530691	0.0170644	-0.934868
SCML4	-0.594037	2.59566	-4.12399	0.000541914	0.0172842	-0.629554
FTO	-0.571492	4.36229	-4.11785	0.0005497	0.0174618	-0.488787
GTPBP6	-0.429422	5.08192	-4.1104	0.000559279	0.0177304	-0.716358
SYCP2	-0.743793	2.43509	-4.10626	0.000564687	0.0178659	-0.379515
SCD	-0.589199	7.77884	-4.09583	0.000578521	0.0181577	-1.0912
ALOX5AP	-0.367228	3.30564	-4.08841	0.000588565	0.0183641	-0.872931
SESN3	-1.56786	1.85923	-4.08839	0.000588594	0.0183641	-0.163015
AC062017.1	-1.69806	1.05727	-4.08531	0.000592821	0.0184595	-0.174452
RP11-96D1.10	-0.43709	6.61735	-4.08103	0.000598741	0.0185888	-1.01401
PHF20	-0.411131	5.41035	-4.07879	0.000601863	0.0186306	-0.8521
GNB1L	-0.696672	2.77956	-4.06456	0.000622074	0.0191808	-0.522869
SND1	-0.433176	7.08396	-4.05824	0.000631264	0.0193506	-1.05612
TMEM143	-0.907042	2.87573	-4.05079	0.000642286	0.0195233	-0.44206
FAM102A	-0.394176	5.16737	-4.05024	0.000643094	0.0195233	-1.01641
FAM69B	-1.47871	0.47019	-4.04617	0.0006492	0.0196708	-0.27025
HTT	-0.52466	4.66915	-4.04465	0.0006515	0.0197026	-0.708389
MCCC1	-0.474515	4.87352	-4.03913	0.000659897	0.0198422	-0.862142
CORO7	-0.589813	4.31803	-4.03662	0.000663755	0.019883	-0.728252
TEX19	-0.992163	1.42655	-4.03075	0.000672866	0.020041	-0.281189
CTD-2194D22.3	-2.27524	-0.746492	-4.02198	0.000686709	0.0203762	-0.439868
DOCK6	-1.53578	1.52855	-4.01406	0.00069944	0.0206682	-0.313656
RP11-705C15.2	-0.803554	2.49316	-4.01342	0.000700484	0.0206682	-0.589369
SNORA12	-0.469397	1.61155	-4.00942	0.000707015	0.0208219	-0.800701
CARD11	-0.973362	2.05039	-4.00306	0.000717527	0.02103	-0.406877
UBASH3B	-0.525762	3.28372	-3.98532	0.000747699	0.0217759	-0.952526
TFB1M	-0.449985	5.50419	-3.98292	0.00075187	0.021857	-0.999553
SYCE3	-2.79484	-0.736695	-3.98176	0.000753893	0.0218754	-0.816263
SUCLG2	-0.595016	4.95842	-3.97091	0.00077313	0.0223513	-0.974135
TMEM156	-0.590665	4.10604	-3.96454	0.000784639	0.0226425	-0.910515
EPB41	-0.377918	6.27656	-3.95524	0.000801751	0.022968	-1.19899
RAD51	-0.398066	5.26536	-3.9518	0.000808182	0.0231102	-1.09399
RNU1-125P	-0.445671	7.18405	-3.93958	0.000831438	0.0236039	-1.42907
CXXC4	-1.04604	4.19587	-3.92836	0.000853363	0.0239672	-0.672962
MATK	-0.852418	2.12096	-3.92272	0.000864608	0.0241538	-0.760587
KCNA3	-1.77762	-1.31624	-3.92181	0.000866436	0.0241621	-0.566314
BNC2	-0.897427	0.279015	-3.91405	0.000882161	0.0245138	-0.696838
TMEM89	-1.53512	-1.04356	-3.91114	0.000888152	0.0245935	-0.551252
PTPRC	-0.627293	8.16689	-3.90398	0.000903017	0.0248306	-1.36814
RP4-717I23.3	-0.458812	5.32018	-3.89135	0.00092986	0.0254979	-1.21404
AC007347.1	-0.548223	4.29628	-3.88708	0.00093913	0.0255942	-1.00302
TOLLIP-AS1	-1.31299	0.86795	-3.88643	0.000940534	0.0255942	-0.582357
LDHB	-0.290931	8.96271	-3.88095	0.000952573	0.0257286	-1.54453
RASA4	-0.706471	3.71688	-3.88094	0.000952588	0.0257286	-1.04668
SLC25A28	-0.518293	3.25651	-3.87074	0.000975393	0.0261811	-0.969567
MVB12B	-0.618004	3.44691	-3.86522	0.000987966	0.0264735	-0.955391
ATXN10	-0.328673	6.75473	-3.86055	0.000998718	0.0266884	-1.45283
LINC00342	-1.11334	0.982992	-3.86027	0.000999377	0.0266884	-0.631341
UGCG	-0.403158	4.96708	-3.85604	0.00100922	0.0269056	-1.4775
COMMD1	-0.503541	4.30328	-3.85027	0.00102281	0.0271303	-1.12717
ZNF827	-1.33542	3.47465	-3.84177	0.00104317	0.027556	-0.671891
MT-TE	-0.607858	8.51688	-3.83841	0.00105133	0.0277002	-1.63928
TCEAL3	-2.47543	-1.52322	-3.8373	0.00105404	0.0277188	-0.896547
CPT1A	-0.321827	6.54194	-3.83251	0.00106581	0.0278489	-1.47115
RP11-82L18.2	-1.1406	-0.317918	-3.81965	0.00109807	0.0285027	-0.749799
PAK1	-0.691393	4.26889	-3.81742	0.00110376	0.0286033	-1.06385
TSPAN4	-0.437841	4.02333	-3.80796	0.00112823	0.0289991	-1.42337
PTPRCAP	-0.384987	4.83457	-3.80572	0.0011341	0.0291024	-1.53211
AC072062.1	-0.713756	1.99603	-3.79956	0.00115039	0.0293232	-1.37867
CLEC1B	-0.955482	-0.46896	-3.79625	0.00115925	0.0294599	-0.818931
EVI5L	-0.734147	2.83568	-3.78775	0.00118232	0.0299496	-0.984332
GPALPP1	-0.524697	4.60501	-3.78142	0.00119978	0.0302461	-1.31812
TRAPPC6A	-0.47976	5.48024	-3.77896	0.00120664	0.0303703	-1.54896
LTA	-0.549658	5.57448	-3.77745	0.00121086	0.030428	-1.45339
RUSC1-AS1	-0.353128	7.5027	-3.77056	0.00123034	0.0308192	-1.70651
LINC00544	-2.47283	-0.0975419	-3.75785	0.00126709	0.031589	-1.2572
SQLE	-0.357151	5.74197	-3.75705	0.00126945	0.0315978	-1.7215
CRYL1	-1.23646	2.98926	-3.75363	0.00127955	0.0316565	-0.930111
DBP	-0.576151	3.95006	-3.75313	0.00128102	0.0316565	-1.23036
C18orf56	-0.40417	5.20344	-3.75285	0.00128185	0.0316565	-1.64095
NGLY1	-0.344381	5.3725	-3.75021	0.00128972	0.0317512	-1.58513
AACS	-0.384363	4.55372	-3.74318	0.00131087	0.0320217	-1.59945
STRADA	-0.472005	5.05238	-3.73536	0.00133484	0.0323295	-1.52126
P2RY8	-0.545181	4.97046	-3.7299	0.00135179	0.0326669	-1.34895
PARVB	-0.376574	5.81602	-3.72702	0.00136086	0.0327069	-1.69885
ACY3	-0.49217	3.26522	-3.72295	0.00137373	0.0328944	-1.57978
CCBL1	-0.91342	2.56506	-3.71188	0.00140936	0.0335436	-1.08134
WDR74	-0.421089	6.68253	-3.70986	0.00141599	0.0336505	-1.82928
HDAC7	-0.494803	6.55152	-3.70392	0.00143556	0.0339621	-1.77567
ME3	-0.736893	2.30722	-3.70109	0.00144501	0.0341118	-1.26568
SNHG8	-0.384029	7.36441	-3.69477	0.00146626	0.0344812	-1.93548
SLC38A10	-0.406383	5.9753	-3.68768	0.00149052	0.0348845	-1.67921
FDPS	-0.351702	7.51479	-3.68717	0.00149227	0.0348845	-1.89756
PRRC1	-0.379276	5.1822	-3.68585	0.00149685	0.0349398	-1.63523
CCDC106	-1.68385	1.80718	-3.68073	0.00151465	0.035251	-1.00285
RP11-463J10.3	-0.494461	4.27486	-3.67912	0.00152032	0.0353305	-1.5793
FASN	-0.33825	8.80723	-3.67531	0.00153376	0.0355689	-2.04954
ITPK1	-0.341576	5.83984	-3.67272	0.00154297	0.0355944	-1.84446
MIER2	-0.732679	2.82331	-3.67111	0.00154874	0.0356464	-1.26213
RP4-647J21.1	-0.37863	5.41747	-3.66909	0.00155597	0.0356855	-1.82976
CD96	-0.361777	5.22189	-3.66506	0.00157055	0.0358644	-1.88784
CABP7	-0.523407	3.94554	-3.66412	0.00157396	0.0358644	-1.47587
FBXO25	-0.484901	4.69132	-3.66317	0.00157743	0.0358644	-1.75538
CADM1	-0.54743	6.34946	-3.66177	0.00158252	0.0359282	-1.60609
FBXW8	-0.695453	3.01662	-3.65676	0.00160095	0.0362422	-1.33824
IL32	-0.373359	8.25205	-3.6553	0.00160638	0.0362818	-2.1579
DNAJC17	-1.38855	0.983765	-3.65167	0.0016199	0.0365137	-1.05434
ACAP1	-0.460104	5.38419	-3.6497	0.00162731	0.0366284	-1.96643
MAPKAP1	-0.363491	6.40223	-3.64481	0.0016458	0.0367907	-1.88916
PALLD	-0.443313	5.13108	-3.64202	0.00165644	0.0369211	-1.88043
MSMO1	-0.535054	4.8046	-3.64194	0.00165672	0.0369211	-1.82684
RP11-752G15.9	-1.22024	0.881326	-3.63029	0.00170194	0.0376114	-1.09783
INSIG1	-0.449433	7.33061	-3.62935	0.00170561	0.0376114	-2.0972
BACE1	-0.945596	1.0546	-3.62912	0.00170655	0.0376114	-1.20284
EIF3L	-0.338558	8.08087	-3.62902	0.00170693	0.0376114	-2.12155
AIP	-0.349128	6.04819	-3.62619	0.00171812	0.0376114	-1.95506
FARS2	-0.623754	4.40298	-3.62604	0.00171872	0.0376114	-1.42108
KIFC1	-0.545338	5.47175	-3.62475	0.00172386	0.0376495	-1.82542
RP5-1028K7.2	-0.368544	4.3137	-3.62095	0.00173905	0.0378459	-2.0432
SIPA1L3	-1.09102	1.21582	-3.61063	0.00178098	0.0385454	-1.22573
MCF2L	-1.2652	0.702639	-3.60821	0.00179094	0.038708	-1.15695
ZRANB3	-0.812355	2.65579	-3.59574	0.00184325	0.0395284	-1.4827
TBC1D10C	-0.514314	4.8644	-3.59439	0.00184897	0.0395284	-1.88354
PPP2R5C	-0.294584	6.37755	-3.58935	0.0018706	0.0399365	-2.07817
CATSPERB	-1.49088	-0.755786	-3.58501	0.00188945	0.0402845	-1.20106
RAP1GDS1	-0.444158	4.81033	-3.58371	0.00189509	0.0402957	-1.86067
THOP1	-0.388438	6.15895	-3.58018	0.00191061	0.0405162	-2.03454
HHIP	-0.830203	0.949198	-3.57776	0.00192132	0.0406886	-1.40211
SLC25A37	-0.424725	5.57946	-3.57248	0.00194485	0.0410765	-1.86337
SLC9A3R1	-0.331615	7.29672	-3.56879	0.00196145	0.0412611	-2.23619
MPHOSPH9	-0.4592	5.36421	-3.55812	0.00201031	0.0420643	-1.96792
ARPC4-TTLL3	-0.709804	1.90837	-3.55745	0.0020134	0.0420732	-1.55582
POLE	-0.407115	5.49041	-3.54744	0.0020604	0.0428279	-2.02117
TYW1	-0.512696	4.13692	-3.54498	0.00207211	0.042958	-1.75978
KCNAB2	-0.350601	7.09286	-3.54187	0.002087	0.0431075	-2.26483
ANKRD11	-0.376666	7.54133	-3.5383	0.00210426	0.0433961	-2.28599
2006-09-01	-0.2818	8.22419	-3.53527	0.00211897	0.0435854	-2.32718
GRAMD1B	-1.81126	0.191219	-3.53261	0.00213199	0.043739	-1.30597
ZMAT1	-1.30442	3.32039	-3.5309	0.00214044	0.0438553	-1.45716
KDM4B	-0.374549	5.85308	-3.52146	0.00218744	0.044702	-2.27516
HEBP1	-0.889878	2.44138	-3.51854	0.00220223	0.0448209	-1.47459
SDCCAG8	-0.476808	5.43584	-3.51337	0.00222856	0.0451326	-1.98557
WDR27	-0.649533	3.76525	-3.5063	0.00226513	0.0457557	-1.90336
SLC27A1	-2.46059	0.393764	-3.50292	0.00228283	0.0460541	-1.56778
TAMM41	-0.492444	4.586	-3.49922	0.00230233	0.0463881	-2.01879
NDUFA10	-0.334486	6.16919	-3.49851	0.00230613	0.0464053	-2.18701
ADTRP	-1.05429	1.20975	-3.4962	0.00231839	0.0465431	-1.52839
RP11-65L3.2	-1.59701	-0.948743	-3.4945	0.00232749	0.0465971	-1.37716
TAOK3	-0.363551	7.10817	-3.49368	0.00233187	0.0466093	-2.36704
CTSK	-1.90289	-0.220889	-3.49307	0.00233517	0.0466093	-1.45216
ALDOA	-0.348121	9.21434	-3.49273	0.00233697	0.0466093	-2.5088
RP11-44M6.3	-1.39389	1.03512	-3.49147	0.00234373	0.046685	-1.37572
SNX29	-1.0187	2.35689	-3.47206	0.00245075	0.0485711	-1.52478
2009-09-01	-0.250922	9.33636	-3.47006	0.002462	0.0487328	-2.55611
CBX5	-0.397241	7.12397	-3.46444	0.00249402	0.0490584	-2.42602
C8orf88	-1.19225	1.56061	-3.45764	0.00253329	0.0495933	-1.46685
CCNB1IP1	-0.48092	4.23162	-3.45697	0.00253717	0.0495977	-2.00201
NADSYN1	-0.445389	4.92549	-3.45484	0.00254963	0.0497793	-2.07129
ZMAT5	-0.500832	3.96164	-3.45343	0.00255792	0.0498795	-1.94671
STK10	-0.366936	4.98681	-3.44903	0.00258389	0.050191	-2.22118
MTHFD1	-0.314901	6.68828	-3.44803	0.00258982	0.050191	-2.38138
PAX9	-1.62332	0.659849	-3.44448	0.00261102	0.0504775	-1.52511
P2RY10	-0.544767	0.285779	-3.44291	0.00262046	0.050536	-1.82099
SFSWAP	-0.394532	5.99447	-3.43725	0.00265476	0.051135	-2.33617
PRKCQ	-0.502071	3.08821	-3.43465	0.00267061	0.0513147	-2.04649
PTPN18	-0.433591	4.8577	-3.43273	0.00268245	0.0514794	-2.0724
PADI4	-2.04907	-0.949086	-3.40303	0.00287152	0.054184	-1.56698
TFDP2	-0.388352	6.18786	-3.39459	0.00292761	0.0547831	-2.57421
NLRP1	-0.425893	2.34036	-3.39074	0.00295359	0.0550731	-2.10815
hsa-mir-8072	-0.62697	2.66403	-3.38752	0.0029754	0.0553609	-1.98786
FHIT	-0.777153	0.732654	-3.3841	0.00299884	0.0555225	-1.75235
MGAT5	-0.441334	4.40192	-3.37476	0.00306364	0.056391	-2.32358
RP1-43E13.2	-0.922874	1.72191	-3.37338	0.00307336	0.0565032	-1.77078
ARPC1B	-0.349223	7.42519	-3.36959	0.00310016	0.0567977	-2.61224
UBAP2	-0.461852	5.32016	-3.35789	0.00318426	0.057885	-2.38442
SRGAP3	-0.978352	1.73664	-3.35401	0.00321269	0.0582885	-1.90169
C11orf21	-0.535908	2.46824	-3.35342	0.00321701	0.0582885	-2.20827
TTC9	-0.728899	1.12804	-3.35101	0.00323475	0.0582885	-1.92217
MYH10	-0.333226	5.24085	-3.35014	0.00324125	0.058298	-2.59923
APPBP2	-0.45074	4.34741	-3.34908	0.00324911	0.0583728	-2.32632
PCED1A	-0.498649	5.0677	-3.34637	0.00326932	0.0585809	-2.47892
B3GALT6	-0.321322	5.52687	-3.346	0.00327206	0.0585809	-2.48846
IGF2BP3	-0.389697	4.92149	-3.34553	0.00327556	0.0585809	-2.46895
SORBS2	-1.1708	1.55493	-3.34376	0.0032889	0.0586862	-1.692
ING4	-0.465355	3.52883	-3.33811	0.00333166	0.0593148	-2.23025
TLE6	-1.00151	1.9137	-3.33195	0.00337883	0.060019	-1.86376
EZR	-0.251874	7.84007	-3.3308	0.00338777	0.0600424	-2.79729
CDKL3	-1.24374	1.12571	-3.32826	0.00340748	0.0603068	-1.71969
TRAF3IP1	-0.611179	3.68288	-3.32532	0.00343047	0.0604592	-2.07804
MYO9B	-0.538365	4.53521	-3.32366	0.00344351	0.0606211	-2.26781
MCM7	-0.2939	8.0176	-3.32025	0.00347035	0.0606869	-2.82275
KLHL26	-0.675195	2.63325	-3.31771	0.00349058	0.0609054	-1.909
ACAD10	-0.57632	3.37125	-3.31704	0.00349593	0.0609313	-2.11236
MT3	-1.73138	-0.709988	-3.30618	0.0035837	0.061981	-1.73621
DHCR7	-0.334649	5.24618	-3.30056	0.00362993	0.062604	-2.6001
FAM101B	-0.283444	6.0902	-3.30036	0.00363164	0.062604	-2.69859
TBCD	-0.383829	6.39567	-3.2966	0.00366291	0.0629365	-2.68393
CABLES1	-0.430933	3.00002	-3.2949	0.00367716	0.0631125	-2.52991
TMEM200B	-0.343172	5.9884	-3.29214	0.00370031	0.0632344	-2.66615
CTC-435M10.3	-0.47167	5.82908	-3.29026	0.00371622	0.0633753	-2.70956
C1orf233	-0.613636	3.05273	-3.28993	0.00371907	0.0633753	-2.33871
PCGF3	-0.574338	4.64927	-3.28692	0.00374466	0.0635786	-2.49169
BRE	-0.479529	4.25789	-3.28251	0.00378248	0.0640823	-2.42735
C22orf29	-0.506605	4.20636	-3.28204	0.00378653	0.0640823	-2.48029
FCF1P2	-1.01248	1.12656	-3.27965	0.00380727	0.0643642	-1.83783
CCDC109B	-0.371059	5.76204	-3.2747	0.00385041	0.0648845	-2.67579
FAM115A	-0.444948	4.98302	-3.27379	0.00385846	0.0648878	-2.61112
NUP93	-0.35764	6.2846	-3.27374	0.00385884	0.0648878	-2.6911
PPP1R3E	-0.552328	2.8546	-3.27204	0.00387389	0.0649329	-2.17546
RNU1-60P	-0.930324	1.40663	-3.26122	0.00397048	0.0658515	-1.98126
TJP3	-0.91824	2.76228	-3.2589	0.00399157	0.0661316	-2.15142
PPARA	-0.621914	2.3526	-3.25159	0.00405856	0.0671004	-2.18772
ASMTL	-0.835703	4.00412	-3.25003	0.00407296	0.0672395	-2.10712
C1orf213	-1.27376	0.872623	-3.24603	0.00411024	0.0676708	-1.90666
BCKDHA	-0.467902	5.82117	-3.24436	0.00412581	0.0678563	-2.81061
FP15737	-0.902147	3.39132	-3.2392	0.0041746	0.0684736	-2.15632
ABCG1	-0.54413	4.20595	-3.23875	0.0041788	0.0684736	-2.5407
HIPK2	-0.767434	4.84159	-3.2349	0.00421555	0.0689164	-2.13283
SLCO4A1	-0.355278	5.14615	-3.2348	0.00421651	0.0689164	-2.80835
DENND1C	-0.372792	4.8528	-3.23421	0.00422217	0.0689373	-2.65649
PEX11A	-0.988749	1.64655	-3.23359	0.00422819	0.0689642	-1.94134
RORA	-0.714074	4.06149	-3.23184	0.004245	0.0691668	-2.22001
LRRN3	-0.356187	4.99919	-3.22521	0.00430946	0.0699998	-2.72543
NDUFS4	-0.441157	5.02334	-3.22308	0.00433035	0.0702668	-2.63343
IVNS1ABP	-0.26505	5.89408	-3.222	0.00434104	0.0702954	-2.85767
SETDB1	-0.374472	5.17489	-3.22036	0.00435726	0.0703822	-2.61432
PAXIP1-AS1	-0.477898	4.28025	-3.22028	0.00435802	0.0703822	-2.60947
FAM192A	-0.307263	5.95237	-3.21959	0.00436482	0.0703822	-2.74138
METTL15	-0.410815	3.9086	-3.21509	0.00440971	0.0708973	-2.52094
RSF1	-0.372697	6.491	-3.21413	0.00441937	0.0709501	-2.90768
PSD4	-0.357099	6.29774	-3.21387	0.004422	0.0709501	-2.85227
ANKZF1	-0.337741	5.26098	-3.21147	0.00444618	0.071193	-2.87652
TGFBR3L	-1.44531	0.713516	-3.2085	0.00447624	0.0715602	-1.92539
DGKA	-0.582033	4.43867	-3.20699	0.00449156	0.0715602	-2.76146
PTMA	-0.344751	10.5672	-3.20652	0.00449636	0.0715602	-3.2434
BLK	-1.55182	-0.764491	-3.19933	0.00457041	0.0726653	-1.95431
KXD1	-0.310827	5.92847	-3.19663	0.00459848	0.073038	-2.78882
ELF1	-0.426891	5.73041	-3.1925	0.0046418	0.0735665	-2.93743
MT-TY	-0.319001	9.64734	-3.19182	0.00464896	0.0735665	-3.18909
DDAH1	-0.589125	1.93103	-3.1911	0.00465648	0.0735883	-2.50374
CTD-3113P16.5	-0.761269	2.48343	-3.18292	0.00474365	0.0748908	-2.24824
AL590710.1	-0.828023	2.4534	-3.18158	0.0047581	0.0748938	-2.13421
RNU2-63P	-0.562928	2.92676	-3.18038	0.00477115	0.0749923	-2.38657
SYNC	-0.25048	6.93872	-3.18012	0.00477388	0.0749923	-3.0094
NTPCR	-0.334742	5.27147	-3.17338	0.00484737	0.0755442	-2.78045
GSK3B	-0.378899	5.12236	-3.16969	0.00488806	0.0758781	-2.84116
CTD-3214H19.16	-0.293865	6.44162	-3.16596	0.00492961	0.076192	-3.01222
TRAPPC5	-0.293865	6.44162	-3.16596	0.00492961	0.076192	-3.01222
DUSP15	-0.811958	-0.476611	-3.16445	0.00494648	0.0762006	-2.14876
TTLL1	-0.986273	1.87316	-3.1629	0.00496381	0.0763022	-2.15281
DENND3	-0.516897	4.56072	-3.1585	0.00501354	0.0767672	-2.70424
HOOK3	-0.422566	5.06406	-3.15567	0.00504572	0.07711	-2.83508
EXOC6B	-0.886588	2.76011	-3.15379	0.00506725	0.0772836	-2.28009
RNF157	-0.662106	5.34334	-3.14942	0.0051177	0.0776078	-2.4476
ATP5G2	-0.235035	8.60061	-3.14757	0.00513915	0.0777834	-3.1872
LTB	-0.257955	5.46587	-3.1391	0.00523855	0.0790599	-3.34584
TANC2	-0.96258	2.24956	-3.13836	0.00524729	0.0790988	-2.08247
EXD3	-1.50368	0.431645	-3.13803	0.00525117	0.0790988	-2.13106
SFI1	-0.417897	4.54949	-3.13508	0.00528638	0.0794636	-2.83162
DENND1B	-0.35326	5.48831	-3.13431	0.00529556	0.0794636	-2.93322
LAIR1	-0.406925	1.57192	-3.12774	0.00537473	0.0802694	-2.7631
AGGF1	-0.44025	5.53896	-3.12651	0.00538976	0.0804176	-2.93212
AC068987.1	-1.10249	1.00778	-3.12455	0.00541359	0.0806205	-2.12286
RNASEL	-0.793056	2.97028	-3.12342	0.00542751	0.0806753	-2.31061
ATAD2	-0.460489	6.72306	-3.12282	0.00543488	0.0807088	-3.08085
RP11-383C5.3	-0.876231	1.01688	-3.11938	0.00547725	0.0811909	-2.26954
PIK3R6	-0.611165	2.93682	-3.11935	0.00547765	0.0811909	-2.68491
FAM171A1	-0.626867	0.129017	-3.1128	0.0055592	0.0822449	-2.42791
PPP6R2	-0.380062	4.79096	-3.10997	0.00559484	0.082636	-2.81521
TMEM123	-0.321163	7.23492	-3.10904	0.00560662	0.082636	-3.29873
KIAA0226	-0.455797	4.33773	-3.10433	0.00566647	0.0829339	-2.88244
RP11-764K9.4	-0.455136	3.71302	-3.10332	0.00567937	0.0829641	-2.773
CLDND2	-1.26577	1.57471	-3.10316	0.00568153	0.0829641	-2.26407
RP11-686D22.8	-0.569866	2.04402	-3.0985	0.00574149	0.08353	-2.50514
PPP1R13L	-0.677458	2.26063	-3.09615	0.00577201	0.0838965	-2.43532
BTBD11	-0.953959	0.933624	-3.09208	0.00582529	0.0845888	-2.48664
RBM6	-0.362428	5.49557	-3.09169	0.00583038	0.0845888	-3.08417
UNG	-0.318148	7.37624	-3.08682	0.00589468	0.0853158	-3.2786
AC093609.1	-0.520417	0.813131	-3.08667	0.00589673	0.0853158	-2.73905
TC2N	-0.408544	1.78203	-3.08569	0.00590975	0.0853473	-3.03149
KNTC1	-0.428334	5.12441	-3.08401	0.00593213	0.0855139	-2.99294
SP1	-0.379496	4.79698	-3.08153	0.00596538	0.0857577	-2.93566
PVRIG	-0.460241	5.30002	-3.07984	0.00598815	0.0858718	-3.10526
BCAS3	-0.750846	2.60991	-3.07943	0.00599362	0.0858718	-2.52868
AC005253.4	-0.316427	5.69181	-3.07932	0.00599511	0.0858718	-3.00436
RP1-40E16.11	-1.13894	1.77492	-3.07416	0.00606518	0.0865606	-2.26266
GGCX	-0.212213	7.8915	-3.07317	0.00607876	0.086676	-3.30444
PKD2	-1.91244	1.53731	-3.06858	0.00614182	0.0871807	-2.20757
RP11-742N3.1	-0.591805	3.10157	-3.06681	0.00616637	0.0874504	-2.6075
FAM69A	-0.710187	1.84235	-3.06252	0.00622621	0.0879034	-2.44754
C6orf223	-0.336773	1.49212	-3.05721	0.00630095	0.0887402	-3.02818
POLD1	-0.410346	4.25312	-3.05711	0.00630238	0.0887402	-2.85688
KPNA6	-0.24461	6.54531	-3.05216	0.00637302	0.0895748	-3.22563
MGAT5B	-1.16022	-0.408683	-3.05142	0.00638358	0.0896424	-2.23697
OBFC1	-0.498588	2.84653	-3.05103	0.00638921	0.0896424	-2.8276
FIG4	-0.884231	2.30085	-3.04637	0.00645645	0.0903585	-2.33049
KIAA1715	-0.324831	4.42443	-3.0463	0.00645746	0.0903585	-2.94456
CCDC69	-0.507233	3.48463	-3.04211	0.00651849	0.0910508	-2.84883
CCER2	-1.25857	0.430057	-3.04013	0.00654764	0.0913769	-2.25227
RP11-95P2.1	-1.1379	0.392479	-3.03646	0.0066018	0.0918887	-2.32014
SLC5A2	-0.369346	4.94985	-3.03429	0.00663397	0.0921595	-3.03472
SNTB1	-1.78236	-0.295547	-3.03397	0.00663881	0.0921595	-2.38592
HK1	-0.345376	5.37998	-3.0315	0.00667576	0.0923079	-3.30107
B3GNTL1	-0.393184	6.37101	-3.03129	0.00667879	0.0923079	-3.25958
HAT1	-0.55473	4.70796	-3.02665	0.00674873	0.0930297	-2.94487
AC104653.1	-0.924269	1.13832	-3.02623	0.00675511	0.0930363	-2.52486
L1CAM	-0.50026	1.47344	-3.0239	0.00679051	0.0933606	-3.18883
ATP11A	-0.550691	3.33744	-3.02252	0.00681152	0.0935678	-2.78202
FAM53A	-2.14786	0.0975119	-3.02145	0.00682793	0.0937116	-2.27603
RCSD1	-0.365538	3.4307	-3.0185	0.00687329	0.0941755	-3.2904
CFDP1	-0.375509	5.40626	-3.01847	0.00687369	0.0941755	-3.20031
TTC37	-0.485297	4.8798	-3.01628	0.00690751	0.0945567	-3.04552
SIRT3	-0.518635	3.47255	-3.01421	0.00693969	0.0949147	-2.87509
TMEM135	-0.536983	3.43092	-3.01284	0.00696111	0.0951251	-2.75484
PKIA	-0.5304	3.23233	-3.00846	0.00702973	0.0958965	-2.68566
RP11-383C5.4	-0.83724	1.06434	-3.00794	0.00703788	0.0959247	-2.52318
AC119673.1	-0.516899	5.46386	-3.00697	0.00705327	0.0960513	-3.09649
HJURP	-0.36886	5.8317	-3.00601	0.00706836	0.0961113	-3.26644
TMEM97	-0.276976	6.705	-3.00592	0.00706988	0.0961113	-3.44644
MSX2	-1.0159	-0.994272	-3.00443	0.00709346	0.0962657	-2.35238
TMTC2	-1.13095	2.43938	-3.00291	0.00711767	0.0965112	-2.4161
SLC4A7	-0.251513	6.74732	-2.99716	0.00720994	0.0973688	-3.34963
RAC2	-0.335058	8.22016	-2.99659	0.0072192	0.0973688	-3.5747
PAK2	-0.379687	6.75848	-2.99628	0.00722417	0.0973688	-3.4391
RP11-849F2.8	-1.22523	1.10703	-2.99525	0.00724086	0.0975103	-2.35837
ESRP2	-0.379068	4.2891	-2.9923	0.00728884	0.0980377	-3.16262
PDZD2	-2.34643	-0.206983	-2.99207	0.00729247	0.0980377	-2.40571
PTK2B	-0.324415	5.50373	-2.98811	0.00735741	0.0987682	-3.25076
RAB40C	-0.684326	3.22699	-2.98711	0.00737387	0.0988789	-2.72634
RP11-571M6.8	-0.561579	2.93249	-2.98421	0.00742191	0.0993386	-2.83478
CTD-2228K2.7	-0.934279	0.831794	-2.98338	0.00743578	0.0993386	-2.48979
MT-TL1	-0.269518	11.1531	-2.98288	0.00744399	0.0993386	-3.77568
RP11-288H12.4	-1.06252	1.66553	-2.98228	0.00745402	0.0993386	-2.37681
SGSM2	-0.447847	4.11854	-2.98168	0.00746399	0.0993386	-3.19195
CTD-2410N18.4	-1.31066	0.660429	-2.9816	0.00746534	0.0993386	-2.3648
SH3BGRL	-0.291775	6.02867	-2.98159	0.00746547	0.0993386	-3.30133
MYCBPAP	-1.34557	1.82905	-2.98028	0.00748742	0.0993865	-2.39089
GSTA4	-1.31786	0.998906	-2.97973	0.00749667	0.0994255	-2.36162
MPV17	-0.298156	5.06754	-2.97816	0.00752305	0.0995502	-3.24119
RBFA	-0.471087	4.4432	-2.97804	0.00752502	0.0995502	-2.99332
VRK1	-0.249394	6.68008	-2.97345	0.00760261	0.100408	-3.45675
Z82188.1	-0.333198	8.21611	-2.97204	0.00762667	0.100473	-3.62705
RP11-222K16.2	-2.4732	0.218113	-2.96923	0.0076747	0.100716	-2.46195
ZSCAN16-AS1	-0.434657	3.91619	-2.96553	0.00773836	0.101351	-3.02122
EID1	-0.245292	7.91074	-2.96322	0.00777844	0.101754	-3.56694
NUFIP1	-0.431224	4.37364	-2.96264	0.00778846	0.101754	-3.02391
AP2A2	-0.408207	4.44637	-2.96018	0.00783136	0.102018	-3.25111
ETFB	-0.339882	6.62967	-2.95999	0.00783459	0.102018	-3.39537
C16orf58	-0.356941	4.96087	-2.95963	0.00784103	0.102018	-3.19748
CTD-2314B22.3	-0.718754	1.99138	-2.95711	0.00788515	0.102389	-2.83096
ZZZ3	-0.361878	5.00737	-2.95676	0.00789139	0.102389	-3.23374
LIME1	-0.432975	5.06285	-2.95615	0.00790206	0.102389	-3.14897
SCAF1	-1.07718	2.10853	-2.95424	0.00793584	0.102643	-2.48501
BARD1	-0.281673	5.95092	-2.95373	0.00794479	0.102643	-3.34019
STAU2	-0.459421	5.76477	-2.95357	0.00794772	0.102643	-3.33051
PPIP5K2	-0.34228	5.28568	-2.95264	0.00796424	0.102772	-3.28455
AC009404.2	-0.624932	2.43755	-2.95221	0.00797186	0.102786	-2.79395
TBC1D1	-0.310796	5.01574	-2.95021	0.00800756	0.103078	-3.27008
CTB-25B13.12	-0.500149	2.2903	-2.94407	0.00811786	0.104044	-2.93547
PHRF1	-0.301281	6.09865	-2.94383	0.00812223	0.104044	-3.42065
CRKL	-0.325694	5.54243	-2.93984	0.00819486	0.104804	-3.36797
PYHIN1	-1.27208	-0.145646	-2.9392	0.0082066	0.104869	-2.52602
TTC23	-1.23575	0.90491	-2.93729	0.00824145	0.105006	-2.44744
KCNH2	-0.526615	2.7608	-2.93722	0.00824274	0.105006	-3.04263
SLC27A2	-0.435549	4.3307	-2.93694	0.008248	0.105006	-3.13655
ITPR2	-0.948465	3.77261	-2.93443	0.00829422	0.10523	-2.92428
TMEM254	-0.640113	2.58476	-2.93439	0.00829498	0.10523	-2.76141
ACOX3	-0.679445	3.40285	-2.93362	0.00830915	0.105325	-2.88661
FAM193A	-0.463473	4.86691	-2.92918	0.00839176	0.106187	-3.24679
TNRC6B	-0.361417	6.09355	-2.92888	0.00839735	0.106187	-3.45982
SLC23A1	-1.48214	0.100988	-2.92799	0.00841412	0.106228	-2.47235
DDB2	-0.317655	5.63284	-2.92649	0.0084421	0.106247	-3.44528
GAS7	-0.278544	2.20939	-2.92643	0.0084433	0.106247	-3.55801
PPP1R3F	-1.59373	0.0127561	-2.92512	0.00846788	0.106355	-2.4547
MT-TD	-0.322559	6.15197	-2.9245	0.00847956	0.106373	-3.52776
KAT8	-0.541406	3.79391	-2.92244	0.00851853	0.106776	-3.01687
MAT2A	-0.235867	7.84033	-2.92108	0.00854439	0.1069	-3.62004
RP11-16P20.3	-0.348813	3.99858	-2.91999	0.00856525	0.1069	-3.13934
VAV2	-0.715565	2.62118	-2.91979	0.00856892	0.1069	-2.71648
HEXIM2	-0.841487	2.79247	-2.91907	0.00858267	0.1069	-2.75674
MBTD1	-0.549241	3.35203	-2.91356	0.00868863	0.107794	-3.03802
RP11-87G24.3	-1.1978	-1.0345	-2.91299	0.00869955	0.107844	-2.47373
PCNXL2	-0.474955	5.05479	-2.91236	0.00871182	0.107911	-3.27682
MAP2K5	-0.366135	4.07996	-2.91152	0.00872811	0.108021	-3.24579
RNF135	-0.450349	4.20181	-2.91119	0.0087344	0.108021	-3.08637
RP11-21L23.3	-1.91111	-0.572502	-2.90805	0.00879572	0.108404	-2.49039
SLC24A1	-0.523259	3.65301	-2.90392	0.00887675	0.109097	-3.09168
C1QTNF3	-1.93403	0.889605	-2.90169	0.00892086	0.109468	-2.52744
CTA-984G1.5	-1.06032	-0.179701	-2.90044	0.00894572	0.109688	-2.54966
APOO	-0.386755	3.80721	-2.89923	0.00896977	0.109897	-3.17271
POLR1A	-0.324402	4.83897	-2.89409	0.00907268	0.110982	-3.32232
MALSU1	-0.252979	6.30768	-2.89322	0.00909018	0.110982	-3.58795
KB-1107E3.1	-1.25061	1.90778	-2.89305	0.00909372	0.110982	-2.55166
TMEM9	-0.299557	5.30705	-2.89269	0.00910094	0.110982	-3.36496
DHODH	-0.696779	2.92313	-2.88668	0.00922323	0.111872	-2.80306
DHFR	-0.268652	7.70479	-2.88627	0.00923159	0.111887	-3.70758
SLC25A42	-0.679111	2.1878	-2.88235	0.00931219	0.11269	-2.8917
RP11-846F4.12	-0.545893	5.33847	-2.88187	0.0093221	0.112701	-3.38568
EIF2A	-0.334042	5.91604	-2.88058	0.00934881	0.112701	-3.55028
AC002310.12	-0.701679	2.13761	-2.8769	0.00942545	0.113192	-2.81639
ADA	-0.374402	6.51046	-2.87587	0.00944688	0.113363	-3.62158
C1orf21	-0.730515	3.48102	-2.87467	0.00947215	0.113493	-2.88536
ATP7A	-0.705191	2.27227	-2.8733	0.00950082	0.113665	-2.74969
ULK4	-0.855828	2.12256	-2.8733	0.00950098	0.113665	-2.70508
ZNF48	-0.44748	5.89924	-2.8728	0.00951153	0.113705	-3.55147
TRMT44	-0.850122	2.05842	-2.86916	0.0095884	0.114148	-2.71984
HPGD	-1.08194	0.383562	-2.86915	0.00958856	0.114148	-2.57113
COQ5	-0.299866	5.2409	-2.86899	0.00959205	0.114148	-3.4658
NPAS2	-1.07845	1.12547	-2.86588	0.00965841	0.114678	-2.63866
MIR600HG	-0.717783	2.19101	-2.8623	0.00973524	0.11533	-2.82524
CA8	-0.897953	1.2411	-2.8598	0.00978915	0.115794	-2.72423
AATK	-1.60555	-0.749304	-2.85809	0.0098264	0.115974	-2.57368
KDM4C	-0.417938	3.06671	-2.85744	0.00984055	0.116054	-3.15517
NRN1	-0.562976	1.12042	-2.85578	0.00987662	0.116392	-3.26238
AL022476.2	-0.935037	1.78558	-2.8546	0.00990247	0.116609	-2.75907
LGALS9C	-0.970755	0.279431	-2.85172	0.0099658	0.117259	-2.69325
DNHD1	-0.648443	2.9645	-2.8513	0.00997506	0.117259	-2.94163
RP11-571M6.17	-0.966649	0.793245	-2.84903	0.0100252	0.117615	-2.68622
TRAC	-0.249648	7.11317	-2.84782	0.0100521	0.11779	-3.80958
AC004623.2	-0.603671	2.9592	-2.84689	0.0100729	0.117824	-3.07893
NUDT8	-0.47016	4.81045	-2.84488	0.0101177	0.118092	-3.4085
GATAD2B	-0.242385	6.09295	-2.84452	0.0101258	0.118092	-3.64938
AL592183.1	-0.292209	5.45621	-2.84437	0.0101292	0.118092	-3.60892
COX10-AS1	-0.586317	3.52014	-2.83847	0.0102621	0.119226	-3.20606
FAM106A	-0.940954	0.840394	-2.83691	0.0102974	0.119386	-2.65003
CD99L2	-0.605354	3.60108	-2.83526	0.010335	0.119646	-3.17592
CRYZL1	-0.476207	4.27093	-2.8323	0.0104028	0.120044	-3.28867
PTPRN2	-0.449566	5.47245	-2.83195	0.0104109	0.120044	-3.48239
PCBP3	-1.2578	0.769823	-2.83176	0.0104151	0.120044	-2.65182
ASIC1	-0.522171	2.42755	-2.8307	0.0104396	0.120179	-3.36292
MCM6	-0.273263	7.77771	-2.82942	0.0104691	0.120315	-3.8626
CTD-2619J13.8	-0.472171	3.30249	-2.82581	0.0105529	0.120866	-3.18488
PPP1R26	-0.460405	3.32922	-2.82315	0.010615	0.121269	-3.21523
SPAG7	-0.311368	5.59258	-2.82297	0.0106193	0.121269	-3.70766
FITM2	-0.852072	1.49204	-2.82288	0.0106214	0.121269	-2.73899
PGK1	-0.249636	9.53067	-2.81997	0.0106897	0.121783	-4.05288
BEND6	-1.03128	1.82464	-2.81835	0.0107281	0.122099	-2.73253
FRY	-0.698862	1.55978	-2.81734	0.0107519	0.122099	-3.2014
RP13-890H12.2	-0.75593	2.80318	-2.81716	0.0107561	0.122099	-2.96285
ZNF839	-0.434809	4.05157	-2.81594	0.0107852	0.122165	-3.36395
ARHGAP15	-0.380655	5.64788	-2.80893	0.010953	0.123094	-3.83742
RP11-63A1.1	-1.32661	0.748406	-2.80873	0.0109577	0.123094	-2.65742
SLC16A10	-0.444107	3.8805	-2.80825	0.0109695	0.123103	-3.41458
ST8SIA4	-0.355838	4.3147	-2.80566	0.0110321	0.123717	-3.60463
KIAA1551	-0.464297	4.69039	-2.805	0.0110483	0.123767	-3.57061
TSSC1	-0.50659	5.00128	-2.80259	0.011107	0.124203	-3.60395
ACAP2	-0.368469	4.75762	-2.80146	0.0111348	0.124337	-3.56526
DBH-AS1	-1.17638	-1.17538	-2.79812	0.0112169	0.1249	-2.69724
PHYH	-0.42724	3.60235	-2.79751	0.011232	0.124952	-3.3799
MMAB	-0.310516	4.78863	-2.7967	0.011252	0.125026	-3.68705
UCN	-0.683339	2.01748	-2.79486	0.0112977	0.125445	-3.02793
SYNE1	-0.483908	4.84141	-2.79288	0.0113468	0.125902	-3.44729
FBRSL1	-0.369541	4.30907	-2.79195	0.0113701	0.126071	-3.6088
KMT2C	-0.343644	6.2973	-2.78979	0.0114242	0.126467	-3.76576
SEL1L3	-0.322601	4.54267	-2.78957	0.0114299	0.126467	-3.54969
RP1-223E5.4	-0.720335	1.75066	-2.78886	0.0114477	0.126513	-2.88418
CTC-462L7.1	-2.04764	-0.549027	-2.78754	0.0114809	0.126676	-2.78099
RPL38P4	-0.49395	4.36326	-2.7859	0.0115223	0.126995	-3.33652
CTA-14H9.5	-0.902165	1.00403	-2.78555	0.0115312	0.126995	-3.01799
CPSF1	-0.263982	5.65608	-2.78514	0.0115416	0.126995	-3.8065
A1BG	-0.485551	3.21314	-2.78392	0.0115727	0.127088	-3.2424
ACACB	-0.662653	2.59408	-2.78287	0.0115994	0.127181	-3.03633
IGBP1	-0.238709	6.49026	-2.7825	0.0116087	0.127195	-3.83095
TMCC1	-0.547033	3.44503	-2.77936	0.0116892	0.1278	-3.28455
FAM46C	-0.464202	3.93574	-2.77882	0.0117031	0.1278	-3.34355
2001-09-01	-0.476751	5.62532	-2.77845	0.0117126	0.1278	-3.70168
MED27	-0.313446	5.87158	-2.7772	0.0117448	0.128038	-3.77856
SIX5	-0.557729	2.8784	-2.77663	0.0117595	0.128038	-3.33113
EFNA5	-1.58841	1.36714	-2.77637	0.0117661	0.128038	-2.71846
TACC3	-0.225694	7.63382	-2.7741	0.0118248	0.12858	-3.94231
TCEA2	-0.448335	4.23514	-2.7719	0.0118822	0.129115	-3.63043
RP11-166P13.3	-0.754234	0.941769	-2.76832	0.0119758	0.129684	-2.9567
NCBP2-AS2	-0.28257	6.16813	-2.7633	0.0121086	0.130943	-3.86964
ZNF674-AS1	-0.726522	1.61531	-2.76266	0.0121256	0.130946	-2.94524
TRAPPC8	-0.522243	3.33659	-2.76083	0.0121743	0.131382	-3.20939
AGPAT3	-0.26839	6.71376	-2.75619	0.0122988	0.132363	-3.8604
FAM162A	-0.386762	7.50976	-2.75455	0.0123431	0.132666	-4.00972
BDH2	-0.614268	2.73827	-2.75452	0.0123437	0.132666	-3.35133
RIN3	-0.295117	5.17586	-2.75358	0.0123692	0.132812	-3.82991
TULP4	-0.418949	3.44114	-2.75264	0.0123947	0.132812	-3.52654
NR2C2AP	-0.296034	5.11014	-2.75216	0.0124079	0.132812	-3.60123
TFAP2A-AS1	-0.399319	3.72663	-2.75169	0.0124206	0.132858	-3.46046
CTB-129O4.1	-1.79673	-0.662255	-2.7509	0.0124421	0.132945	-2.75559
CHCHD6	-0.498675	3.56059	-2.75046	0.0124541	0.132945	-3.45767
DTNB	-0.600238	2.4416	-2.74855	0.0125063	0.133321	-3.24076
ANKRD36C	-0.515291	5.16455	-2.74687	0.0125524	0.133627	-3.79857
ANKRD26	-0.418187	4.92468	-2.74658	0.0125604	0.133627	-3.72755
CPNE3	-0.341493	4.33384	-2.7459	0.012579	0.133708	-3.61857
MYO9A	-0.412415	4.13902	-2.74569	0.0125849	0.133708	-3.5899
RABGAP1L	-0.34063	5.39783	-2.74453	0.012617	0.133952	-3.59223
KLHL8	-0.383484	4.76699	-2.74394	0.0126331	0.133952	-3.60802
CPNE8	-2.26048	-0.200471	-2.74379	0.0126374	0.133952	-2.84023
PRKDC	-0.356653	7.60895	-2.74332	0.0126504	0.133952	-3.98834
HEATR2	-0.654111	4.44336	-2.74226	0.0126797	0.134127	-3.56414
FOXH1	-0.584529	3.67741	-2.74211	0.012684	0.134127	-3.41469
MVD	-0.436	4.43202	-2.74174	0.0126941	0.134144	-3.74251
RP11-383J24.6	-1.46779	0.222236	-2.73988	0.012746	0.134602	-2.7779
C4orf21	-0.501709	4.09	-2.73886	0.0127744	0.134811	-3.57291
GLB1L	-0.363248	4.7893	-2.7361	0.0128517	0.13541	-3.82666
RP11-71H17.9	-1.5857	0.338252	-2.73558	0.0128665	0.13541	-2.78254
ATP9B	-0.712183	2.53	-2.7353	0.0128741	0.13541	-2.99676
TLN2	-0.528132	3.22065	-2.73468	0.0128917	0.135415	-3.35199
CXCL3	-1.54659	-0.0363611	-2.73185	0.0129716	0.135982	-2.80892
RASGRP1	-0.415133	4.36306	-2.73013	0.0130206	0.136052	-3.63147
ZNF469	-1.07263	1.09078	-2.7301	0.0130214	0.136052	-2.84617
TMC4	-0.914561	0.914933	-2.72879	0.0130586	0.136261	-3.00763
KIFC2	-0.584529	3.67909	-2.72858	0.0130649	0.136261	-3.4423
B4GALT2	-0.386113	5.70007	-2.7258	0.0131444	0.136882	-3.82837
GMEB2	-0.394771	4.4237	-2.72507	0.0131652	0.136918	-3.60164
AHSA2	-0.278841	6.40211	-2.7222	0.013248	0.137442	-3.92986
STRBP	-0.237575	7.00313	-2.72212	0.0132505	0.137442	-4.03847
SMARCA4	-0.35268	7.73417	-2.72003	0.013311	0.137706	-4.01459
THAP4	-0.56712	4.14585	-2.71943	0.0133284	0.137706	-3.58108
FAM98C	-0.596634	4.25876	-2.71608	0.0134263	0.138355	-3.46622
PAFAH2	-0.66077	1.78904	-2.71355	0.0135005	0.138756	-3.07019
ZNF264	-0.40086	2.664	-2.71309	0.013514	0.138805	-3.5527
ARX	-1.55914	0.132148	-2.71158	0.0135588	0.139084	-2.85731
MT-TC	-0.322647	8.97487	-2.7106	0.0135878	0.139085	-4.17164
MIR17HG	-0.573195	2.63442	-2.71043	0.0135928	0.139085	-3.14219
SCRIB	-0.307288	4.96143	-2.70996	0.0136066	0.139085	-3.80434
SH3PXD2A	-0.39746	2.26736	-2.70979	0.0136119	0.139085	-3.60406
RRM1	-0.246954	8.50823	-2.70882	0.0136405	0.139118	-4.1798
USP34	-0.349356	6.61912	-2.70879	0.0136416	0.139118	-3.97312
NRROS	-0.57785	4.85859	-2.7069	0.0136979	0.139226	-3.82421
EFNA3	-1.07905	2.12319	-2.70618	0.0137193	0.139226	-3.02734
KLHL25	-0.962803	1.63819	-2.70541	0.0137423	0.139333	-2.96248
SLFN12	-0.273017	5.22154	-2.7049	0.0137576	0.139392	-3.99768
RP13-192B19.2	-1.23137	-0.729524	-2.70418	0.0137793	0.139392	-2.8794
LPIN1	-0.228922	6.25584	-2.70383	0.0137898	0.139392	-4.00797
GOLGA8B	-0.338209	5.43004	-2.70375	0.0137924	0.139392	-3.89157
VGF	-1.15233	1.09272	-2.70328	0.0138065	0.139446	-3.03239
FAS	-0.348076	4.17591	-2.69742	0.0139836	0.140964	-3.85816
UPF3AP3	-1.37251	-0.00885931	-2.69665	0.0140071	0.14111	-2.84857
DHTKD1	-0.266737	4.58823	-2.69272	0.0141275	0.14198	-3.8362
RBM14	-0.370476	4.94834	-2.6924	0.0141374	0.14198	-3.73581
NCR3	-0.316153	1.96943	-2.69236	0.0141385	0.14198	-3.96731
RP11-1084J3.4	-0.814486	2.23174	-2.68945	0.0142283	0.1427	-2.95374
CORO1A	-0.359155	9.41857	-2.68843	0.0142601	0.142765	-4.30007
COMMD7	-0.29174	5.2624	-2.68837	0.014262	0.142765	-3.9316
NBAS	-0.429261	4.59252	-2.68629	0.0143266	0.142902	-3.71601
ATP5S	-0.51823	3.23094	-2.68523	0.0143596	0.142975	-3.26684
AK4	-0.253515	6.37008	-2.68515	0.0143621	0.142975	-3.99174
ZNF684	-0.987796	1.56711	-2.68454	0.0143812	0.143049	-2.96103
GPATCH2L	-0.378054	5.04205	-2.68421	0.0143916	0.143062	-3.90817
PIGM	-0.466799	4.95132	-2.68372	0.014407	0.143077	-3.63482
RP11-219B17.1	-1.65994	0.927494	-2.68358	0.0144112	0.143077	-2.87046
PPP2R5A	-0.243279	5.97054	-2.68113	0.0144882	0.143659	-3.91677
KCTD1	-0.885467	1.76185	-2.67993	0.0145263	0.143684	-3.02485
CBFA2T2	-0.395902	3.86089	-2.6799	0.0145271	0.143684	-3.64329
CRHR1-IT1	-0.419146	4.64085	-2.67731	0.0146091	0.144314	-3.70706
MTR	-0.309677	5.37132	-2.67618	0.0146449	0.144577	-3.84787
LAMC1	-0.652735	4.60489	-2.67505	0.0146809	0.144751	-3.32101
FPGT-TNNI3K	-1.79134	-0.761738	-2.67467	0.0146931	0.144781	-2.96075
RAD51B	-0.661644	2.20252	-2.67408	0.014712	0.144877	-3.155
DCAF4	-0.310837	5.37133	-2.67371	0.0147238	0.144902	-3.87035
BCL11B	-0.27833	6.1703	-2.67234	0.0147676	0.145061	-3.94611
PMVK	-0.4212	5.33088	-2.66789	0.0149112	0.145836	-3.6431
TTC28	-0.808495	2.17191	-2.66727	0.0149311	0.145903	-3.03854
RNASET2	-0.285964	5.78667	-2.66682	0.0149459	0.145903	-3.99477
RP11-732M18.3	-0.786783	1.67625	-2.66621	0.0149656	0.145975	-3.24214
AC074212.5	-0.485382	2.99493	-2.66422	0.0150303	0.146365	-3.58656
FBXL17	-0.439611	5.4668	-2.6613	0.015126	0.146955	-3.43309
RBBP4	-0.252072	7.5889	-2.66088	0.0151395	0.146955	-4.17695
ATP8B3	-0.837835	2.74005	-2.6607	0.0151456	0.146955	-3.31246
RP11-94L15.2	-0.263515	6.12498	-2.65604	0.0152994	0.148252	-4.11861
EPB41L2	-0.212406	7.05865	-2.6535	0.0153837	0.148612	-4.18196
BRIP1	-0.46053	4.47077	-2.65275	0.015409	0.148765	-3.8696
AP4B1	-0.412606	3.70959	-2.65162	0.0154467	0.148965	-3.59227
SLC27A5	-0.467396	4.82024	-2.65156	0.0154486	0.148965	-3.73312
RP11-141O15.1	-0.390394	3.84665	-2.65096	0.0154687	0.149022	-3.69323
ZNF512	-0.329398	4.05803	-2.64915	0.0155294	0.149378	-3.76873
NAA25	-0.303118	5.06808	-2.64877	0.0155425	0.149413	-3.89333
LYRM4	-0.293606	5.80063	-2.64652	0.0156183	0.14972	-3.95857
WDHD1	-0.508013	4.33562	-2.64634	0.0156243	0.14972	-3.66424
MIR4458HG	-0.937633	-1.06018	-2.64596	0.0156371	0.14972	-2.99983
PPIL2	-0.31963	4.41056	-2.64496	0.015671	0.149916	-3.76047
CENPH	-0.29338	5.48891	-2.64367	0.015715	0.150095	-3.98254
EXOSC5	-0.296682	5.68123	-2.64268	0.0157487	0.150229	-4.03337
SLC39A4	-0.341476	4.34427	-2.6426	0.0157514	0.150229	-3.87846
PDE7A	-0.323837	4.29458	-2.64185	0.015777	0.150347	-3.89533
FEZ2	-0.306771	4.78151	-2.64142	0.0157916	0.150347	-3.87441
PPHLN1	-0.231909	7.20506	-2.6405	0.0158233	0.15055	-4.16768
EVC	-0.985745	2.49236	-2.63979	0.0158474	0.150689	-3.09177
PFKP	-0.248927	6.95407	-2.63906	0.0158725	0.150837	-4.1866
RP11-344N10.2	-0.346863	5.23235	-2.63833	0.0158977	0.150909	-4.08093
AP001468.58	-0.793772	0.856382	-2.63828	0.0158992	0.150909	-3.31091
ITGB3BP	-0.375755	6.02729	-2.63645	0.0159623	0.151365	-4.0854
TMEM106C	-0.238892	6.095	-2.63633	0.0159666	0.151365	-4.04503
EBP	-0.19114	7.42459	-2.6357	0.0159884	0.15139	-4.26596
C11orf49	-0.29118	5.08874	-2.63497	0.0160137	0.15142	-3.98435
IGSF22	-1.06855	-1.09862	-2.6345	0.01603	0.15142	-2.98915
PITPNM1	-0.636765	2.11943	-2.63379	0.0160547	0.151562	-3.26936
RP11-423H2.3	-1.255	0.200253	-2.6314	0.0161375	0.151977	-2.97432
RAB37	-0.268007	4.32546	-2.62763	0.0162698	0.152851	-4.1012
KANK3	-0.7935	1.74428	-2.62742	0.0162772	0.152851	-3.17427
RP11-849H4.2	-0.630382	2.58172	-2.62516	0.0163567	0.153494	-3.39015
CCDC159	-1.55299	0.0679598	-2.62281	0.0164399	0.154102	-2.97388
ITGA6	-0.58457	1.63994	-2.62179	0.0164763	0.154341	-3.56746
OXSM	-0.526762	3.28089	-2.62044	0.0165244	0.154607	-3.60338
TOPORS-AS1	-0.686569	3.70441	-2.61762	0.0166254	0.155367	-3.71772
AC010422.1	-1.62182	0.0698341	-2.6168	0.0166546	0.155541	-2.98248
ANKRD19P	-0.49771	3.13008	-2.61576	0.0166921	0.155714	-3.43472
TMEM160	-0.499812	4.05602	-2.61189	0.0168322	0.156838	-3.758
MAST2	-0.61786	3.3811	-2.61188	0.0168325	0.156838	-3.47613
SRRM1	-0.322897	8.66871	-2.61116	0.0168585	0.156987	-4.36117
MCMDC2	-0.247047	6.82149	-2.60823	0.0169655	0.157611	-4.2283
SRSF4	-0.286478	6.16092	-2.60756	0.0169898	0.157744	-4.12797
CCDC34	-0.247616	6.53422	-2.60717	0.0170043	0.157786	-4.18348
ZNF148	-0.273959	5.94107	-2.60669	0.0170217	0.157854	-4.13365
XXbac-B135H6.18	-1.07817	0.932335	-2.60566	0.0170598	0.157976	-3.11019
HSD17B8	-0.373449	5.05871	-2.60552	0.0170649	0.157976	-3.87129
CTD-3193O13.1	-1.16293	0.731859	-2.60439	0.0171065	0.158198	-3.03027
BAZ2B	-0.456921	4.38537	-2.60378	0.017129	0.158198	-3.96511
MPST	-0.357718	4.68621	-2.60339	0.0171435	0.158238	-4.0561
ORAOV1	-0.346317	3.52215	-2.6025	0.0171762	0.158444	-3.6785
TSC22D3	-0.308228	7.67978	-2.6021	0.0171912	0.158444	-4.37749
ITGAL	-0.316148	6.13407	-2.60167	0.017207	0.158444	-4.14083
MIB1	-0.331385	5.1792	-2.60142	0.0172161	0.158444	-4.01371
RP11-296I10.6	-1.50175	0.145765	-2.60076	0.0172408	0.158579	-3.0181
RP11-345P4.9	-0.684237	1.53353	-2.59832	0.0173314	0.159148	-3.29874
MCM4	-0.216131	7.96381	-2.59828	0.017333	0.159148	-4.31655
NBR1	-0.205053	6.65279	-2.5976	0.0173584	0.159289	-4.20029
EIF2B3	-0.429835	4.13847	-2.59669	0.0173924	0.159508	-3.78032
SNX8	-0.608959	3.36589	-2.5952	0.0174483	0.159769	-3.48675
ENDOV	-0.302731	4.6276	-2.59512	0.0174513	0.159769	-4.02713
HELZ	-0.256177	6.15828	-2.59416	0.0174875	0.159829	-4.17685
KDM2B	-0.233129	5.74047	-2.59184	0.0175749	0.160527	-4.15569
SCN4A	-1.08751	-1.33398	-2.5912	0.0175992	0.160656	-3.04678
RP11-391M1.4	-0.733328	2.76989	-2.58826	0.017711	0.161584	-3.41224
C11orf68	-0.422989	4.57479	-2.58793	0.0177233	0.161602	-3.90335
CLN8	-1.01661	1.97472	-2.58751	0.0177393	0.161655	-3.18326
SKOR1	-0.950047	-0.891068	-2.58476	0.0178446	0.162051	-3.08948
LRP5	-0.866336	1.38009	-2.58397	0.017875	0.162202	-3.25036
LRFN1	-0.744918	2.12485	-2.58087	0.0179943	0.163107	-3.3756
BCL2L13	-0.283596	5.18598	-2.57928	0.0180561	0.163289	-4.0208
MAP3K10	-0.975199	0.869548	-2.57863	0.0180813	0.163289	-3.18197
CASP2	-0.227257	6.67778	-2.57857	0.0180837	0.163289	-4.27917
RNF169	-0.298742	4.9386	-2.57855	0.0180845	0.163289	-4.03837
XRRA1	-0.285838	4.75637	-2.57556	0.0182011	0.164153	-4.00414
C2orf88	-2.07997	-0.575064	-2.5752	0.0182152	0.164187	-3.08369
EIF3E	-0.280194	7.289	-2.57388	0.0182667	0.164557	-4.30664
DOK7	-0.513738	0.506057	-2.57284	0.0183076	0.164737	-3.64169
RASSF2	-0.215481	3.4997	-2.57217	0.0183338	0.164879	-4.29202
CHMP2A	-0.236955	6.08809	-2.57144	0.0183626	0.164926	-4.17608
DFNB31	-1.1637	0.296914	-2.57128	0.0183688	0.164926	-3.09468
FAM50B	-0.753893	2.13636	-2.57118	0.0183731	0.164926	-3.35263
MBP	-0.295087	5.47591	-2.57096	0.0183816	0.164926	-4.26181
IMMT	-0.186738	7.21533	-2.57071	0.0183914	0.164926	-4.33737
CD81	-0.262242	7.12605	-2.56743	0.0185214	0.165823	-4.24424
PLXNC1	-0.580864	3.42152	-2.56623	0.0185692	0.166031	-3.50345
MED16	-0.483872	3.86946	-2.5654	0.0186022	0.166155	-3.85918
C9orf116	-0.773574	1.45332	-2.56458	0.0186347	0.166256	-3.45697
CTD-2568A17.8	-0.822155	1.18513	-2.56348	0.0186788	0.166461	-3.18195
FOXRED2	-0.434115	4.8943	-2.56122	0.0187697	0.167014	-4.04578
RP11-360L9.8	-1.25407	0.347246	-2.56109	0.0187747	0.167014	-3.09052
FAM228B	-0.40361	2.76834	-2.56079	0.0187869	0.167014	-3.60182
TSHR	-1.85884	0.34085	-2.56011	0.0188143	0.167101	-3.10425
SLC48A1	-0.322187	4.83203	-2.55908	0.0188558	0.167353	-3.98065
EML6	-0.78639	1.92878	-2.55884	0.0188656	0.167353	-3.35153
LZIC	-0.559149	4.03305	-2.55847	0.0188806	0.167353	-3.80534
TKT	-0.254643	7.67832	-2.5581	0.0188957	0.167353	-4.42367
ICOSLG	-0.330379	3.45178	-2.55698	0.0189411	0.167622	-4.17891
ZNF497	-1.06084	1.04432	-2.55682	0.0189474	0.167622	-3.18429
OSBPL1A	-0.672064	3.64409	-2.5564	0.0189647	0.167681	-3.45463
INTU	-0.905754	0.684355	-2.55468	0.0190345	0.168109	-3.23264
ABCA11P	-0.834405	1.80922	-2.5533	0.019091	0.168347	-3.29593
FBP1	-0.830032	3.62408	-2.55308	0.0191	0.168347	-3.22836
PIEZO1	-0.228475	5.77379	-2.55199	0.0191443	0.168607	-4.28138
FMO4	-1.42477	0.80321	-2.5509	0.0191891	0.168888	-3.12637
CTA-211A9.5	-0.994877	1.26413	-2.55019	0.0192183	0.168976	-3.14788
LL22NC03-2H8.5	-0.940129	1.69078	-2.54911	0.0192629	0.169268	-3.5043
RP11-486G15.2	-1.63591	-0.398224	-2.54886	0.0192731	0.169268	-3.13804
TMEM182	-0.932996	1.1765	-2.54695	0.0193521	0.169772	-3.20712
C21orf119	-0.633374	2.68846	-2.54639	0.0193752	0.169881	-3.55408
JAKMIP3	-0.821901	-0.760358	-2.54487	0.0194385	0.170247	-3.24341
EML2	-0.284228	6.35889	-2.54113	0.0195947	0.171519	-4.24688
MSH6	-0.224637	7.32804	-2.53897	0.0196851	0.171957	-4.40674
DNAJC1	-0.282397	4.44941	-2.53808	0.0197227	0.172112	-4.0581
RP11-686D22.7	-1.69987	-0.310797	-2.53698	0.019769	0.172374	-3.12416
RP11-56B16.4	-0.952673	0.92497	-2.53451	0.0198736	0.172999	-3.20014
ANKHD1	-0.299522	6.89401	-2.53399	0.019896	0.173003	-4.37857
MFI2-AS1	-0.584857	2.44841	-2.53252	0.0199584	0.17345	-3.61142
WDR76	-0.271203	6.18945	-2.52975	0.0200766	0.174117	-4.28879
RP11-611L7.1	-0.487306	3.77608	-2.52969	0.0200794	0.174117	-3.75207
RP11-275I4.2	-1.02831	-1.3532	-2.52937	0.0200932	0.174141	-3.17763
CCDC110	-1.51622	0.736563	-2.52907	0.020106	0.174156	-3.12852
RABL2A	-0.403535	4.11245	-2.52796	0.0201536	0.174376	-3.83736
MAML3	-0.683745	1.61536	-2.52761	0.0201688	0.174413	-3.65917
MRPS27	-0.254971	6.30065	-2.52677	0.0202047	0.174627	-4.2642
THNSL1	-0.675305	1.98435	-2.52217	0.020404	0.176034	-3.4953
THRAP3	-0.205845	7.84733	-2.52096	0.0204569	0.176034	-4.47179
C14orf64	-1.15401	-0.00253881	-2.51971	0.0205113	0.17631	-3.18344
TNNI3	-0.624223	1.03278	-2.5192	0.0205338	0.176407	-3.58829
NAPA-AS1	-1.18638	0.0352932	-2.51773	0.0205981	0.176745	-3.23459
DYRK4	-0.494196	4.41294	-2.51728	0.020618	0.176745	-4.05854
DNAJC4	-0.639522	3.34596	-2.51686	0.0206364	0.176807	-3.67999
INCENP	-0.337383	4.94356	-2.51579	0.0206836	0.176877	-4.238
MAN1C1	-0.670047	1.56731	-2.51562	0.0206913	0.176877	-3.51736
RASGRP4	-0.634453	3.36778	-2.5154	0.0207008	0.176877	-3.60187
MIB2	-0.502062	5.32475	-2.51365	0.0207783	0.17729	-3.82593
MSRB2	-0.463469	4.4318	-2.51354	0.0207829	0.17729	-4.01101
THAP9	-0.993115	0.919178	-2.51292	0.0208103	0.177428	-3.21046
FXYD5	-0.354548	4.87598	-2.51226	0.0208396	0.177486	-4.28285
SLC1A4	-0.231876	6.53227	-2.51042	0.0209215	0.177895	-4.34376
FAM213A	-1.54403	1.07988	-2.51001	0.0209398	0.177954	-3.17782
CD37	-0.3757	4.62075	-2.5089	0.0209894	0.178088	-4.16486
METTL16	-0.23734	4.79193	-2.50826	0.021018	0.178234	-4.22587
HOXA4	-1.36526	-0.3086	-2.50769	0.0210437	0.178356	-3.17437
ERC1	-0.564058	4.24657	-2.50646	0.0210987	0.178666	-4.00804
RP11-767N6.7	-0.58813	2.30108	-2.50469	0.0211783	0.178957	-3.47866
DPH5	-0.265405	5.04658	-2.5044	0.0211916	0.178957	-4.18158
CRADD	-1.27118	1.36453	-2.50345	0.0212345	0.179203	-3.19809
CLUL1	-0.402565	3.69094	-2.50081	0.021354	0.180018	-4.10685
DLG1	-0.338859	5.18118	-2.49994	0.0213934	0.180061	-4.23148
ARGLU1	-0.211464	8.25082	-2.49954	0.0214116	0.180118	-4.53626
MT-TL2	-0.393481	3.48386	-2.49849	0.0214597	0.180155	-3.8972
SAMD10	-0.3049	5.16343	-2.49844	0.0214618	0.180155	-4.28099
HMGCL	-0.390934	4.03716	-2.49663	0.0215446	0.180441	-4.03259
SORL1	-0.494036	5.2054	-2.49639	0.0215554	0.180441	-4.09461
PRR5-ARHGAP8	-0.46136	0.54106	-2.49595	0.0215759	0.180441	-3.92729
CBX7	-0.477536	3.89458	-2.49399	0.0216658	0.180904	-3.95428
GTPBP1	-0.247734	5.20811	-2.49324	0.0217004	0.181098	-4.24749
ACBD7	-0.598694	0.808312	-2.49244	0.0217373	0.18114	-3.67958
ADAT2	-0.354365	4.15359	-2.49241	0.0217384	0.18114	-4.11678
ANKHD1-EIF4EBP3	-0.295441	6.82732	-2.49185	0.0217645	0.18114	-4.45509
TMEM219	-0.258432	5.25938	-2.49167	0.021773	0.18114	-4.24606
RP11-318E3.4	-1.54882	-1.18507	-2.49141	0.021785	0.18114	-3.18617
RNU2-59P	-0.887934	0.999946	-2.49139	0.021786	0.18114	-3.32886
ZNF276	-0.3098	4.52515	-2.49103	0.0218024	0.18118	-4.0721
SASH3	-0.416017	4.16813	-2.48998	0.0218513	0.181425	-3.96958
RNF170	-0.442922	3.22697	-2.48741	0.0219709	0.182005	-3.82553
ATXN7L1	-0.449284	3.28764	-2.48601	0.0220363	0.182355	-3.89033
CD247	-0.271155	7.45836	-2.48488	0.0220889	0.182694	-4.5281
TBCB	-0.186204	7.38492	-2.4838	0.0221399	0.18302	-4.53309
YAF2	-0.265599	5.29322	-2.48348	0.0221548	0.183047	-4.18617
AP3S1	-0.385253	6.30629	-2.48169	0.0222393	0.183423	-4.2759
TSGA10	-0.35433	2.88865	-2.48115	0.0222648	0.183423	-3.94783
ZNF138	-0.668642	2.66673	-2.48106	0.022269	0.183423	-3.65703
ANKRD12	-0.280475	6.57779	-2.48103	0.0222701	0.183423	-4.50014
NSMCE2	-0.341726	4.83216	-2.47849	0.0223903	0.18422	-4.23947
NOD1	-0.57919	2.69237	-2.47717	0.0224535	0.184644	-3.76085
EXOSC7	-0.220236	6.59139	-2.47557	0.0225297	0.185086	-4.50522
FOXJ2	-0.359164	4.05436	-2.47543	0.0225364	0.185086	-3.95096
OLA1	-0.205713	6.35706	-2.4753	0.0225426	0.185086	-4.39325
FYN	-0.190599	6.16891	-2.47248	0.0226778	0.185906	-4.469
RHPN1-AS1	-1.03654	-0.81655	-2.47172	0.0227142	0.186108	-3.31404
CPSF3	-0.290927	6.40101	-2.47028	0.0227836	0.186579	-4.44573
PJA2	-0.214079	5.71769	-2.46955	0.0228186	0.186769	-4.34666
NBPF9	-1.35387	0.434668	-2.46832	0.0228781	0.187061	-3.22551
GXYLT2	-0.304098	2.27414	-2.46736	0.0229246	0.187151	-4.3005
TRIM16L	-0.924832	1.50174	-2.46525	0.0230274	0.187706	-3.47735
ZNF429	-0.742615	0.741674	-2.46512	0.0230336	0.187706	-3.51841
ABHD17A	-0.266304	5.22946	-2.46418	0.0230796	0.187929	-4.32612
GALNT6	-0.526277	4.77463	-2.46272	0.0231514	0.188318	-4.24236
CMAHP	-1.10636	1.09883	-2.46001	0.0232843	0.189302	-3.33966
CHRM3	-0.42844	1.50072	-2.45899	0.0233347	0.189516	-3.91048
RP11-603J24.17	-0.265418	7.32258	-2.45799	0.0233841	0.189694	-4.54685
RP1-292B18.1	-0.974992	0.986392	-2.45782	0.0233922	0.189694	-3.33191
RPL22	-0.148226	9.14961	-2.45781	0.0233927	0.189694	-4.71179
ZNF169	-0.982194	1.29146	-2.4574	0.0234131	0.189698	-3.33055
SUV420H2	-0.396136	3.65384	-2.45622	0.0234718	0.189974	-4.04722
RAB2A	-0.214709	6.81192	-2.45589	0.0234877	0.189974	-4.47594
COX5BP7	-0.901283	-1.47992	-2.45566	0.0234995	0.189974	-3.27777
NMT2	-0.391686	3.90608	-2.45412	0.0235759	0.190298	-4.29098
SCNN1D	-1.47772	-0.24006	-2.45049	0.0237577	0.191374	-3.32344
PARVG	-0.376741	3.95688	-2.44815	0.0238751	0.191731	-4.20301
RP5-890E16.2	-0.59178	2.07509	-2.44617	0.0239752	0.192292	-3.61649
PMS2P5	-1.20659	1.1549	-2.44595	0.0239864	0.192292	-3.32166
UBXN7	-0.229268	5.88813	-2.44415	0.0240777	0.192866	-4.48793
DEF6	-0.290047	4.26695	-2.44269	0.0241522	0.193169	-4.22934
AAAS	-0.313846	4.30829	-2.44216	0.0241791	0.193184	-4.19069
HCST	-0.253845	5.74801	-2.44155	0.02421	0.193184	-4.57051
ZNF541	-1.10784	0.0372716	-2.44055	0.0242614	0.193184	-3.282
SIN3A	-0.230903	6.11603	-2.4405	0.0242641	0.193184	-4.45999
ZDHHC23	-0.527946	2.50005	-2.44049	0.0242645	0.193184	-3.80835
PPARGC1B	-0.514853	3.35992	-2.4398	0.0242995	0.193185	-3.76697
ENAH	-0.918711	2.04949	-2.43886	0.0243482	0.193416	-3.35875
HADH	-0.336931	6.56809	-2.43872	0.024355	0.193416	-4.56139
CTC-250I14.6	-1.04274	0.555851	-2.43796	0.0243942	0.193532	-3.34721
WIPF2	-0.271784	6.50902	-2.43718	0.0244343	0.193733	-4.44869
FOXP2	-1.77112	0.176376	-2.43661	0.0244636	0.193733	-3.27206
MT-ND2	-0.268662	12.4466	-2.43613	0.0244885	0.193733	-4.93625
RTF1	-0.201955	6.79964	-2.43605	0.0244924	0.193733	-4.58575
NPC2	-0.22582	5.38674	-2.43598	0.0244962	0.193733	-4.34619
FGF14-AS2	-0.758896	1.80643	-2.43596	0.0244975	0.193733	-3.51763
FGFRL1	-0.597437	1.70429	-2.43434	0.0245809	0.194231	-3.68756
CTBP1	-0.448104	6.84965	-2.43363	0.024618	0.194329	-4.56663
KRT5	-0.901675	-0.718417	-2.4318	0.0247132	0.194909	-3.4865
PGAM1	-0.218688	7.91843	-2.43099	0.0247553	0.195022	-4.67539
S100A10	-0.259555	4.35845	-2.42843	0.024889	0.195586	-4.60031
TTN	-0.486124	4.22512	-2.42724	0.0249516	0.195883	-4.42923
MT-TQ	-0.392881	9.73295	-2.42573	0.0250311	0.196314	-4.73424
PNPLA6	-0.546335	3.34804	-2.42389	0.0251281	0.196583	-3.91118
TRAF5	-0.294189	5.01299	-2.41892	0.0253922	0.198255	-4.34491
LPIN2	-0.263602	4.71356	-2.41859	0.0254098	0.198295	-4.48327
NDUFA3	-0.267359	6.12386	-2.41773	0.0254557	0.198456	-4.46803
PRRC2B	-0.232154	6.31736	-2.41677	0.0255071	0.198717	-4.56279
RP11-132A1.4	-1.86956	0.719195	-2.41664	0.0255144	0.198717	-3.31031
MAP2K2	-0.278833	6.16769	-2.41386	0.0256636	0.19978	-4.53864
PPP2R5E	-0.20599	6.72233	-2.4132	0.0256991	0.19986	-4.51175
SIMC1	-0.657231	2.81493	-2.4122	0.0257532	0.200032	-3.63701
C6orf57	-0.62972	3.38308	-2.41209	0.0257593	0.200032	-3.88395
SMIM11	-0.423737	4.39518	-2.41088	0.0258251	0.200345	-4.1857
LINC00910	-0.834525	1.20791	-2.4099	0.025878	0.200345	-3.4312
AC062029.1	-0.684765	0.960719	-2.40977	0.025885	0.200345	-3.56932
DENND5B	-1.57081	0.352541	-2.4097	0.0258887	0.200345	-3.31934
RP11-430H10.1	-0.781432	1.27229	-2.40907	0.0259233	0.200514	-3.53472
RABEP1	-0.375984	5.42115	-2.40767	0.0259997	0.20074	-4.51716
NDUFV1	-0.288215	7.39602	-2.40501	0.026145	0.201494	-4.67685
ACLY	-0.206723	8.15123	-2.40488	0.0261523	0.201494	-4.69641
BBX	-0.26266	6.53262	-2.40389	0.0262065	0.201704	-4.57168
RP11-747H7.3	-0.899829	-0.381967	-2.40383	0.02621	0.201704	-3.54517
PIK3C3	-0.342014	4.24	-2.40369	0.026218	0.201704	-4.11987
AC012146.7	-0.289887	4.38416	-2.40299	0.0262562	0.2019	-4.27676
ZUFSP	-0.569634	3.10805	-2.40128	0.0263507	0.202528	-3.84398
AGTPBP1	-0.339895	4.09105	-2.40008	0.0264169	0.202838	-4.20195
ORC1	-0.286492	4.93674	-2.39879	0.0264884	0.203289	-4.32594
NSMCE1	-0.242858	6.39855	-2.39784	0.0265415	0.203597	-4.58913
UCP2	-0.260181	6.30998	-2.39533	0.0266814	0.204375	-4.63188
SLAMF6	-0.889061	1.63102	-2.39413	0.0267485	0.204686	-3.59006
SNX4	-0.239794	6.29256	-2.3936	0.0267786	0.204815	-4.5122
ARHGEF7	-0.269112	4.7884	-2.39321	0.0268001	0.204815	-4.37991
CECR1	-0.358625	1.53128	-2.39241	0.026845	0.205026	-4.21547
HIST2H2AB	-1.73303	0.100862	-2.39078	0.0269372	0.205432	-3.3445
RUFY1	-0.356976	4.39955	-2.39024	0.0269674	0.205563	-4.25253
RP11-618P17.4	-0.690303	1.17649	-2.38905	0.0270349	0.205719	-3.65812
C6orf1	-0.519517	3.44978	-2.38868	0.0270557	0.205719	-3.99098
PHLPP2	-0.719465	2.07855	-2.38826	0.0270793	0.205719	-3.6386
MALT1	-0.316446	3.88924	-2.38752	0.0271214	0.205783	-4.1439
HLA-DRB6	-0.830717	2.24505	-2.3868	0.0271621	0.205951	-3.51224
NRIP3	-0.869107	1.04032	-2.3863	0.0271909	0.205998	-3.50368
SSH2	-0.334718	4.66156	-2.38431	0.0273042	0.20627	-4.46218
RP11-38P22.2	-1.42012	0.0402122	-2.38429	0.0273056	0.20627	-3.36324
EEF1DP2	-1.21419	0.687637	-2.38297	0.0273809	0.206325	-3.4274
C17orf103	-0.711095	1.50151	-2.38296	0.0273817	0.206325	-3.64716
DPF3	-0.384251	2.88741	-2.38102	0.0274928	0.206774	-4.16107
ZNRF3	-0.778283	2.16464	-2.38088	0.0275006	0.206774	-3.6754
STX16	-0.300276	5.82671	-2.37971	0.0275683	0.207038	-4.50683
BLOC1S4	-0.356464	5.05066	-2.37841	0.0276433	0.207403	-4.43895
SEC22A	-0.397368	3.44916	-2.3768	0.0277368	0.207809	-4.13008
TSSK6	-1.04329	0.976786	-2.37679	0.0277368	0.207809	-3.43572
JPH1	-1.25488	0.329324	-2.37637	0.0277615	0.207895	-3.41994
DNASE2	-0.418225	4.02522	-2.37492	0.0278456	0.208293	-4.03731
RNU11	-0.579276	1.47007	-2.37404	0.0278967	0.208511	-3.79059
LINC00341	-0.517441	4.51739	-2.37274	0.0279726	0.20888	-3.96359
MT-TS1	-0.473293	9.79365	-2.37082	0.0280854	0.209226	-4.8357
DUSP6	-0.360866	4.03327	-2.37033	0.0281141	0.209242	-4.59498
SPHK2	-0.413514	3.88065	-2.36926	0.0281767	0.209564	-4.1008
DNAJC27-AS1	-0.60338	1.32117	-2.36897	0.0281938	0.209564	-3.85067
RP11-715J22.3	-1.44062	1.05771	-2.36891	0.0281972	0.209564	-3.40382
PTPN4	-0.333462	3.37829	-2.36822	0.0282379	0.209767	-4.27833
ATP2A3	-0.446029	2.41453	-2.36678	0.0283233	0.210302	-4.28488
GOLPH3L	-0.299816	5.14882	-2.36603	0.0283673	0.210413	-4.37498
GTF2E2	-0.247424	5.61675	-2.3657	0.0283868	0.210413	-4.49539
PMM1	-0.391171	4.04131	-2.36562	0.0283917	0.210413	-4.18109
LCOR	-0.385025	3.17531	-2.36503	0.0284269	0.210576	-4.12158
PIAS1	-0.357919	4.66851	-2.3633	0.0285293	0.210881	-4.37957
RALGPS2	-1.3235	-0.562208	-2.36176	0.0286211	0.211368	-3.48089
OSBPL7	-0.419854	3.28556	-2.36155	0.0286339	0.211368	-4.05524
CTC-301O7.4	-0.363326	4.47205	-2.36142	0.0286418	0.211368	-4.42601
UAP1L1	-0.35686	3.06743	-2.36075	0.0286815	0.211456	-4.33484
AP3D1	-0.199528	7.00073	-2.3602	0.0287145	0.211496	-4.73128
DDT	-0.228496	7.78909	-2.35934	0.0287659	0.211496	-4.7878
ZC3H18	-0.257	6.33847	-2.35871	0.0288038	0.211544	-4.65324
SLC25A23	-0.243043	6.94193	-2.35849	0.0288171	0.211544	-4.61735
PEX11B	-0.30011	5.25629	-2.35846	0.028819	0.211544	-4.45799
TCTEX1D2	-0.502186	3.95102	-2.35757	0.0288721	0.211544	-4.19128
FAM222B	-0.252403	4.24875	-2.35745	0.0288798	0.211544	-4.37846
BTAF1	-0.571729	3.86329	-2.35634	0.0289462	0.211833	-4.27693
DDTL	-0.226297	7.78652	-2.35482	0.0290383	0.21231	-4.79637
FADS2	-0.349827	2.03294	-2.35448	0.0290586	0.21236	-4.53225
C11orf71	-0.663016	1.62521	-2.35365	0.0291089	0.212432	-3.64378
NUCB1	-0.368959	5.23166	-2.35267	0.0291685	0.21267	-4.52714
SLC38A9	-0.856025	2.47049	-2.35119	0.0292585	0.21302	-3.81479
RBX1	-0.191941	7.69179	-2.35111	0.0292637	0.21302	-4.80859
SLC7A7	-1.37606	0.0134522	-2.35099	0.0292707	0.21302	-3.41302
AC005306.3	-1.1692	0.346534	-2.35049	0.029301	0.213044	-3.53073
SMARCC1	-0.361159	8.2375	-2.34875	0.0294076	0.213423	-4.86812
KLHL3	-0.709651	2.06572	-2.34851	0.0294221	0.213423	-3.86764
PDHA1	-0.180108	6.42275	-2.34792	0.0294582	0.213497	-4.69965
PGRMC2	-0.23069	6.04424	-2.34768	0.0294732	0.213508	-4.66138
OSBPL10	-0.79285	2.00993	-2.34683	0.0295255	0.21369	-3.74386
XYLB	-0.509257	2.04185	-2.34292	0.0297664	0.215039	-3.91254
BDH1	-0.287403	5.59209	-2.3409	0.0298913	0.215546	-4.62463
DEAF1	-0.321228	4.99464	-2.34032	0.0299279	0.215711	-4.41233
MIOS	-0.545234	3.14447	-2.34001	0.0299467	0.215748	-4.04017
RP5-1112D6.4	-0.926645	0.586425	-2.33649	0.0301667	0.21664	-3.48639
PTPRM	-1.86593	0.796832	-2.33489	0.0302671	0.217162	-3.43847
TMEM161B-AS1	-0.505508	3.18515	-2.33293	0.0303909	0.217712	-4.00255
NDUFAF6	-0.309957	4.37906	-2.33262	0.0304102	0.217712	-4.52298
TNPO3	-0.261287	5.93801	-2.33192	0.0304542	0.217712	-4.58421
EGR1	-0.875749	0.557236	-2.33168	0.0304695	0.217712	-3.75028
TRAPPC12	-0.26834	4.98428	-2.33159	0.0304753	0.217712	-4.52013
AMACR	-0.801176	2.3092	-2.33148	0.0304821	0.217712	-3.61139
NOLC1	-0.229221	7.10541	-2.33117	0.0305018	0.217712	-4.80508
SOX9-AS1	-1.2554	0.587074	-2.33105	0.0305095	0.217712	-3.46723
OXTR	-1.17792	0.427775	-2.33063	0.030536	0.217733	-3.54644
SLC25A36	-0.196418	6.09781	-2.33057	0.0305401	0.217733	-4.73571
RP11-152N13.5	-1.12695	0.218385	-2.32855	0.0306683	0.218252	-3.52654
PERP	-0.412258	5.12596	-2.32704	0.0307646	0.218838	-4.17077
BUB1B	-0.333175	5.3449	-2.32679	0.0307804	0.218852	-4.62362
WNK1	-0.254908	8.11141	-2.32562	0.0308551	0.219284	-4.83896
NR2F2	-0.78819	-0.167872	-2.32408	0.0309539	0.219625	-3.81139
NDRG3	-0.245431	5.04361	-2.32392	0.0309638	0.219625	-4.55837
MT-ND6	-0.242484	9.37031	-2.32326	0.0310065	0.219705	-4.97297
HAGHL	-0.72128	3.52943	-2.32296	0.0310259	0.219705	-3.93142
AMICA1	-0.389807	0.854701	-2.32252	0.0310544	0.219755	-4.35983
ST3GAL3	-0.630429	1.86841	-2.32222	0.0310736	0.219755	-3.88982
EML4	-0.242852	5.49717	-2.32198	0.0310887	0.219755	-4.62491
MIEF2	-0.502338	1.87015	-2.32138	0.0311278	0.219868	-3.8388
GRK5	-0.386354	1.80353	-2.31883	0.0312927	0.22032	-4.20498
ZC3H6	-0.420045	3.53965	-2.31865	0.0313039	0.22032	-4.18929
PYROXD1	-0.243692	5.67953	-2.31851	0.0313134	0.22032	-4.52099
DUT	-0.229107	8.60576	-2.31794	0.0313499	0.22032	-4.96271
SIPA1L1	-0.434056	3.38277	-2.3176	0.0313723	0.22032	-4.14049
ACBD4	-0.470754	3.32202	-2.31751	0.0313784	0.22032	-4.05321
MRPS31	-0.420263	5.31268	-2.31595	0.0314795	0.220699	-4.58298
USP49	-0.382844	3.40138	-2.31563	0.0315004	0.220699	-4.26128
RASA3	-1.76067	1.44325	-2.3155	0.0315092	0.220699	-3.46341
KCNMB4	-0.691678	1.02492	-2.31517	0.0315304	0.220699	-3.7241
RP11-705C15.5	-0.636105	1.14752	-2.31352	0.0316381	0.22106	-3.98999
PCNT	-0.440354	6.36267	-2.31318	0.0316609	0.221099	-4.61271
BCAT2	-0.429223	4.00465	-2.31301	0.0316717	0.221099	-4.42642
RP11-620J15.3	-0.237321	5.28375	-2.31231	0.0317174	0.22132	-4.7341
KAT5	-0.243323	5.41527	-2.31144	0.0317751	0.221501	-4.64492
AC007246.3	-0.560328	1.69542	-2.31128	0.0317855	0.221501	-3.79511
KIAA0355	-0.434815	3.46875	-2.31102	0.0318025	0.221521	-4.31821
TUBGCP6	-0.343553	3.6484	-2.30737	0.0320437	0.222691	-4.25688
RCBTB2	-0.431931	2.78013	-2.30719	0.0320553	0.222691	-4.3133
CNOT6L	-0.275919	5.69037	-2.30558	0.0321625	0.223141	-4.61834
CXXC11	-1.72285	-0.62281	-2.30525	0.0321845	0.223195	-3.48367
RPRD2	-0.242977	5.3808	-2.30489	0.0322081	0.22326	-4.54176
LCP2	-0.285812	5.20243	-2.30432	0.0322459	0.223326	-4.59088
AP000295.9	-0.579907	2.27272	-2.3026	0.0323609	0.223959	-4.03891
MT-TT	-0.278971	7.242	-2.29871	0.032622	0.225336	-4.80232
ACTR1B	-0.277023	5.98917	-2.2976	0.0326968	0.225655	-4.72985
N4BP2L1	-0.353407	3.48006	-2.29621	0.0327909	0.226034	-4.35245
POLA1	-0.30781	5.64899	-2.29594	0.032809	0.226034	-4.67112
HPS4	-0.240694	5.23109	-2.29553	0.032837	0.226096	-4.60949
AFAP1	-1.08332	1.07311	-2.29461	0.0328993	0.226217	-3.60076
AC009005.2	-0.634542	2.55831	-2.29388	0.0329487	0.226402	-3.99824
AMPD3	-0.330842	0.489456	-2.29346	0.0329775	0.226501	-4.31681
CAMKMT	-0.581186	2.78988	-2.29256	0.0330388	0.226712	-4.07101
ILF3-AS1	-0.407559	4.5056	-2.29196	0.0330795	0.226806	-4.50621
GIMAP7	-0.584973	-0.305693	-2.29108	0.0331401	0.227123	-4.02673
IVD	-0.230507	5.42443	-2.28795	0.0333541	0.227906	-4.6796
PTGR2	-0.577745	2.33958	-2.28713	0.0334111	0.227906	-3.93859
PAX8	-0.648527	2.35106	-2.28703	0.0334176	0.227906	-3.99152
RP11-47L3.1	-0.421245	0.994919	-2.287	0.0334194	0.227906	-4.35847
RP11-15N24.4	-1.28932	-0.0411961	-2.287	0.0334196	0.227906	-3.55872
RP5-884G6.2	-0.690178	1.15959	-2.28695	0.0334233	0.227906	-3.83583
D2HGDH	-0.594403	4.11194	-2.28571	0.0335087	0.227906	-4.20724
TUBGCP3	-0.248136	4.83357	-2.28534	0.0335342	0.227907	-4.62349
RP11-488L18.10	-0.643571	3.17806	-2.28456	0.0335881	0.228011	-3.98378
ZHX2	-0.516353	2.81723	-2.28386	0.0336368	0.228145	-3.98397
LRPPRC	-0.235968	7.04821	-2.28293	0.0337013	0.228334	-4.8475
AC009501.4	-0.94221	1.64668	-2.28269	0.033718	0.228334	-3.72896
SAMD13	-0.656701	1.70662	-2.28215	0.0337555	0.228334	-3.89536
APC2	-0.394227	3.09032	-2.28189	0.0337732	0.228334	-4.33141
NT5M	-0.607552	3.42787	-2.2817	0.0337866	0.228334	-4.12007
IFNAR2	-0.303115	4.95601	-2.28161	0.0337927	0.228334	-4.66153
MYADML2	-0.821479	-0.198294	-2.28158	0.0337951	0.228334	-3.67797
ATP9A	-1.09688	3.83019	-2.27852	0.0340089	0.229091	-3.62411
ZDHHC20	-1.19745	1.76178	-2.2775	0.0340797	0.22928	-3.66329
NHLRC3	-0.434673	3.36557	-2.2737	0.0343472	0.230581	-4.33758
RAD23A	-0.317323	6.21338	-2.27345	0.034365	0.230597	-4.72953
AL021707.1	-0.253651	4.94828	-2.27283	0.0344092	0.230605	-4.61754
HSPA1L	-0.825668	1.38501	-2.2724	0.0344394	0.230709	-3.66077
RP11-31F19.1	-1.57318	-0.689189	-2.2714	0.0345105	0.230989	-3.54617
RASSF8	-0.925237	0.397626	-2.27044	0.0345782	0.231246	-3.69617
SNORD6	-1.39735	0.234032	-2.27005	0.0346062	0.231335	-3.56171
AC091814.2	-0.633054	-0.750615	-2.26982	0.0346229	0.231348	-3.79958
RP11-203M5.7	-1.19528	0.202339	-2.26854	0.0347138	0.231587	-3.57957
NECAB1	-0.540354	2.67526	-2.26847	0.034719	0.231587	-4.09439
PTCD3	-0.237493	6.74405	-2.26828	0.0347322	0.231587	-4.87911
C16orf62	-0.240237	5.23392	-2.26758	0.0347824	0.231824	-4.77575
UVRAG	-0.29383	4.18961	-2.26582	0.0349081	0.232246	-4.48797
TRERF1	-0.870151	3.01086	-2.26567	0.0349193	0.232246	-3.7288
SCD5	-1.00703	2.6009	-2.26557	0.0349262	0.232246	-3.72857
NMNAT1	-0.512244	2.55522	-2.26546	0.0349342	0.232246	-4.2097
PDE7B	-0.662022	0.777111	-2.26399	0.0350394	0.232749	-3.89065
FAM65B	-0.321665	3.92903	-2.26307	0.0351062	0.232924	-4.37726
MCM3	-0.146356	8.76055	-2.26117	0.0352432	0.233565	-5.09596
USF2	-0.206894	5.90272	-2.26106	0.0352513	0.233565	-4.81065
AMT	-0.634985	1.78767	-2.26013	0.0353186	0.233777	-4.00921
NUP214	-0.258053	6.00483	-2.2582	0.0354587	0.234364	-4.79906
HMBOX1	-0.377118	4.05085	-2.25705	0.0355422	0.234802	-4.48582
FAM216A	-0.280081	6.43173	-2.25612	0.0356101	0.235026	-4.85288
MRPL54	-0.218129	5.56681	-2.25597	0.0356209	0.235026	-4.82602
ARHGAP17	-0.320678	3.61091	-2.25566	0.0356434	0.235077	-4.47322
LINC01006	-0.675174	2.07114	-2.25478	0.0357084	0.235308	-3.99061
CTNNAL1	-0.266335	5.56433	-2.254	0.0357654	0.235455	-4.5486
SCN8A	-0.715177	1.99626	-2.25386	0.0357751	0.235455	-3.95739
CMTM8	-0.642769	2.67075	-2.25205	0.0359082	0.235637	-3.89836
TSPAN31	-0.192354	6.95608	-2.25202	0.0359108	0.235637	-4.91871
PIK3IP1	-0.377138	2.76363	-2.25191	0.0359189	0.235637	-4.40025
GARNL3	-0.707719	2.08086	-2.25163	0.0359395	0.235637	-4.13845
RP11-463D19.2	-0.456536	5.145	-2.25147	0.0359508	0.235637	-4.62794
CEP57	-0.266764	6.23682	-2.25146	0.035952	0.235637	-4.83002
RP11-7F17.5	-1.349	0.140706	-2.25079	0.0360015	0.235663	-3.57373
HS3ST3A1	-0.442795	0.17373	-2.25058	0.0360168	0.235665	-4.16226
FBXL14	-1.16807	-0.171715	-2.24919	0.0361193	0.236025	-3.60403
CTC-428H11.2	-1.03384	0.137198	-2.24652	0.0363178	0.237043	-3.60182
BHLHE22	-0.557533	4.22337	-2.24629	0.0363344	0.237054	-4.2752
HIST1H2BF	-1.3468	0.69326	-2.2456	0.0363863	0.23706	-3.75396
STAT5B	-0.31686	5.14293	-2.24509	0.0364242	0.23706	-4.59533
RP1-39G22.7	-0.7888	2.12447	-2.24446	0.0364709	0.237091	-3.9961
AC093668.3	-0.929107	0.56325	-2.24401	0.0365043	0.237091	-3.70926
ZNF862	-0.613033	1.75876	-2.24399	0.0365057	0.237091	-3.91198
HSD17B12	-0.331662	5.29556	-2.24301	0.0365791	0.237372	-4.82007
MDH1	-0.154117	7.80025	-2.24275	0.0365991	0.237404	-5.0332
TNFRSF10A	-0.389221	4.45422	-2.23993	0.0368105	0.238261	-4.5956
PIP4K2A	-0.207991	5.37069	-2.23989	0.0368138	0.238261	-4.84672
AL161915.1	-1.36234	0.071895	-2.23978	0.0368218	0.238261	-3.58538
MT-TA	-0.31206	6.9897	-2.23842	0.0369244	0.238826	-4.91203
ANO6	-0.37886	4.05013	-2.23758	0.0369876	0.239137	-4.4611
TRABD2A	-0.223394	9.22497	-2.23686	0.0370419	0.239347	-5.15635
PRKCZ	-0.502771	2.11651	-2.23675	0.0370504	0.239347	-4.31959
PLGLB1	-1.3541	-0.369762	-2.23597	0.0371097	0.239631	-3.6061
DCAKD	-0.289623	4.70952	-2.23507	0.0371778	0.239776	-4.72242
CDRT4	-0.498252	0.944001	-2.23267	0.0373608	0.240563	-4.28549
LUC7L3	-0.206369	9.15507	-2.23198	0.0374131	0.240768	-5.1271
CAMK4	-0.2956	5.49946	-2.23185	0.0374232	0.240768	-4.78632
MKL1	-0.470516	2.8681	-2.2316	0.0374425	0.240793	-4.1859
MCCD1	-0.431321	4.13996	-2.23138	0.0374594	0.240804	-4.54362
TMEM258	-0.198004	8.09858	-2.23029	0.0375424	0.241239	-5.07833
PEX1	-0.41484	3.97065	-2.22939	0.0376116	0.241388	-4.51301
ZNF622	-0.340158	4.47933	-2.22817	0.0377058	0.241796	-4.47176
IFITM1	-0.231898	7.7186	-2.22735	0.0377685	0.242099	-5.1997
GATSL3	-0.512182	1.28548	-2.22666	0.0378223	0.242151	-4.07232
EP400	-0.255236	6.08485	-2.22665	0.0378226	0.242151	-4.86044
SIGIRR	-0.235861	5.41623	-2.2259	0.0378804	0.24242	-4.84901
UBA6	-0.230782	5.60502	-2.22551	0.0379111	0.242421	-4.76626
VPS13B	-0.427038	3.69412	-2.2248	0.0379659	0.242622	-4.31421
TBC1D2	-0.939129	1.00891	-2.2247	0.0379732	0.242622	-3.66634
RBM33	-0.207136	6.05592	-2.22156	0.0382176	0.243689	-4.91616
ACSF3	-0.431825	3.88899	-2.22072	0.0382827	0.244006	-4.44796
ACSM3	-0.388341	3.1764	-2.21791	0.038503	0.244915	-4.39911
SNTB2	-0.2821	4.95979	-2.21702	0.0385725	0.245258	-4.73524
TMEM186	-0.375233	4.20255	-2.21635	0.0386248	0.24538	-4.52472
GDF7	-1.0593	0.562731	-2.21606	0.0386481	0.24538	-3.72111
HES1	-0.60693	1.57412	-2.21597	0.0386549	0.24538	-4.52717
CLGN	-0.403824	0.0385894	-2.21501	0.0387309	0.245577	-4.25646
CARF	-0.803243	1.15005	-2.21249	0.0389301	0.246536	-3.80044
RADIL	-1.47565	-0.228147	-2.21145	0.0390125	0.246754	-3.67649
SMC1B	-0.562368	0.229561	-2.21139	0.0390175	0.246754	-4.09233
RP11-98D18.9	-1.11904	0.364371	-2.21127	0.0390271	0.246754	-3.70645
OSGEPL1	-0.428888	3.14293	-2.21104	0.039045	0.246768	-4.10597
ALDH1B1	-0.518623	4.1718	-2.21042	0.0390943	0.246981	-4.34605
PDP2	-0.841211	1.35863	-2.21002	0.0391261	0.247083	-3.78411
HSPA14	-0.227422	4.89103	-2.20954	0.0391642	0.24719	-4.75958
HOXA3	-0.696383	1.83641	-2.20778	0.0393046	0.247714	-4.05455
AC008731.1	-0.34521	3.50447	-2.20721	0.0393505	0.247903	-4.53836
STK39	-0.291754	4.53222	-2.20556	0.0394829	0.248467	-4.62977
RP11-799B12.4	-1.21712	1.59605	-2.20535	0.0394999	0.248467	-3.68907
GNA15	-0.237634	1.81637	-2.20463	0.0395573	0.24868	-4.81591
TARS2	-0.370736	4.79766	-2.20445	0.0395715	0.24868	-4.5474
RAB3IP	-0.292587	4.72166	-2.20418	0.0395935	0.24868	-4.60355
MT-TF	-0.351755	8.92654	-2.2041	0.0396001	0.24868	-5.19538
PAQR4	-0.202129	5.89812	-2.20302	0.0396873	0.249064	-4.85633
TLR7	-1.05926	0.323669	-2.20295	0.0396928	0.249064	-3.68835
CLASP1	-0.360877	3.86227	-2.20249	0.0397295	0.249096	-4.51284
AMH	-0.438454	0.812599	-2.20131	0.0398254	0.24939	-4.28598
RP11-798G7.8	-1.66281	-0.300712	-2.20129	0.039827	0.24939	-3.6265
DXO	-0.589457	2.66208	-2.2009	0.0398582	0.24939	-4.12935
GPR15	-1.33551	0.879266	-2.20074	0.0398715	0.24939	-3.73437
RP11-109N23.6	-1.39549	0.340567	-2.19766	0.0401215	0.250557	-3.63892
NDUFS7	-0.317432	6.06146	-2.19729	0.0401517	0.250645	-4.89447
MYO1F	-0.414355	5.30475	-2.19684	0.0401881	0.250645	-4.72279
RP11-549J18.1	-1.04895	1.23871	-2.19672	0.0401984	0.250645	-3.78452
RASA2	-0.226346	4.64034	-2.19666	0.0402033	0.250645	-4.77421
CTD-2616J11.9	-0.332863	5.90339	-2.19651	0.0402152	0.250645	-4.81548
VPS13A	-0.384881	4.72558	-2.19339	0.0404704	0.251539	-4.66264
DDX10	-0.28659	5.57237	-2.19234	0.0405565	0.251876	-4.80299
MRPL24	-0.205413	7.30431	-2.1917	0.0406092	0.251905	-4.98264
PLXNA2	-1.78803	-0.566978	-2.1914	0.0406342	0.251917	-3.63552
ICAM2	-0.386889	3.82377	-2.19096	0.0406702	0.251917	-4.61422
FYCO1	-0.398317	3.05151	-2.19095	0.040671	0.251917	-4.44244
C17orf72	-0.378315	3.84065	-2.19032	0.040723	0.252016	-4.62413
IQCH-AS1	-0.361374	2.68445	-2.18781	0.0409315	0.253107	-4.47313
BCYRN1	-0.409338	6.43247	-2.18713	0.0409873	0.253325	-4.93639
TOP3B	-0.545287	3.04667	-2.18699	0.040999	0.253325	-4.30075
SYNE2	-0.408143	6.30182	-2.18674	0.0410199	0.253355	-5.03245
PAQR8	-0.17666	4.72556	-2.18452	0.0412049	0.254299	-5.01861
PITPNC1	-0.421654	4.15028	-2.18395	0.0412523	0.254306	-4.62702
C7orf55-LUC7L2	-0.21991	6.63127	-2.1837	0.0412735	0.254306	-5.02391
CHID1	-0.333876	5.45688	-2.18343	0.0412962	0.254306	-4.94518
G2E3	-0.399137	4.4032	-2.1818	0.041432	0.254649	-4.59659
ETHE1	-0.218854	4.65204	-2.18058	0.0415347	0.254936	-4.91395
PPME1	-0.256069	4.90009	-2.17967	0.0416112	0.255207	-4.81736
RAB40B	-0.294435	4.23231	-2.17806	0.041747	0.255557	-4.53912
RFTN2	-1.7338	0.0324655	-2.17805	0.0417481	0.255557	-3.66261
HEXA	-0.231076	4.96456	-2.17707	0.0418308	0.255856	-4.83727
C11orf54	-0.392625	3.8955	-2.1762	0.0419043	0.256206	-4.4063
PORCN	-0.368496	2.78848	-2.17555	0.0419598	0.256446	-4.44968
ING5	-0.363038	3.59919	-2.17505	0.0420023	0.256481	-4.41037
UBE2V2	-0.238212	6.47288	-2.17452	0.0420473	0.256481	-5.01503
AFTPH	-0.211336	5.4849	-2.17436	0.0420607	0.256481	-4.86449
UBR2	-0.279745	4.56604	-2.17433	0.0420632	0.256481	-4.76104
CTB-131B5.5	-1.27527	-0.252229	-2.17105	0.0423434	0.257891	-3.78202
PLEKHA4	-0.462841	1.76476	-2.17035	0.0424031	0.258154	-4.17109
CDK5	-0.345878	3.99831	-2.17005	0.0424287	0.258211	-4.59415
ZNF846	-0.821405	1.24302	-2.16888	0.0425291	0.258721	-3.87791
ARID1B	-0.231816	5.14224	-2.16697	0.0426937	0.259623	-4.86018
ZNF383	-0.778447	1.57366	-2.16655	0.0427295	0.25964	-3.96463
C21orf58	-0.343893	4.55379	-2.16504	0.0428603	0.260254	-4.6477
NNT	-0.26167	5.14281	-2.16475	0.0428853	0.260254	-4.81134
RP11-488C13.5	-0.483295	3.11763	-2.16124	0.0431897	0.261452	-4.31232
ATOX1	-0.286433	5.98465	-2.1612	0.0431937	0.261452	-4.929
RP11-284N8.3	-0.848882	-1.32919	-2.16052	0.0432526	0.261683	-3.79644
LYRM7	-0.212182	6.70253	-2.15981	0.0433143	0.26188	-5.08663
LINC00987	-1.41119	0.477153	-2.15931	0.0433585	0.262047	-3.72743
FOXP3	-0.538174	2.6184	-2.15863	0.043418	0.262306	-4.36786
HABP4	-0.534676	3.27908	-2.1572	0.0435436	0.262863	-4.1893
CCNY	-0.439405	5.17714	-2.15622	0.0436291	0.262994	-4.83267
CAMKK1	-0.770083	0.85625	-2.15607	0.0436427	0.262994	-4.09624
EGLN3	-0.58158	0.638055	-2.1559	0.0436571	0.262994	-4.19159
AC092171.4	-0.770252	2.07389	-2.15571	0.0436737	0.262994	-4.01656
PRPH	-1.19865	-0.314588	-2.15535	0.0437055	0.262994	-3.74402
WDR70	-0.394807	4.52956	-2.15524	0.0437155	0.262994	-4.7745
AC005329.7	-0.316478	6.01424	-2.1544	0.0437895	0.263243	-4.96799
HEATR5B	-0.471457	3.19861	-2.15439	0.0437903	0.263243	-4.41716
APBB1IP	-0.427878	0.307927	-2.15291	0.0439213	0.263507	-4.41796
MT-TK	-0.367471	4.17126	-2.15282	0.0439288	0.263507	-4.66338
FER	-0.463004	4.15648	-2.14906	0.0442629	0.264972	-4.6959
DDX41	-0.305141	5.71431	-2.1471	0.0444378	0.265723	-4.93532
TTC3	-0.288077	7.45071	-2.14609	0.0445282	0.266055	-5.14401
IGIP	-0.901831	0.526439	-2.14563	0.0445693	0.266113	-3.82797
ZNF607	-0.675236	-0.865613	-2.14489	0.0446354	0.266307	-3.98042
RP11-178G16.4	-0.70187	1.98927	-2.14446	0.044674	0.266307	-4.17598
RP11-11N9.4	-0.367776	2.90335	-2.14411	0.0447056	0.266307	-4.41166
CCR5	-1.72458	2.34146	-2.14382	0.0447315	0.26632	-3.72628
LRRC1	-0.428844	3.28058	-2.14249	0.0448519	0.266875	-4.39964
NCALD	-0.594012	3.1152	-2.14189	0.0449057	0.267038	-4.23238
RAB4B	-0.368272	3.40006	-2.14147	0.0449436	0.267038	-4.48709
SEC14L1	-0.398054	4.75763	-2.14076	0.045008	0.267199	-4.8848
CTD-2370N5.3	-1.03012	-0.790892	-2.13946	0.0451258	0.267514	-3.85355
RP11-473M20.11	-0.840835	-1.37265	-2.13917	0.0451518	0.267514	-3.80695
SURF6	-0.294429	5.05796	-2.13799	0.0452592	0.267883	-4.94145
AC034220.3	-1.23356	-0.592677	-2.13757	0.0452972	0.267952	-3.81447
RP11-793H13.10	-1.39575	0.21348	-2.13749	0.0453049	0.267952	-3.75593
MICU1	-0.23275	4.21771	-2.13717	0.0453337	0.268016	-4.84468
EIF3H	-0.308491	7.56862	-2.1364	0.0454041	0.268016	-5.16684
PMM2	-0.342183	6.19889	-2.13625	0.0454176	0.268016	-5.00205
PRORSD1P	-0.577952	2.12302	-2.136	0.0454401	0.268016	-4.18644
AP000350.5	-1.46925	0.361019	-2.13571	0.0454663	0.268016	-3.74756
ADCK5	-0.301792	4.57275	-2.13548	0.0454878	0.268016	-4.89691
ZNF32	-0.2774	3.63149	-2.13513	0.0455198	0.268016	-4.67956
RP1-56K13.2	-1.30522	-0.115675	-2.13337	0.0456807	0.268562	-3.71734
PLEKHA2	-0.189809	6.05136	-2.13195	0.0458107	0.26898	-5.03698
HACE1	-0.59287	2.56723	-2.13188	0.0458172	0.26898	-4.324
RP11-342K6.1	-0.448105	3.54689	-2.13181	0.0458236	0.26898	-4.47874
CUL7	-0.413662	2.56358	-2.13144	0.0458581	0.26898	-4.40716
SPATA9	-1.23023	-0.411235	-2.13048	0.0459462	0.269219	-3.8037
MTRNR2L1	-0.420837	6.17014	-2.13009	0.0459821	0.269329	-5.01392
LEF1	-0.240803	5.58877	-2.12904	0.046079	0.269559	-5.24468
OXR1	-0.362271	4.10433	-2.12857	0.0461223	0.269559	-4.61673
DUS2	-0.432164	3.51301	-2.12855	0.0461241	0.269559	-4.60283
RP11-686D22.4	-0.52491	1.36664	-2.12775	0.0461987	0.269795	-4.45415
WDR44	-0.472981	2.70235	-2.12676	0.0462903	0.27013	-4.27568
ATP2B4	-0.211212	6.46731	-2.12653	0.0463116	0.270154	-5.00349
ZNF32-AS1	-0.276128	3.61828	-2.1249	0.0464634	0.270782	-4.69239
PDXK	-0.244412	6.43069	-2.12298	0.0466421	0.271396	-5.0938
RP11-51F16.8	-0.367113	5.65221	-2.12287	0.0466524	0.271396	-4.98628
RP11-179B2.2	-0.735079	0.932245	-2.12276	0.0466623	0.271396	-4.02977
PISD	-0.294502	4.40253	-2.12036	0.0468879	0.272198	-4.83202
IFI27L1	-0.3942	4.21352	-2.12018	0.0469039	0.272198	-4.55324
ANKRD36	-0.47698	4.22122	-2.11952	0.0469665	0.272262	-4.85717
PACS2	-0.292977	3.7064	-2.11914	0.0470026	0.272369	-4.79171
NLK	-0.273878	3.76657	-2.11829	0.0470819	0.272528	-4.83544
PHLDB2	-0.621198	2.05301	-2.1176	0.0471476	0.27262	-4.10784
PALM2-AKAP2	-0.243907	5.63948	-2.11675	0.0472272	0.272968	-4.96472
QRICH1	-0.227456	5.35655	-2.11638	0.0472623	0.273015	-4.97627
CLHC1	-0.639349	0.355294	-2.11556	0.0473397	0.273118	-4.0576
RP11-227H4.5	-0.717229	1.78717	-2.11258	0.0476233	0.274151	-4.00649
ZNF837	-0.703274	0.867264	-2.11055	0.0478164	0.274936	-4.04712
PDE1B	-0.741531	1.48275	-2.11019	0.047851	0.274936	-4.04852
PMS2CL	-0.379628	3.7131	-2.11009	0.0478609	0.274936	-4.54505
NEMF	-0.290167	6.00579	-2.10966	0.0479017	0.274936	-5.03257
C12orf66	-0.434966	3.0739	-2.10948	0.0479184	0.274936	-4.40569
TMEM38A	-0.812801	1.83428	-2.10936	0.0479305	0.274936	-3.9879
RNASEH1-AS1	-0.263209	3.81629	-2.10932	0.0479341	0.274936	-4.82137
ZDHHC9	-0.300932	3.93733	-2.10896	0.0479681	0.275031	-4.79357
UBASH3A	-0.234988	1.13526	-2.10755	0.0481042	0.275611	-4.88004
RP11-379H18.1	-0.478997	2.57662	-2.10563	0.048289	0.276368	-4.40649
CATSPER2	-0.737895	0.986301	-2.10495	0.048354	0.27664	-4.04671
TRAF7	-0.402178	5.02376	-2.10462	0.0483857	0.276713	-4.88528
TERT	-1.32109	0.724618	-2.10446	0.0484019	0.276713	-3.78525
GCN1L1	-0.205417	6.1286	-2.10323	0.0485203	0.277289	-5.077
LINC00467	-0.323663	5.09052	-2.10149	0.0486893	0.278053	-4.88366
FBXO40	-1.0953	0.831284	-2.10122	0.0487158	0.278104	-3.87914
CCR2	-1.17196	2.54172	-2.09949	0.0488837	0.278759	-3.84708
PARN	-0.309007	5.84979	-2.09927	0.0489047	0.278778	-5.03948
NUP62	-0.164914	7.18427	-2.09682	0.0491448	0.279742	-5.17328
TRIM34	-0.39208	3.3153	-2.09568	0.0492567	0.280278	-4.59
VASH1	-0.323991	3.02121	-2.09495	0.0493282	0.280328	-4.65028
DYM	-0.588453	3.31109	-2.09434	0.0493879	0.280417	-4.52688
SYMPK	-0.267671	6.27383	-2.09345	0.0494755	0.280711	-5.14839
GEMIN4	-0.195658	5.34421	-2.09292	0.0495279	0.280908	-5.08484
TSPAN7	-1.35002	1.83305	-2.09174	0.0496448	0.28118	-3.94171
CD27	-1.25092	3.7971	-2.09171	0.0496472	0.28118	-3.83196
AKAP2	-0.241305	5.63936	-2.09053	0.0497638	0.281637	-5.01186
ENDOD1	-0.812359	2.33615	-2.08932	0.0498843	0.282016	-4.06779
ADRBK1	-0.197945	6.85836	-2.08861	0.049955	0.282314	-5.22232
A1BG-AS1	-1.06104	0.660964	-2.08803	0.0500128	0.282539	-3.91908
GPR65	-0.256001	4.64671	-2.08755	0.0500602	0.282654	-5.05409
EPHB4	-1.04185	0.98721	-2.08684	0.0501309	0.282654	-4.07168
TFPT	-0.321448	4.23424	-2.08632	0.0501826	0.282654	-4.78122
DNAJC13	-0.311008	4.16127	-2.08609	0.0502059	0.282654	-4.84189
IL4R	-0.256753	4.29221	-2.08608	0.0502063	0.282654	-5.01492
C14orf159	-0.302645	3.72523	-2.08608	0.0502064	0.282654	-4.75989
ABHD17C	-0.26872	4.58637	-2.08578	0.0502364	0.282687	-4.88548
COX14	-0.186288	6.72774	-2.08513	0.050302	0.28288	-5.20123
CNPY4	-0.403385	2.71918	-2.08391	0.0504238	0.283261	-4.4981
USP32P2	-0.456505	2.53016	-2.0821	0.0506052	0.284154	-4.33379
ZNF721	-0.292742	4.40838	-2.08007	0.0508102	0.285	-4.88885
PRKAR2A-AS1	-0.759033	1.00452	-2.07853	0.0509654	0.285769	-4.09841
AC008850.3	-1.15289	0.659412	-2.07794	0.0510251	0.286002	-3.92653
RP4-583P15.15	-0.292979	5.76328	-2.07732	0.0510879	0.286049	-5.02008
FARSB	-0.198341	7.63487	-2.07665	0.0511566	0.286331	-5.35178
ZNF853	-0.555097	0.112081	-2.07585	0.051238	0.286482	-4.30384
RP11-279O9.4	-1.06953	1.74244	-2.07553	0.0512703	0.286514	-3.92328
CHEK1	-0.224884	5.52863	-2.07543	0.0512802	0.286514	-5.08012
ABCD2	-0.710523	1.84549	-2.07452	0.0513729	0.28676	-4.07792
AC005831.1	-0.716715	1.12716	-2.07331	0.0514965	0.28676	-4.08108
FBXO41	-0.290561	4.50782	-2.07329	0.0514987	0.28676	-4.86411
CINP	-0.324278	4.83375	-2.0732	0.0515073	0.28676	-4.92654
HECTD2	-0.928804	0.728661	-2.07066	0.0517681	0.287616	-3.93042
ITGA2	-0.98211	1.27172	-2.07037	0.0517979	0.287616	-3.84132
CNOT10	-0.219686	5.00633	-2.06987	0.0518491	0.287616	-5.03391
CNOT2	-0.183793	6.14992	-2.06894	0.0519446	0.287879	-5.18034
NFIC	-0.306734	4.48962	-2.06821	0.0520198	0.288194	-4.90872
ANKRD35	-0.688989	-0.574768	-2.06777	0.0520651	0.288323	-4.09251
C7orf13	-0.444624	2.31167	-2.06749	0.0520941	0.288323	-4.43669
FANCD2	-0.268803	6.68547	-2.06605	0.0522428	0.28883	-5.21752
RP11-169K16.9	-0.300806	4.68814	-2.06603	0.0522445	0.28883	-5.08011
SLC35D2	-1.30276	-0.0780113	-2.06374	0.0524829	0.289639	-3.81871
RP11-98D18.7	-1.85614	-0.528536	-2.06342	0.0525156	0.289719	-3.81715
SCFD2	-0.440656	4.05095	-2.06299	0.0525609	0.289867	-4.62955
IFT140	-0.489231	3.22629	-2.06128	0.0527385	0.290338	-4.55219
KLF13	-0.305336	6.04961	-2.0589	0.0529877	0.29137	-5.23735
FUT11	-0.295764	4.12087	-2.05861	0.0530184	0.29137	-4.95606
ZNF605	-0.477826	2.86138	-2.05673	0.0532159	0.29215	-4.55987
PLA2G4B	-0.645795	1.59467	-2.05449	0.0534516	0.292934	-4.20514
ONECUT2	-0.357069	4.42823	-2.05377	0.0535279	0.293147	-4.78521
MYO18B	-0.662176	0.229632	-2.05331	0.0535768	0.293313	-4.29008
CDK5RAP2	-0.3006	5.99768	-2.05307	0.0536016	0.293347	-5.16492
JAZF1	-0.846273	2.27883	-2.05215	0.0536996	0.293782	-4.16095
DPY19L2P4	-1.28621	-0.827239	-2.05161	0.0537569	0.293932	-3.91376
RRM2	-0.176501	8.38353	-2.05148	0.0537706	0.293932	-5.42764
RP11-350F4.2	-0.267021	4.41778	-2.05136	0.0537831	0.293932	-4.86509
SLC6A4	-1.54208	0.443367	-2.05058	0.0538662	0.294182	-3.82418
FBXO15	-1.63792	0.00586166	-2.04903	0.0540308	0.294775	-3.82627
USP6NL	-0.380849	1.93725	-2.04771	0.0541727	0.295038	-4.6345
SCAI	-0.32047	2.88336	-2.04713	0.0542346	0.295273	-4.64199
ZNF184	-0.436952	2.42583	-2.04619	0.0543348	0.295512	-4.45756
ROCK1	-0.273866	6.61006	-2.04602	0.0543535	0.295512	-5.21329
ARL5B-AS1	-0.481483	2.62329	-2.04456	0.0545103	0.296174	-4.6721
TFPI	-0.749392	1.26751	-2.04453	0.0545128	0.296174	-4.13551
DHRS12	-0.5946	2.70842	-2.04388	0.054583	0.296396	-4.25451
HDAC6	-0.29489	4.28473	-2.04335	0.0546404	0.296458	-4.83459
EID2B	-0.374042	2.84177	-2.04228	0.0547554	0.296878	-4.63252
ZFP14	-0.451636	2.44654	-2.0418	0.0548072	0.296956	-4.51105
TIGD1	-0.753108	2.06357	-2.0418	0.0548076	0.296956	-4.27274
PQLC1	-0.300427	5.02983	-2.04087	0.0549076	0.297384	-5.00085
TPD52L1	-1.05099	0.0278565	-2.04023	0.0549777	0.297384	-3.98825
TADA2A	-0.294517	5.95953	-2.04012	0.0549888	0.297384	-5.12977
RP11-43F13.1	-0.452315	3.73297	-2.0399	0.0550132	0.297384	-4.63502
CTD-2544N14.3	-1.32613	0.99268	-2.0394	0.0550679	0.297548	-4.04783
HERC2	-0.255876	4.67293	-2.03836	0.0551798	0.297846	-5.02248
MTFP1	-0.18184	5.44673	-2.03763	0.0552597	0.297877	-5.18537
WFIKKN1	-0.573199	2.51363	-2.03731	0.0552945	0.297877	-4.37942
RP11-323N12.5	-0.432664	2.44356	-2.03621	0.0554148	0.298399	-4.58516
AL357673.1	-0.563723	1.40572	-2.03601	0.0554358	0.29841	-4.17866
CTD-2583A14.11	-0.96212	0.233518	-2.03543	0.0554991	0.298649	-3.93474
GTF2IRD2B	-0.510248	1.06907	-2.03411	0.0556435	0.298833	-4.3079
KRBOX4	-0.454457	2.92319	-2.03408	0.0556471	0.298833	-4.59481
TRMT10A	-0.285515	4.38615	-2.03378	0.0556806	0.298911	-4.85519
SLC4A11	-0.289795	3.09154	-2.03298	0.0557679	0.299176	-4.83833
PDGFC	-0.377594	1.44633	-2.03231	0.0558415	0.299424	-4.64709
CHURC1	-0.196423	6.6226	-2.03221	0.0558522	0.299424	-5.24671
FAM72D	-0.696314	1.98689	-2.03086	0.0560007	0.299918	-4.13855
WAS	-0.247648	7.24809	-2.03086	0.0560015	0.299918	-5.37099
KMT2E	-0.167792	7.34525	-2.02966	0.0561334	0.300318	-5.3617
CD79B	-0.37953	0.482086	-2.02813	0.0563023	0.301018	-4.59917
MLLT10	-0.340851	4.287	-2.02769	0.0563507	0.301174	-5.01063
CEP192	-0.326216	4.04935	-2.02699	0.0564285	0.301386	-4.97319
GINS4	-0.393707	3.96228	-2.02677	0.0564535	0.301417	-4.6742
TOMM70A	-0.175832	6.55897	-2.02604	0.0565344	0.301746	-5.31203
RP11-473M20.9	-0.621587	-0.393309	-2.02536	0.0566096	0.301944	-4.27852
USP2-AS1	-0.680929	2.00619	-2.02489	0.056662	0.302018	-4.31411
LINC00998	-0.425734	2.46417	-2.0245	0.0567061	0.302151	-4.62011
AC008277.1	-0.551445	2.09645	-2.02367	0.0567979	0.302359	-4.51884
LTB4R	-0.397098	4.10183	-2.02349	0.056818	0.302359	-4.75811
WDR33	-0.224222	6.00581	-2.02346	0.0568218	0.302359	-5.24952
YIPF5	-0.316559	4.3944	-2.02328	0.0568416	0.302362	-4.7884
STIM1	-0.236374	5.51831	-2.02239	0.0569409	0.302686	-5.24518
PLCG1	-0.257077	3.66168	-2.02126	0.057068	0.303157	-5.03546
CFD	-0.320666	3.5089	-2.01863	0.0573629	0.304401	-4.89376
AC091729.9	-0.487839	2.87445	-2.01863	0.0573635	0.304401	-4.51115
NME3	-0.4714	4.10773	-2.01848	0.0573795	0.304401	-4.76274
PTAR1	-0.359377	4.07716	-2.01793	0.0574421	0.304631	-4.78064
DPP8	-0.236067	6.00096	-2.01618	0.0576393	0.305202	-5.23842
GCNT1	-0.284795	2.22213	-2.01611	0.0576467	0.305202	-4.95848
CTD-2086O20.3	-1.10705	0.423641	-2.01577	0.0576857	0.305306	-4.12853
OARD1	-0.237355	4.92854	-2.01449	0.0578303	0.305663	-5.09462
TELO2	-0.447643	3.39212	-2.01449	0.0578308	0.305663	-4.63429
KHDRBS3	-0.558692	1.44214	-2.01428	0.0578544	0.305685	-4.50427
BX322557.10	-0.89316	0.457527	-2.01315	0.0579826	0.306111	-4.03948
C10orf76	-0.464301	2.87902	-2.01287	0.0580149	0.306123	-4.56876
RP11-655M14.13	-1.25783	-0.0750489	-2.01231	0.0580778	0.306256	-3.94185
RP11-867G23.8	-0.789188	0.137423	-2.0123	0.0580789	0.306256	-4.11159
KLRB1	-0.674721	0.182628	-2.01194	0.0581205	0.306372	-4.4048
SLC38A6	-0.642603	1.6274	-2.01145	0.0581765	0.306565	-4.16948
CDK4	-0.178208	6.92666	-2.01095	0.058233	0.30676	-5.35191
ZNF33A	-0.313054	4.08923	-2.01071	0.0582601	0.3068	-5.00256
ACSS1	-0.172167	6.12824	-2.01016	0.0583239	0.306942	-5.38137
TNN	-1.30711	0.550343	-2.00984	0.0583596	0.306942	-3.96687
TTC28-AS1	-0.255202	4.81169	-2.00952	0.0583967	0.306942	-5.06459
C2orf74	-0.252533	4.746	-2.0094	0.0584107	0.306942	-5.02336
WNK4	-1.09583	-0.550615	-2.0086	0.0585019	0.307047	-3.99678
RNASE6	-0.713567	0.357194	-2.00825	0.058542	0.307053	-4.29105
GOLGA6L4	-0.939624	0.25556	-2.00764	0.0586122	0.307217	-4.04103
SESTD1	-0.597869	3.38409	-2.00707	0.0586777	0.307458	-4.33686
ETFA	-0.279174	7.51715	-2.0065	0.0587423	0.3075	-5.43012
TFCP2	-0.298014	4.88507	-2.00552	0.058856	0.307636	-5.11408
TTI1	-0.257041	4.63327	-2.00494	0.0589228	0.307821	-5.02333
TTLL5	-0.269434	4.58451	-2.0045	0.0589731	0.307981	-5.07289
MTHFSD	-0.326447	3.27839	-2.00391	0.0590413	0.308031	-4.70131
STAG3	-0.267318	5.7663	-2.00374	0.0590612	0.308031	-5.27783
C12orf4	-0.445479	3.75476	-2.00349	0.0590899	0.308031	-4.74073
RP11-388M20.6	-1.54507	-0.38677	-2.00339	0.0591009	0.308031	-3.89863
MBIP	-0.467092	3.08706	-2.00259	0.0591945	0.308031	-4.50945
FYB	-0.223425	6.49889	-2.00256	0.0591977	0.308031	-5.31405
CAMK2N2	-0.606058	1.20189	-2.00207	0.0592537	0.308221	-4.21029
ATRX	-0.284488	7.3586	-2.00156	0.0593127	0.308402	-5.42935
DDHD2	-0.413087	4.14285	-2.00063	0.0594208	0.308479	-4.87076
TBC1D25	-0.365778	4.16736	-2.00004	0.0594904	0.308738	-4.87178
ABCB7	-0.229716	5.16584	-1.99962	0.0595389	0.308888	-5.17331
TRIM6-TRIM34	-0.384702	3.27379	-1.99826	0.0596967	0.309101	-4.74394
HDGFRP2	-0.275263	5.09585	-1.99805	0.0597216	0.309101	-5.15694
LMTK3	-0.572093	0.34965	-1.99792	0.0597368	0.309101	-4.3765
FHOD3	-0.7548	1.00901	-1.99746	0.0597909	0.309178	-4.10423
MRPS34	-0.187193	7.13725	-1.99669	0.0598803	0.309539	-5.37395
LINC00618	-1.40723	-0.0972836	-1.99626	0.0599303	0.309696	-4.03833
FBXO24	-1.02664	-0.375463	-1.99483	0.0600988	0.310298	-4.06008
PTDSS2	-0.410455	3.061	-1.99386	0.0602128	0.310668	-4.79527
KDELR1	-0.172086	6.75773	-1.99255	0.0603661	0.311218	-5.36709
SLC22A23	-0.725748	2.12343	-1.98972	0.0607008	0.312346	-4.31052
DIAPH3	-0.504238	4.63696	-1.98772	0.0609379	0.313158	-4.95875
CDYL2	-1.08692	2.01796	-1.98766	0.0609448	0.313158	-4.07081
KATNBL1	-0.300892	4.50938	-1.98697	0.0610274	0.313372	-5.08003
CTD-2260A17.1	-1.58845	-0.327512	-1.98687	0.0610395	0.313372	-3.9228
SMAP2	-0.210483	6.07718	-1.98616	0.0611236	0.313497	-5.27024
TCERG1	-0.160834	7.835	-1.98541	0.0612127	0.313708	-5.45685
BCKDHB	-0.552255	2.42462	-1.98531	0.0612245	0.313708	-4.43553
ERGIC2	-0.315511	4.9013	-1.9846	0.0613095	0.313837	-5.03771
ZFP90	-0.364783	3.76806	-1.98437	0.0613375	0.313879	-4.90361
THEM6	-0.270393	5.72557	-1.98375	0.0614109	0.31391	-5.30861
IL11RA	-0.622469	2.2655	-1.98331	0.0614641	0.313976	-4.58307
KMO	-0.255031	4.12402	-1.98321	0.0614761	0.313976	-5.09496
CTB-60E11.4	-0.91329	0.582406	-1.98223	0.0615937	0.314403	-4.11111
SLC35B4	-0.285134	4.65431	-1.98201	0.0616196	0.314403	-5.0383
SUGP2	-0.217988	5.97168	-1.9802	0.0618374	0.315209	-5.23782
GTF2IRD2	-0.598854	-0.353626	-1.9798	0.0618857	0.315292	-4.29808
UBC	-0.178318	8.87713	-1.97956	0.0619139	0.315292	-5.58495
ZBTB8OS	-0.29912	5.20745	-1.978	0.0621025	0.316049	-5.1307
RP13-582O9.5	-0.341279	3.81362	-1.97782	0.0621248	0.31606	-4.9561
GLTSCR1L	-0.331817	3.58843	-1.97714	0.0622069	0.316274	-4.98465
CRTAP	-0.322742	5.67106	-1.97581	0.0623677	0.316634	-5.27828
BTBD2	-0.214039	4.7511	-1.97537	0.062421	0.316685	-5.19044
PET112	-0.300442	3.59263	-1.97531	0.0624286	0.316685	-4.90059
SUCNR1	-1.04234	-1.61421	-1.97483	0.0624866	0.316748	-4.02324
PPIE	-0.203578	5.9462	-1.97426	0.0625556	0.316921	-5.31738
C15orf37	-0.517979	1.45431	-1.97409	0.0625762	0.316924	-4.4224
CUTC	-0.354771	4.16239	-1.97367	0.0626274	0.317081	-5.06647
LRMP	-0.635635	2.43723	-1.97266	0.0627503	0.317602	-4.34991
TMEM80	-0.253016	4.2512	-1.97204	0.0628267	0.317872	-5.02664
MYO1D	-0.577021	2.27305	-1.9719	0.062844	0.317872	-4.35184
AC010335.1	-0.719562	1.55082	-1.97146	0.0628968	0.318037	-4.2406
VPS33B	-0.43147	3.40034	-1.97089	0.0629663	0.318209	-4.79212
SLC9B2	-0.327098	3.50176	-1.96991	0.0630865	0.318485	-4.76533
RP11-212P7.2	-0.378406	2.86396	-1.96686	0.0634616	0.3197	-4.85059
KIAA0930	-0.207262	5.14	-1.96665	0.0634869	0.3197	-5.29849
RP11-91G21.1	-0.535909	1.77352	-1.96566	0.0636089	0.31993	-4.55073
PVRL1	-0.596482	2.28817	-1.96328	0.0639034	0.320964	-4.67843
ETV4	-0.436752	1.54669	-1.96305	0.0639321	0.321005	-4.66292
ZNF217	-0.211066	5.20644	-1.96214	0.0640457	0.321064	-5.30537
AC074117.10	-0.413438	2.44431	-1.96187	0.0640791	0.32109	-4.66048
CTD-3065J16.9	-0.737339	1.26603	-1.9616	0.064112	0.32109	-4.23775
RSRC1	-0.28715	6.70724	-1.96082	0.0642094	0.321227	-5.40989
SRPK2	-0.247639	6.10465	-1.96053	0.0642456	0.321227	-5.41371
ARHGAP8	-0.381892	1.52114	-1.95954	0.0643691	0.32156	-4.95315
TBC1D19	-0.78089	0.498114	-1.95844	0.0645058	0.321801	-4.11342
NBPF20	-0.534618	2.36582	-1.95834	0.0645182	0.321801	-4.51326
CCT6B	-0.480788	2.53593	-1.95817	0.06454	0.321801	-4.54416
RP11-216P16.2	-1.40586	0.081292	-1.95729	0.06465	0.321832	-3.97585
GS1-114I9.1	-0.716423	1.08319	-1.95684	0.0647063	0.321878	-4.3496
TOPORS	-0.271473	5.42478	-1.95674	0.0647187	0.321878	-5.23227
MAP2K6	-0.504823	2.31663	-1.95598	0.0648147	0.322253	-4.72969
OPN3	-0.216857	4.35764	-1.95564	0.0648575	0.322364	-5.15155
MAN2A1	-0.305675	5.1179	-1.95404	0.0650582	0.323051	-4.96451
ZNF569	-0.435972	2.81957	-1.95334	0.0651464	0.323291	-4.7278
FBXO16	-0.221547	5.00912	-1.95156	0.0653711	0.323925	-5.36971
CLEC16A	-0.66122	2.3666	-1.95146	0.0653834	0.323925	-4.32975
SLC39A10	-0.352818	4.69807	-1.95132	0.065402	0.323925	-5.09341
MAPK8IP3	-0.556939	2.71296	-1.95105	0.0654355	0.323925	-4.6052
CELSR2	-0.687966	2.84562	-1.95001	0.0655671	0.324458	-4.46973
SLC2A1-AS1	-1.06251	0.0695462	-1.94796	0.0658279	0.325353	-4.06185
RP11-798M19.6	-0.559874	3.34101	-1.94738	0.0659013	0.32548	-4.94573
RP11-554J4.1	-0.647554	1.69723	-1.94705	0.0659435	0.325496	-4.50996
TPT1-AS1	-0.45535	1.69723	-1.94651	0.0660122	0.325496	-4.53151
AGPAT4	-0.872651	1.60977	-1.94606	0.0660697	0.325496	-4.23176
GLUD1	-0.184639	5.44885	-1.94605	0.066071	0.325496	-5.34017
C15ORF37	-0.506992	1.4527	-1.94528	0.0661701	0.325673	-4.46872
GEMIN8	-0.285488	3.66421	-1.94517	0.0661845	0.325673	-5.01459
PTPRA	-0.225225	5.09391	-1.94516	0.0661846	0.325673	-5.33651
RP11-493K19.3	-1.12357	0.0606612	-1.94492	0.0662162	0.325717	-4.05957
ZNF480	-0.330474	4.45962	-1.94311	0.0664475	0.326223	-5.12565
PLAG1	-0.410188	2.76271	-1.94249	0.0665272	0.326223	-4.52205
SLC50A1	-0.330462	4.91706	-1.94205	0.066584	0.326223	-5.05947
RP11-611D20.2	-0.719719	1.72991	-1.94199	0.0665915	0.326223	-4.28408
CTD-2547L24.4	-1.14571	-1.6261	-1.94171	0.0666277	0.326223	-4.03023
FGD4	-0.387914	1.8421	-1.94083	0.0667411	0.326474	-4.82949
CHMP7	-0.460034	4.19151	-1.94051	0.0667819	0.326572	-5.01471
RP11-113K21.4	-0.931153	0.279797	-1.93974	0.0668818	0.326858	-4.09822
PADI2	-0.677132	0.821962	-1.93937	0.0669288	0.326986	-4.25761
DCX	-0.390855	0.809022	-1.93839	0.0670558	0.327385	-4.81534
ZNF577	-0.717539	-0.0573242	-1.93746	0.0671769	0.327487	-4.13433
NT5DC3	-0.363114	3.3456	-1.93718	0.0672122	0.327558	-4.79385
AGER	-0.634237	1.87225	-1.93642	0.0673112	0.327939	-4.38693
FAHD1	-0.345021	3.68268	-1.93473	0.0675301	0.328647	-4.8502
LEPREL4	-0.366356	4.22875	-1.93466	0.06754	0.328647	-5.09907
ANKH	-0.291178	4.16536	-1.93238	0.0678376	0.329586	-5.10328
IGF2BP2	-0.629777	3.10223	-1.93198	0.06789	0.329638	-4.40888
AC106782.20	-0.42854	2.73689	-1.93128	0.0679812	0.329877	-4.72877
BNIP3L	-0.276664	6.38559	-1.93086	0.068036	0.32994	-5.47398
MT-TI	-0.262211	5.74192	-1.929	0.0682798	0.33077	-5.31976
CYP2U1	-0.437103	2.80615	-1.92892	0.0682912	0.33077	-4.76131
MCOLN2	-0.346793	3.49842	-1.92757	0.0684679	0.331226	-4.99309
CD47	-0.178482	5.78165	-1.92733	0.0685006	0.331276	-5.39443
RP11-147I3.1	-1.55232	-0.304326	-1.92683	0.0685666	0.331493	-4.08004
RP5-857K21.11	-1.2901	0.39587	-1.92577	0.0687059	0.331882	-3.9947
RP11-631M6.2	-1.41085	-0.349472	-1.92558	0.0687314	0.331882	-4.0011
LIPE-AS1	-0.215101	4.43277	-1.9254	0.0687554	0.331896	-5.20893
UBE2E2	-0.829778	1.41995	-1.92409	0.0689289	0.332225	-4.26526
AC002550.5	-0.221478	5.76132	-1.92242	0.0691506	0.332683	-5.39635
LINC00339	-0.436245	1.96844	-1.92183	0.069228	0.332852	-4.65598
ZNHIT1	-0.223589	5.60093	-1.9209	0.0693527	0.33335	-5.39165
LPXN	-0.143902	7.23151	-1.92056	0.0693984	0.333451	-5.49772
ZFP69	-0.717102	1.15106	-1.92001	0.069471	0.333613	-4.3317
PI4KA	-0.342449	3.72487	-1.91937	0.0695572	0.333755	-5.02413
PLA2G6	-0.394064	2.20802	-1.91813	0.0697221	0.333903	-4.78821
ARID4A	-0.311834	5.41182	-1.91724	0.0698413	0.334271	-5.32097
TSPAN5	-0.238798	3.92354	-1.91629	0.0699694	0.334492	-5.09856
MST1	-0.816335	0.529826	-1.91599	0.0700089	0.334565	-4.23054
ERV3-1	-0.331602	3.64859	-1.91556	0.0700668	0.334639	-4.96576
TXNIP	-0.330705	7.94762	-1.91512	0.0701261	0.334668	-5.66775
POLG2	-0.402199	3.35151	-1.91457	0.0702012	0.334773	-4.93029
FAM188A	-0.299043	3.22974	-1.91415	0.0702577	0.334941	-5.00804
HMGA1P4	-0.783221	-0.447301	-1.91396	0.0702825	0.334958	-4.23806
RIC8B	-0.341782	3.20316	-1.91196	0.0705523	0.335688	-4.85714
WIBG	-0.201497	4.88714	-1.91188	0.0705634	0.335688	-5.27657
NHP2L1	-0.172116	7.81989	-1.91057	0.0707414	0.336433	-5.60451
GAPDH	-0.257653	12.3822	-1.91004	0.0708129	0.336671	-5.91438
TBC1D30	-0.325069	3.11294	-1.90575	0.0713983	0.33872	-5.01005
SPNS3	-0.280652	0.544264	-1.90475	0.0715342	0.339077	-4.9928
HIST1H1D	-0.808407	4.5052	-1.90379	0.0716664	0.339413	-5.0722
KB-1507C5.2	-0.421716	2.14397	-1.9035	0.0717066	0.339413	-4.67093
SLC35E3	-0.292134	4.52707	-1.9034	0.0717199	0.339413	-5.11674
VIPAS39	-0.226518	4.58652	-1.90326	0.0717387	0.339413	-5.17902
H6PD	-0.253085	4.52841	-1.90276	0.0718078	0.339455	-5.17095
TICAM1	-0.690187	3.45731	-1.90199	0.0719131	0.339851	-4.64187
ZFHX2	-0.825927	0.933088	-1.90162	0.0719641	0.339865	-4.32012
SLC17A5	-0.736093	1.49571	-1.9015	0.0719807	0.339865	-4.28824
SIRT5	-0.32843	3.83728	-1.90076	0.0720823	0.34014	-5.01661
POLD3	-0.346267	5.26095	-1.89974	0.0722238	0.340299	-5.27612
PTPN2	-0.193346	6.01489	-1.89876	0.072359	0.340834	-5.49254
ANXA11	-0.225448	6.54894	-1.89849	0.0723965	0.340908	-5.5367
RP11-448A19.1	-0.396991	2.1354	-1.89738	0.0725508	0.341266	-4.87601
SOWAHC	-1.29138	0.73904	-1.89732	0.072559	0.341266	-4.07796
PHF7	-0.324276	3.26799	-1.89612	0.0727255	0.341742	-4.95795
YLPM1	-0.260825	6.41466	-1.89571	0.0727822	0.341907	-5.48576
GYS1	-0.274357	3.97995	-1.89527	0.072844	0.341994	-5.01207
AMD1	-0.165625	7.36292	-1.89458	0.0729394	0.34207	-5.60491
ADM5	-0.548495	2.16266	-1.89437	0.0729689	0.34207	-4.45614
FAM104A	-0.145533	7.07514	-1.89386	0.0730402	0.342282	-5.48305
AC022007.5	-0.256025	3.37665	-1.89373	0.0730576	0.342282	-5.12323
ZNF652	-0.223981	4.38442	-1.89282	0.073185	0.342516	-5.21769
ARHGAP9	-0.178292	3.55262	-1.89263	0.0732117	0.342516	-5.49201
PLS3	-1.18796	-0.678892	-1.89198	0.0733032	0.342516	-4.06299
KIF13B	-0.565862	2.81048	-1.89087	0.0734578	0.342805	-4.6543
RP11-243J16.7	-0.371002	0.280529	-1.8907	0.0734826	0.342805	-4.94455
TMEM192	-0.259616	4.76081	-1.89066	0.0734876	0.342805	-5.18268
CSRP2BP	-0.237489	4.94874	-1.88962	0.073633	0.34304	-5.35406
RPS6KA3	-0.219038	5.21278	-1.88923	0.073689	0.343071	-5.47207
RHOF	-0.204509	5.75927	-1.88911	0.073705	0.343071	-5.54869
REV1	-0.315053	4.94633	-1.88797	0.0738652	0.343616	-5.28236
ASUN	-0.256762	4.96522	-1.88789	0.0738773	0.343616	-5.21389
RALGPS1	-0.503988	2.41935	-1.88764	0.073912	0.343616	-4.71804
SNX24	-1.19061	0.562915	-1.8862	0.0741156	0.343616	-4.14627
RP11-357C3.3	-0.360202	2.49393	-1.88611	0.0741288	0.343616	-4.83389
INTS9	-0.569949	2.66297	-1.88576	0.0741775	0.343616	-4.62613
JOSD2	-0.630162	2.01023	-1.88573	0.0741825	0.343616	-4.36067
EFNA1	-1.33365	0.106104	-1.88567	0.07419	0.343616	-4.03453
DIS3L	-0.266592	4.22711	-1.88557	0.0742047	0.343616	-5.18279
LLGL2	-0.23627	3.90042	-1.88555	0.0742071	0.343616	-5.10543
ZNF587B	-0.298807	4.41781	-1.8855	0.0742146	0.343616	-5.08598
CCDC22	-0.447329	2.99414	-1.88526	0.0742486	0.343669	-4.94155
ARHGAP10	-0.207554	6.6865	-1.88306	0.0745601	0.344836	-5.5695
RP11-1012A1.4	-0.827757	0.840342	-1.88302	0.0745655	0.344836	-4.27264
CRB3	-0.380905	3.37313	-1.8825	0.0746393	0.344938	-4.97094
WDFY3	-1.44497	-0.0442793	-1.88171	0.0747531	0.345196	-4.05711
RAB3GAP2	-0.209147	5.927	-1.88138	0.0747996	0.34531	-5.41642
DHX33	-0.194125	5.26953	-1.88122	0.0748229	0.345313	-5.42962
SYP	-1.50058	-0.325911	-1.88082	0.0748791	0.345313	-4.05029
ZNF775	-0.316531	3.42295	-1.88077	0.0748868	0.345313	-4.93924
TCF25	-0.297327	6.68459	-1.88076	0.0748879	0.345313	-5.50681
PBXIP1	-0.283106	4.01677	-1.88055	0.074918	0.34535	-5.1492
U91328.20	-0.766839	1.04502	-1.87943	0.0750774	0.345681	-4.25016
UTS2	-0.686635	1.28172	-1.87943	0.0750775	0.345681	-4.38166
RP11-123K3.4	-1.13951	0.914671	-1.87816	0.0752597	0.346137	-4.33194
RHOT1	-0.285019	4.78619	-1.87767	0.0753298	0.346218	-5.27899
NFX1	-0.268654	4.87763	-1.87763	0.0753355	0.346218	-5.1855
PKM	-0.173451	10.0838	-1.87739	0.07537	0.346218	-5.80535
RP11-120M18.2	-0.806085	0.178317	-1.87635	0.0755197	0.346563	-4.22971
WDR7	-0.402816	3.20708	-1.87622	0.0755382	0.346563	-4.70406
RP11-356K23.1	-1.49589	-1.31177	-1.8761	0.0755549	0.346563	-4.13495
PNP	-0.280069	6.26804	-1.87545	0.075648	0.346687	-5.45801
NUDCD3	-0.227883	6.00798	-1.87481	0.0757412	0.347013	-5.52397
ZNF484	-0.908016	0.422172	-1.87329	0.0759598	0.34758	-4.19261
FN3KRP	-0.253453	5.43115	-1.87283	0.0760262	0.34758	-5.31621
MATN1-AS1	-0.824779	0.0974	-1.87204	0.0761401	0.347905	-4.26107
COTL1	-0.27599	9.46751	-1.87187	0.0761646	0.347905	-5.8233
ATG4C	-0.434979	3.24223	-1.87178	0.0761788	0.347905	-4.80853
S100PBP	-0.225619	5.39379	-1.8708	0.0763196	0.348145	-5.33296
COG6	-0.350016	3.02181	-1.8692	0.0765525	0.348904	-4.84659
GP5	-1.03391	-1.20659	-1.86879	0.0766124	0.349022	-4.19679
RP11-553L6.5	-0.626512	0.782397	-1.86815	0.0767059	0.34925	-4.44647
ZCCHC14	-0.484571	2.56285	-1.86807	0.0767171	0.34925	-4.55578
CD27-AS1	-0.388792	4.50313	-1.8663	0.0769756	0.349898	-4.87402
SMAD1	-0.753141	2.529	-1.86628	0.0769784	0.349898	-4.35205
NHLRC4	-1.1174	-0.878777	-1.86618	0.0769927	0.349898	-4.15864
SMEK2	-0.239551	6.06779	-1.86563	0.0770732	0.350071	-5.47802
FASTKD1	-0.360692	4.20661	-1.86558	0.0770797	0.350071	-4.99821
CTB-33G10.6	-0.549686	2.12879	-1.86498	0.0771676	0.350188	-4.49816
ATP6V1G2-DDX39B	-0.297433	6.55327	-1.86463	0.0772202	0.35027	-5.56342
IFITM2	-0.164914	8.36595	-1.86441	0.0772523	0.35027	-5.88968
PHKA1	-0.456773	3.67156	-1.86388	0.0773292	0.350399	-4.84782
IDH1-AS1	-0.543288	1.34686	-1.86376	0.0773476	0.350399	-4.43089
KIAA0226L	-1.15152	0.345888	-1.86222	0.0775727	0.351217	-4.21212
WEE1	-0.183279	5.20046	-1.8604	0.0778409	0.351872	-5.47595
RPS19P3	-0.518181	1.87744	-1.86033	0.0778514	0.351872	-4.46535
Z83001.1	-0.600848	1.85338	-1.85942	0.0779854	0.352276	-4.46419
TOLLIP	-0.227955	4.18638	-1.8588	0.078078	0.352593	-5.24623
KNOP1	-0.215281	6.66674	-1.8585	0.0781228	0.352662	-5.59671
SEPT7P2	-0.36446	3.65414	-1.85831	0.0781505	0.352662	-5.07364
CERK	-0.278726	3.68034	-1.85809	0.0781827	0.352662	-5.10414
GPRIN3	-0.544452	3.85853	-1.85781	0.0782247	0.35275	-4.64649
SCRN3	-0.49827	2.82643	-1.8549	0.0786571	0.354229	-4.7315
CTC-273B12.6	-1.39668	-0.0307132	-1.85484	0.078665	0.354229	-4.17726
BBS10	-0.815532	0.975201	-1.85433	0.0787408	0.354469	-4.20784
WAPAL	-0.203503	5.52177	-1.85278	0.0789731	0.355292	-5.47599
UIMC1	-0.280135	4.73627	-1.85233	0.07904	0.355292	-5.24992
P2RX7	-0.652868	0.00460666	-1.8521	0.0790751	0.355292	-4.45661
CELF1	-0.137336	8.01194	-1.85154	0.0791587	0.355454	-5.71473
PTPN22	-0.283313	3.09531	-1.84882	0.0795661	0.356532	-5.14288
MVK	-0.277887	4.07165	-1.84878	0.0795726	0.356532	-5.36248
GS1-259H13.2	-0.464214	0.28864	-1.84663	0.079897	0.357467	-4.78381
GOLGA6L20	-0.768499	0.338599	-1.84659	0.0799018	0.357467	-4.33291
PRKAR2A	-0.217986	7.01429	-1.84657	0.0799061	0.357467	-5.69355
KIAA1109	-0.303193	5.21662	-1.84637	0.0799355	0.357498	-5.47078
ARHGAP25	-0.239604	4.48093	-1.84461	0.0802023	0.358231	-5.31488
S1PR5	-1.08479	0.731722	-1.84451	0.0802171	0.358231	-4.1206
GGCT	-0.178984	6.74928	-1.84443	0.0802289	0.358231	-5.64373
RP11-378J18.3	-1.05382	-0.0478559	-1.84376	0.08033	0.358425	-4.24211
USP9X	-0.179048	5.9446	-1.84369	0.0803406	0.358425	-5.54277
DTL	-0.158405	6.6998	-1.84334	0.0803941	0.358425	-5.55907
HKR1	-0.257641	3.26469	-1.84331	0.0803988	0.358425	-5.06264
LTBP4	-0.298314	4.54927	-1.84329	0.0804028	0.358425	-5.18325
PRPSAP2	-0.310992	4.23963	-1.84315	0.0804237	0.358425	-5.31969
JAK2	-0.554694	1.53392	-1.84305	0.0804385	0.358425	-4.51974
CD52	-0.161094	3.09849	-1.84216	0.0805741	0.358623	-5.75346
TXNRD1	-0.294272	5.49642	-1.84128	0.0807082	0.359057	-5.45977
PDK1	-0.332026	4.56795	-1.84044	0.080835	0.35948	-5.38083
RP11-449P15.2	-1.66475	-0.345298	-1.83952	0.0809754	0.359652	-4.0925
DOT1L	-0.280276	5.14962	-1.83918	0.0810286	0.359713	-5.41578
MIR3615	-0.308345	2.53463	-1.83905	0.0810472	0.359713	-5.2202
USP32	-0.349562	2.8656	-1.83883	0.0810808	0.35976	-4.91256
ACYP1	-0.380286	3.95738	-1.83737	0.0813049	0.360552	-5.19716
RP11-203M5.8	-0.236156	6.01172	-1.83703	0.081357	0.360681	-5.48001
RP11-452L6.1	-0.583574	1.11776	-1.83388	0.0818411	0.362013	-4.53804
LINC00617	-0.225516	0.801742	-1.83341	0.0819145	0.362103	-5.27242
PCYOX1L	-0.281202	3.73313	-1.83328	0.0819334	0.362103	-5.08037
TIPRL	-0.169203	7.05653	-1.83315	0.0819536	0.362103	-5.61599
RP11-84A14.4	-0.919712	0.485903	-1.83226	0.0820921	0.362514	-4.34782
AL589743.1	-0.925841	1.32138	-1.83165	0.0821862	0.36272	-4.31147
NIN	-0.330012	5.3492	-1.83151	0.0822082	0.36272	-5.39317
ZGLP1	-0.656514	0.424707	-1.83129	0.0822413	0.362764	-4.40594
RP6-42F4.1	-0.474746	2.60913	-1.83003	0.0824371	0.363291	-4.77006
BTBD19	-1.3142	-0.137064	-1.82988	0.0824609	0.363291	-4.19407
OCLN	-0.978114	0.708059	-1.82978	0.082476	0.363291	-4.25967
TOR1AIP1	-0.252243	4.85746	-1.82962	0.0825009	0.363299	-5.29531
PPAT	-0.298549	5.49607	-1.82882	0.0826246	0.363612	-5.43091
ADCY4	-1.26018	-0.0376821	-1.82871	0.0826412	0.363612	-4.19203
SNORD42A	-1.31645	-0.746112	-1.82808	0.0827404	0.363808	-4.18597
PIGU	-0.296994	3.83224	-1.82804	0.0827463	0.363808	-5.19203
RDH13	-0.326854	4.58261	-1.82796	0.0827593	0.363808	-5.33046
NEDD4	-1.19929	1.29626	-1.82782	0.0827801	0.363808	-4.28141
SNX6	-0.180699	5.84272	-1.82581	0.0830945	0.364588	-5.50946
IFT81	-0.464499	2.67217	-1.82431	0.0833277	0.365103	-4.88403
SENP7	-0.321936	4.4499	-1.82384	0.0834025	0.36533	-5.38309
GLO1	-0.167241	7.02006	-1.82289	0.0835508	0.365566	-5.69608
DCAF6	-0.226856	5.05511	-1.82269	0.083583	0.365566	-5.32511
ALPK2	-0.981397	2.87909	-1.8226	0.0835971	0.365566	-4.31806
ARFGAP2	-0.206201	4.91433	-1.82239	0.083629	0.365566	-5.41766
TEAD2	-0.3493	3.69192	-1.82239	0.0836293	0.365566	-5.21042
PAN3	-0.224222	4.54405	-1.82204	0.0836846	0.36565	-5.28566
RP3-508I15.21	-0.561626	2.35767	-1.8217	0.0837388	0.365735	-4.50522
AC008964.1	-0.328706	3.93731	-1.82105	0.083841	0.366006	-5.13927
EMC3-AS1	-0.260945	4.81681	-1.82077	0.0838838	0.366006	-5.49424
ZBTB26	-0.382732	2.90738	-1.82051	0.0839253	0.366006	-4.95374
STAC3	-0.505224	1.18336	-1.82049	0.0839286	0.366006	-4.69941
JHDM1D-AS1	-0.736082	1.72393	-1.82013	0.0839859	0.366084	-4.36797
ENOPH1	-0.221098	5.43596	-1.82008	0.0839929	0.366084	-5.44509
SMURF1	-0.376705	2.97294	-1.81975	0.084046	0.366214	-4.97391
CLEC12B	-0.913022	-1.28089	-1.81959	0.0840707	0.36622	-4.30951
TSPAN10	-0.707421	1.6488	-1.81942	0.0840974	0.366235	-4.51854
POT1	-0.250597	4.48659	-1.81868	0.0842143	0.3664	-5.3128
L2HGDH	-0.520719	2.56337	-1.81804	0.0843161	0.366479	-4.73036
GOLGA7	-0.399569	5.29177	-1.81751	0.0843997	0.36664	-5.44492
THBS4	-1.73359	1.04188	-1.81722	0.0844455	0.366737	-4.12764
LA16c-380H5.5	-0.800041	-0.698027	-1.81661	0.0845425	0.366981	-4.38846
C14orf178	-1.39172	0.360587	-1.81656	0.0845491	0.366981	-4.24725
SPAG16	-0.25736	2.80263	-1.81572	0.0846826	0.367362	-5.38585
RP11-77H9.2	-0.241726	5.13228	-1.81553	0.0847135	0.367395	-5.36999
RP4-583P15.14	-1.22583	1.04591	-1.81281	0.0851462	0.368561	-4.30375
FANCI	-0.213906	7.03187	-1.81236	0.0852184	0.368591	-5.71737
RP1-138B7.5	-0.816335	0.407253	-1.81088	0.0854546	0.369187	-4.38868
CTD-2357A8.3	-0.51398	1.35063	-1.81032	0.085544	0.369381	-4.65473
KIF28P	-1.42958	0.859251	-1.80944	0.0856849	0.369776	-4.18782
CELSR3	-0.411024	2.40634	-1.80926	0.0857151	0.369805	-5.02029
MPP2	-0.430555	2.131	-1.80836	0.0858591	0.370128	-4.81888
MARK4	-0.318013	3.28541	-1.80814	0.0858944	0.370128	-5.16932
WHSC1	-0.18217	6.79087	-1.80807	0.0859058	0.370128	-5.65447
CUBN	-1.02841	-0.581929	-1.80772	0.0859621	0.370262	-4.30409
CMSS1	-0.152051	6.64351	-1.80717	0.0860504	0.370527	-5.68947
DIS3L2	-0.315809	3.51066	-1.80704	0.0860707	0.370527	-5.02067
NPM2	-0.554579	-0.445418	-1.80657	0.0861473	0.370756	-4.57648
LONRF2	-0.59738	2.18866	-1.80593	0.08625	0.370894	-4.63383
RP11-603J24.9	-0.292647	8.3005	-1.8048	0.086433	0.371377	-5.82234
XXbac-BPGBPG55C20.2	-0.680527	0.980735	-1.80452	0.0864782	0.371424	-4.52117
AKAP6	-1.52281	-0.489085	-1.80429	0.0865148	0.371424	-4.13359
FGFR1OP2	-0.295292	4.22033	-1.80389	0.0865809	0.371607	-5.22616
SH2B1	-0.311038	3.89055	-1.80351	0.0866413	0.371761	-5.10447
KCND1	-0.815443	-0.385135	-1.80317	0.0866967	0.3718	-4.39638
CTD-2541M15.1	-1.06219	0.0638088	-1.80294	0.0867348	0.371862	-4.21157
CORT	-0.701969	1.4883	-1.80208	0.0868733	0.372104	-4.62652
ABHD14B	-0.189648	6.06152	-1.80201	0.0868858	0.372104	-5.56342
CTB-113I20.2	-0.729853	0.599375	-1.80175	0.0869272	0.372181	-4.44787
C4orf46	-0.23833	4.86042	-1.80086	0.087072	0.372598	-5.38968
MTMR7	-0.89924	0.827812	-1.80043	0.0871421	0.372797	-4.32632
ABCA17P	-1.52692	0.727099	-1.80019	0.0871806	0.372861	-4.17395
ZNF570	-0.779271	0.251703	-1.79914	0.0873516	0.373389	-4.42546
PA2G4	-0.200199	9.48502	-1.79784	0.0875642	0.373993	-5.9255
FGD5	-0.54536	0.686075	-1.79743	0.087631	0.374177	-4.8963
ETV6	-0.242269	4.40638	-1.79647	0.0877885	0.374481	-5.40958
CACTIN	-0.309741	3.59919	-1.79642	0.0877971	0.374481	-5.18602
SUPT16H	-0.256123	8.32082	-1.79617	0.0878388	0.374557	-5.82773
P4HA1	-0.260003	6.4388	-1.7958	0.0878984	0.37471	-5.77401
HIGD2A	-0.18877	5.69322	-1.79424	0.0881545	0.375294	-5.48479
RP11-526I2.5	-0.420195	1.64463	-1.79406	0.0881845	0.37532	-4.83435
AC018804.7	-1.23228	-1.72438	-1.79378	0.0882304	0.3754	-4.13645
CTC-523E23.5	-0.621215	1.18676	-1.79366	0.0882509	0.3754	-4.71838
MFSD8	-0.311905	3.56883	-1.79294	0.0883687	0.375655	-5.16817
ASB9	-0.410744	0.506	-1.79286	0.0883825	0.375655	-4.90674
IGBP1-AS2	-0.430174	2.52456	-1.79149	0.0886081	0.376209	-4.83643
RAD18	-0.221356	4.91333	-1.79111	0.0886704	0.37627	-5.47198
DCUN1D2	-0.42506	2.81806	-1.79057	0.0887605	0.376424	-4.95542
MFN1	-0.304314	4.03822	-1.79032	0.0888023	0.376424	-5.20584
ZHX3	-0.415574	2.72577	-1.78933	0.0889664	0.376845	-5.0149
ARHGEF1	-0.339097	4.47488	-1.78914	0.0889973	0.376845	-5.42076
NCOR1	-0.200524	7.32408	-1.78831	0.0891344	0.377162	-5.77587
FAR2	-0.31358	4.1706	-1.78818	0.0891559	0.377162	-5.28737
CAMLG	-0.184407	6.04146	-1.78797	0.0891917	0.377162	-5.662
KDM3B	-0.3046	3.98481	-1.78632	0.0894654	0.37802	-5.24826
GSTO2	-1.05667	0.150571	-1.78626	0.0894753	0.37802	-4.32354
TTC14	-0.271225	6.0243	-1.78622	0.0894825	0.37802	-5.59982
PPFIA4	-0.736464	-0.270305	-1.78603	0.0895147	0.37802	-4.46515
ACOT8	-0.209996	5.18123	-1.78443	0.0897806	0.378838	-5.51761
TMEM218	-0.396777	3.47102	-1.78423	0.0898148	0.378881	-4.88783
EEF1B2	-0.157417	8.58288	-1.78374	0.0898964	0.378945	-5.83193
ACBD6	-0.203274	5.65967	-1.78371	0.089902	0.378945	-5.53832
GPR75-ASB3	-0.218907	5.10818	-1.78109	0.0903406	0.380447	-5.50097
ZNF555	-1.2412	-1.08893	-1.78078	0.0903924	0.380447	-4.14854
TRNT1	-0.248991	4.98746	-1.77966	0.0905823	0.380869	-5.43871
POLRMT	-0.295213	4.52395	-1.77926	0.090648	0.380869	-5.417
GHDC	-0.399271	3.6323	-1.77898	0.0906957	0.380869	-5.08058
ZNF337	-0.227239	4.65617	-1.77713	0.0910082	0.381591	-5.50225
C14orf93	-0.55543	1.9577	-1.77698	0.0910334	0.381591	-4.72251
LIMD2	-0.141291	7.50554	-1.77665	0.0910898	0.381591	-5.7976
NUP43	-0.172923	6.21311	-1.77662	0.0910939	0.381591	-5.71222
RECQL	-0.203541	5.86694	-1.77633	0.0911437	0.381591	-5.50785
RP11-33B1.1	-0.301642	3.21212	-1.77625	0.0911565	0.381591	-5.1525
MUT	-0.206291	4.78257	-1.77613	0.0911777	0.381591	-5.53639
STK38	-0.323012	4.19573	-1.77506	0.091359	0.382138	-5.51628
ZBTB32	-0.388942	3.41152	-1.77385	0.091565	0.382574	-4.96461
DDAH2	-0.20409	6.97251	-1.77317	0.0916808	0.382574	-5.75726
NICN1	-0.373671	3.42292	-1.77308	0.0916946	0.382574	-5.10156
NDC80	-0.200894	6.11753	-1.77285	0.0917343	0.382574	-5.66765
ZEB1	-0.748705	2.72287	-1.77114	0.0920268	0.383531	-4.74468
MPC2	-0.233361	6.07096	-1.76987	0.0922428	0.384059	-5.61737
TAF6L	-0.461342	1.90772	-1.76964	0.092283	0.384059	-4.70279
RP3-399J4.1	-1.14275	0.386362	-1.76952	0.0923035	0.384059	-4.37263
PRKCSH	-0.253244	4.49804	-1.76949	0.092308	0.384059	-5.43982
TMEM8B	-0.655425	1.2038	-1.76881	0.0924243	0.384232	-4.55534
HLA-F-AS1	-0.549282	1.44973	-1.76863	0.0924545	0.384242	-4.57128
CLIC1	-0.198535	6.99037	-1.76846	0.0924849	0.384242	-5.76457
PLCH2	-0.913539	-0.952433	-1.76828	0.0925156	0.384242	-4.32798
DCBLD2	-0.652967	1.66973	-1.76745	0.0926581	0.384495	-4.44489
GPR137B	-0.267703	3.15765	-1.76717	0.0927061	0.384513	-5.16498
KCNN4	-0.208523	1.1228	-1.76699	0.0927362	0.384513	-5.47708
HEATR4	-1.12683	0.541959	-1.76499	0.0930806	0.385536	-4.39107
HS3ST3B1	-0.385844	2.40437	-1.76358	0.0933237	0.386313	-5.16538
PPP6R1	-0.178927	7.30016	-1.76312	0.0934034	0.386434	-5.79147
RP11-91J19.4	-0.55914	0.867747	-1.76298	0.0934291	0.386434	-4.60907
PARP16	-0.409554	4.0411	-1.76262	0.0934911	0.386525	-5.45041
ZNF248	-0.514648	1.68051	-1.76236	0.0935353	0.386606	-4.81753
STX6	-0.240604	5.05213	-1.76178	0.0936352	0.386917	-5.49815
LUZP1	-0.223977	4.37456	-1.76137	0.0937069	0.387112	-5.42843
AC025335.1	-0.727114	1.06097	-1.76079	0.0938069	0.387322	-4.50035
RP11-5A19.5	-0.908669	0.289172	-1.7603	0.0938927	0.387575	-4.28475
PTBP3	-0.209168	7.3462	-1.75909	0.0941025	0.388237	-5.82556
VPS41	-0.282703	4.87229	-1.75884	0.0941474	0.388321	-5.46372
LINC00226	-1.01138	-1.05932	-1.75851	0.0942048	0.388354	-4.30146
AC004447.2	-0.191573	5.84648	-1.75765	0.0943536	0.388595	-5.5863
CTD-2037K23.2	-0.372867	3.98355	-1.75761	0.0943616	0.388595	-5.25286
RPL23AP1	-0.957438	-0.0118816	-1.7576	0.0943619	0.388595	-4.3471
KATNAL2	-1.30382	0.0895668	-1.757	0.0944678	0.38893	-4.21629
JADE1	-0.191227	5.64108	-1.75596	0.0946488	0.389321	-5.60713
CCDC96	-1.7561	-0.567057	-1.75568	0.094698	0.389321	-4.20794
RP11-796E2.4	-1.29591	-0.34253	-1.75555	0.0947216	0.389321	-4.22203
RNF214	-0.36042	3.89271	-1.75476	0.0948585	0.38937	-5.23809
RNU5F-1	-0.38694	3.72922	-1.7547	0.0948698	0.38937	-5.09294
COX7C	-0.147094	8.7218	-1.75463	0.0948824	0.38937	-5.90779
MYO6	-0.512228	4.53761	-1.75441	0.0949206	0.38937	-4.93998
INTS2	-0.268475	3.53831	-1.75401	0.0949902	0.389554	-5.28041
C20orf96	-0.422391	2.71689	-1.75365	0.0950545	0.389716	-5.19709
SLC7A1	-0.155399	6.60656	-1.75273	0.0952162	0.390277	-5.75277
CDK19	-0.265138	4.33948	-1.75196	0.0953512	0.390601	-5.25176
AL627171.2	-1.07014	-0.0651768	-1.75183	0.0953743	0.390601	-4.30127
LPCAT1	-0.323154	3.99431	-1.75171	0.0953944	0.390601	-5.14933
RP11-184D12.1	-1.11264	-0.00270579	-1.75116	0.0954921	0.3909	-4.29231
CEP128	-0.390303	4.63625	-1.75092	0.0955349	0.390973	-5.31961
RP11-440L14.1	-0.854596	1.04449	-1.75049	0.0956108	0.391183	-4.6702
RHOU	-0.773806	1.83461	-1.74955	0.0957767	0.391759	-4.34813
RP11-402J6.1	-1.49579	-1.02097	-1.74906	0.095862	0.392007	-4.18763
RP3-466P17.1	-0.95983	-0.811428	-1.74813	0.0960277	0.392582	-4.33745
KIF21A	-0.534382	4.24634	-1.7479	0.0960685	0.392647	-4.91817
ARFGEF1	-0.228457	5.02396	-1.74742	0.0961524	0.392836	-5.49998
SEZ6L2	-0.661931	0.120954	-1.74717	0.096198	0.392836	-4.54892
SMIM1	-1.04963	-0.334536	-1.74711	0.0962074	0.392836	-4.33652
ALG14	-0.524487	2.966	-1.74707	0.0962144	0.392836	-4.90701
SOCS2-AS1	-1.01024	1.25739	-1.74677	0.0962676	0.392858	-4.25233
DMC1	-0.336487	3.1405	-1.74668	0.0962843	0.392858	-5.06776
XRCC2	-0.277487	4.72892	-1.74662	0.0962945	0.392858	-5.43984
NTNG2	-0.331146	2.45459	-1.74594	0.0964154	0.393249	-5.28061
MT-ND5	-0.268581	12.0815	-1.7449	0.0966012	0.393741	-6.16147
CXorf23	-0.452785	3.09293	-1.74455	0.0966624	0.393741	-5.04222
FRA10AC1	-0.177559	5.09994	-1.74442	0.0966859	0.393741	-5.55713
FAM66C	-0.903109	0.168443	-1.74425	0.0967171	0.393766	-4.34682
RP11-700F16.3	-1.59228	-0.288132	-1.74299	0.0969417	0.394069	-4.23368
QTRT1	-0.487678	2.40462	-1.74228	0.0970677	0.39448	-4.83467
FLI1	-0.226668	4.52759	-1.74165	0.0971801	0.394818	-5.50276
C20orf194	-0.264009	1.97641	-1.73957	0.0975535	0.395842	-5.21686
CTD-2196E14.9	-1.60436	0.249083	-1.73918	0.097623	0.395962	-4.30332
RP11-264I13.2	-0.332692	3.03883	-1.73813	0.0978126	0.396484	-4.99665
RP11-686D22.5	-0.952746	-1.33794	-1.73774	0.0978829	0.396665	-4.38515
ZNF232	-0.317168	2.70316	-1.7376	0.0979075	0.396665	-5.00703
ZNF337-AS1	-0.207407	4.77464	-1.73724	0.0979727	0.396827	-5.57578
RASAL3	-0.308096	4.70337	-1.73703	0.098011	0.39688	-5.44047
RASGEF1A	-0.255648	2.78686	-1.73642	0.0981214	0.39704	-5.43397
GCAT	-0.264098	4.46675	-1.73639	0.0981261	0.39704	-5.41862
RP5-1061H20.3	-1.48884	-0.237391	-1.73589	0.0982166	0.397305	-4.23542
RP11-661A12.14	-0.40024	1.83955	-1.73555	0.0982782	0.39735	-4.89075
HNRNPA1P48	-0.424545	2.77444	-1.73485	0.0984037	0.397755	-4.97513
RP11-350N15.5	-1.40971	-0.521799	-1.73382	0.0985907	0.398306	-4.2212
TMEM181	-0.216619	4.81897	-1.73231	0.0988637	0.398898	-5.56887
AC129492.6	-0.807369	-0.42079	-1.73218	0.098889	0.398898	-4.61386
MIR4519	-0.270498	3.76838	-1.73086	0.0991275	0.399403	-5.33595
RP11-54D18.2	-0.476216	-0.734079	-1.73073	0.0991527	0.399403	-4.73383
EHHADH	-1.2446	0.50646	-1.73064	0.0991689	0.399403	-4.22023
TARBP1	-0.339793	4.63921	-1.73051	0.0991916	0.399403	-5.44362
[truncated: 13,757 more rows]
