# Supplementary material for: Integrated clinical and genomic evaluation of guadecitabine (SGI-110) in peripheral T-cell lymphoma
Source: Leukemia. 2022 Apr 22;36(6):1654–65. doi: 10.1038/s41375-022-01571-8 (PMC9162925; doi:10.1038/s41375-022-01571-8)
Supplement: Supplementary file 7 — Supplementary Table S5 [file 41375_2022_1571_MOESM7_ESM.xlsx]

## Sheet: Smz1_DEGs_AZA_v_DMSO
ID	logFC	AveExpr	t	P.Value	adj.P.Val	B
CXCR4	-0.510589	8.11305	-6.46453	2.86529e-06	0.00346412	4.40059
TBX21	-0.913144	4.19139	-6.25172	4.50526e-06	0.00424727	3.948
ECI2	-0.642018	5.29455	-6.17324	5.33131e-06	0.00466667	4.01121
ITGB7	-0.579364	6.07596	-6.03239	7.22625e-06	0.00569284	3.57568
PIM2	-0.618071	8.61408	-5.88081	1.00517e-05	0.00688585	3.11649
LRBA	-0.563706	5.06698	-5.31787	3.50419e-05	0.0183829	2.15332
NKG7	-0.619231	4.32237	-5.3038	3.61684e-05	0.0183829	2.06579
CALM1	-0.332181	8.96773	-5.16768	4.91737e-05	0.02094	1.47942
DOCK2	-0.447034	6.07996	-4.91172	8.80123e-05	0.0301461	1.12264
CBX4	-0.484934	8.00688	-4.88406	9.37557e-05	0.030854	0.923011
PIK3CD	-0.376134	7.21958	-4.83641	0.000104559	0.0323073	0.848659
SIT1	-0.535346	6.62156	-4.77399	0.000120645	0.0365553	0.805693
CUX1	-0.58703	5.30703	-4.73232	0.000132759	0.03819	0.913998
PLEKHA2	-0.436357	6.05136	-4.70524	0.000141285	0.0397515	0.687551
HMHA1	-0.384583	6.68426	-4.67292	0.000152189	0.0415083	0.550972
HEY2	-1.02495	-0.0049479	-4.65388	0.000159009	0.0415083	1.01392
GAK	-0.534529	5.88344	-4.56969	0.000193062	0.0475295	0.368018
CAV1	-0.524128	5.49676	-4.54952	0.000202259	0.0481067	0.27558
FAM101B	-0.447397	6.0902	-4.54501	0.000204375	0.0481067	0.356141
MAP4	-0.408529	6.16672	-4.50198	0.000225726	0.0523021	0.219455
RABGAP1L	-0.421164	5.39783	-4.4796	0.000237711	0.0542808	0.129783
MRPS27	-0.412905	6.30065	-4.45086	0.000254043	0.0562882	0.0182004
GTSF1L	-0.934268	-0.3025	-4.43346	0.000264477	0.0570835	0.525157
FLNB	-0.524807	6.72728	-4.41789	0.000274177	0.0583775	0.0430183
KDM4B	-0.747261	5.85308	-4.41	0.000279231	0.0586607	0.240994
CCL5	-0.40731	7.85673	-4.40357	0.000283413	0.0587559	-0.220756
CTA-351J1.1	-0.772704	1.74745	-4.39039	0.000292194	0.0597897	0.390877
S100A4	-0.604655	7.74636	-4.37736	0.000301143	0.060061	-0.0332044
FBP1	-0.441818	3.62408	-4.33258	0.000334056	0.0652476	-0.140015
MAN2A1	-0.440904	5.1179	-4.26394	0.000391665	0.0739347	-0.368224
TNFRSF1A	-0.673486	4.52771	-4.2612	0.000394168	0.0739347	-0.104875
LBH	-0.623316	4.79821	-4.18659	0.000468641	0.0848725	-0.266971
MYH9	-0.300713	8.35984	-4.04321	0.000653682	0.110032	-1.05828
CHI3L2	-0.65811	2.33819	-4.04139	0.000656448	0.110032	-0.47804
PJA2	-0.356517	5.71769	-3.97785	0.000760774	0.122314	-0.938763
LDLR	-0.50727	5.37745	-3.95414	0.000803815	0.12509	-0.927988
SLCO3A1	-0.680179	4.42194	-3.93823	0.000834047	0.126358	-0.722974
IDH2	-0.366198	8.25633	-3.92458	0.00086088	0.128934	-1.26272
MYLIP	-0.479774	4.75699	-3.90383	0.000903341	0.131139	-0.969328
IGHG1	-0.517789	1.36194	-3.85041	0.0010225	0.142698	-1.29725
LIMD2	-0.313745	7.50554	-3.83683	0.00105518	0.143969	-1.45281
NFKBIA	-0.340941	8.81982	-3.82482	0.00108499	0.144873	-1.62376
NEBL	-0.506351	2.09788	-3.804	0.00113863	0.148266	-1.43486
AC104698.1	-0.616257	4.38305	-3.7949	0.00116288	0.150184	-1.0836
ANKRD11	-0.42469	7.54133	-3.78729	0.00118357	0.150351	-1.56351
ACSL3	-0.364346	6.47066	-3.7513	0.00128646	0.156014	-1.56093
ORMDL3	-0.336744	5.38573	-3.70535	0.00143082	0.166454	-1.52342
RP11-22P6.3	-0.700779	3.37925	-3.70257	0.00144007	0.166454	-1.23624
SLC39A11	-0.44115	4.03318	-3.69266	0.00147344	0.166454	-1.4127
RP11-316M21.7	-1.45938	0.157483	-3.69103	0.00147902	0.166454	-1.07257
ABR	-0.885404	3.74469	-3.68164	0.00151149	0.168901	-1.20495
DPM3	-0.434902	6.36479	-3.65947	0.00159095	0.174076	-1.7297
ADAMTS13	-1.62895	0.843029	-3.63684	0.00167639	0.179681	-1.21849
RNF126	-0.304245	7.75962	-3.63328	0.00169021	0.179939	-1.93493
RGS1	-0.692334	6.67354	-3.62309	0.00173045	0.182087	-1.93779
TET2	-0.619626	4.00525	-3.61064	0.00178093	0.183401	-1.58574
PDE6B	-0.512984	1.17029	-3.59341	0.00185318	0.189602	-1.54616
VPS53	-0.640244	4.16336	-3.56225	0.00199127	0.199837	-1.4742
AGAP1	-0.626248	1.40912	-3.53525	0.00211909	0.203165	-1.65336
CD97	-0.455751	4.78443	-3.53303	0.00212996	0.203165	-1.73965
RP11-884K10.7	-0.588156	3.07553	-3.53089	0.00214047	0.203165	-1.63495
GOLGA2P5	-0.479442	4.92274	-3.49526	0.0023234	0.214344	-1.89491
PVRIG	-0.646623	5.30002	-3.48606	0.00237312	0.21564	-1.91469
CD247	-0.396476	7.45836	-3.46749	0.0024766	0.219221	-2.2788
RP11-234O6.2	-0.621254	2.04164	-3.4379	0.00265076	0.225023	-1.86195
MYCBP	-0.371482	5.43927	-3.43698	0.0026564	0.225023	-2.12566
PPP1R18	-0.303151	7.15433	-3.4186	0.00277079	0.232216	-2.35203
SYNE1	-0.512163	4.84141	-3.40172	0.00288016	0.235129	-2.15866
HOTAIRM1	-0.487753	4.29025	-3.39071	0.00295374	0.239892	-1.96675
MYADM	-0.423148	1.47999	-3.38042	0.0030242	0.241874	-2.30302
ANXA1	-0.43853	5.11328	-3.36865	0.0031068	0.247226	-2.15858
TRBC2	-0.278996	8.09272	-3.34977	0.00324395	0.254615	-2.65656
CHMP2A	-0.297712	6.08809	-3.31384	0.00352155	0.264632	-2.51566
JAM2	-0.642532	1.20714	-3.31169	0.00353891	0.264632	-2.16322
TNNI3	-2.24425	1.03278	-3.29854	0.00364676	0.265881	-1.97302
SKA2	-0.292754	6.50563	-3.29121	0.00370819	0.265881	-2.50935
PRR12	-0.698122	2.97336	-3.29012	0.00371747	0.265881	-2.08611
HELZ	-0.343802	6.15828	-3.2771	0.00382942	0.265881	-2.56294
KIF21B	-0.401016	5.00461	-3.27697	0.0038306	0.265881	-2.49063
ICAM1	-0.470268	3.96776	-3.2429	0.00413958	0.282279	-2.43908
DNAJB6	-0.323988	6.11382	-3.24227	0.00414548	0.282279	-2.65967
TLE1	-0.746746	0.667621	-3.24111	0.00415643	0.282279	-2.17497
SH2D1A	-0.26037	6.26441	-3.22631	0.00429875	0.288218	-2.85122
CECR5-AS1	-2.38453	0.076616	-3.21903	0.00437048	0.290843	-2.22096
EHMT1	-0.517593	4.49125	-3.21087	0.00445219	0.294742	-2.49042
GIT2	-0.345198	4.89393	-3.20113	0.00455178	0.298824	-2.50225
FAM222B	-0.427322	4.24875	-3.19319	0.00463445	0.302595	-2.36926
ERICH1	-0.308358	5.21527	-3.18998	0.00466835	0.302595	-2.73041
STX8	-0.560211	3.85297	-3.18831	0.00468604	0.302595	-2.29543
NFATC2	-0.244834	6.66742	-3.14866	0.0051265	0.321628	-3.0284
DHCR24	-0.298562	6.55374	-3.14714	0.00514409	0.321628	-2.83844
RP11-288H12.4	-0.788651	1.66553	-3.1373	0.00525986	0.323728	-2.15819
RP11-17J14.2	-1.89767	0.863435	-3.1221	0.00544369	0.328578	-2.24199
SYT2	-1.80588	-0.688256	-3.12047	0.00546378	0.328578	-2.11183
DLGAP5	-0.411074	4.79937	-3.11071	0.00558552	0.333354	-2.81116
AGPAT3	-0.287793	6.71376	-3.09371	0.00580385	0.341214	-3.07586
STK11IP	-0.631017	3.43613	-3.09006	0.00585187	0.341662	-2.43193
RP3-395M20.9	-2.04599	-0.97492	-3.08474	0.0059224	0.343787	-2.43876
GOLGA3	-0.366927	5.40592	-3.0827	0.00594962	0.343787	-2.8884
ATXN1	-0.400286	5.21825	-3.08218	0.00595671	0.343787	-2.78539
DUSP8	-0.595594	1.97013	-3.07443	0.00606153	0.344785	-2.63883
DUSP5	-0.788281	1.68919	-3.05122	0.00638648	0.360665	-2.29682
LYPD3	-2.13467	0.339223	-3.04525	0.0064727	0.362073	-2.44793
DGKQ	-0.432828	3.66924	-3.04315	0.00650335	0.362073	-2.85046
HOXA5	-0.671059	2.84262	-3.04026	0.00654564	0.362535	-2.40074
CDK19	-0.37091	4.33948	-3.03744	0.00658724	0.362897	-2.90438
ACBD5	-0.386809	3.8391	-3.02333	0.00679919	0.370983	-2.82757
LDHA	-0.263752	10.5941	-3.01461	0.00693352	0.37475	-3.49942
CHDH	-0.436485	2.89563	-3.01386	0.00694509	0.37475	-2.90917
DPP4	-0.444961	3.40949	-3.00883	0.00702394	0.375272	-2.8961
ARHGAP35	-0.471708	4.45014	-3.00868	0.00702623	0.375272	-2.77202
IGHG3	-0.521798	0.0522897	-3.00338	0.00711025	0.377203	-2.73499
ZNF8	-1.32969	1.15148	-3.00175	0.00713621	0.377309	-2.32017
SCD	-0.525789	7.77884	-2.99696	0.00721308	0.380098	-3.26375
VANGL1	-0.318461	4.8232	-2.98997	0.00732685	0.380996	-3.11714
HIST1H2BD	-0.927672	2.58266	-2.98311	0.00744019	0.381052	-2.42567
RNF213	-0.284163	7.99224	-2.98136	0.00746944	0.381052	-3.49756
EFHD2	-0.24365	6.16624	-2.97825	0.0075214	0.381052	-3.30889
WNT10A	-0.408451	4.32072	-2.9669	0.00771474	0.382997	-2.99683
ZNF862	-0.937813	1.75876	-2.96288	0.00778434	0.382997	-2.42027
TBC1D5	-0.265667	6.65667	-2.96148	0.00780867	0.382997	-3.26064
HMGCL	-0.539366	4.03716	-2.94434	0.00811304	0.389243	-2.88378
CHST11	-0.51233	6.42329	-2.94204	0.00815468	0.389243	-3.25253
SMIM14	-0.268388	6.06645	-2.93996	0.00819263	0.389243	-3.34932
LGALS1	-0.324238	7.55453	-2.93879	0.00821396	0.389243	-3.45443
PTK2B	-0.332803	5.50373	-2.93514	0.00828106	0.389482	-3.21553
ALPK2	-0.441305	2.87909	-2.93119	0.00835431	0.390188	-3.17608
APPBP2	-0.488701	4.34741	-2.92327	0.00850297	0.392626	-2.95681
NPLOC4	-0.253199	6.31263	-2.92224	0.00852234	0.392626	-3.42677
ZNF831	-0.769947	2.34345	-2.91222	0.00871456	0.393937	-2.74545
PIK3CB	-0.522317	3.78888	-2.91198	0.00871917	0.393937	-2.98502
HIST1H2AE	-0.910858	1.77187	-2.91123	0.00873365	0.393937	-2.52224
BIN2	-0.642538	4.69479	-2.90467	0.00886204	0.393937	-2.84185
LL21NC02-1C16.2	-2.04599	-0.813723	-2.90442	0.00886683	0.393937	-2.69235
ELF4	-0.320691	5.28473	-2.90423	0.00887073	0.393937	-3.39366
RPTOR	-0.479738	4.34551	-2.90344	0.00888619	0.393937	-3.02758
FIG4	-0.551986	2.30085	-2.90265	0.0089018	0.393937	-2.81092
ROR2	-0.715912	-0.399585	-2.90262	0.00890247	0.393937	-2.60015
TCF3	-0.244419	6.93907	-2.90144	0.00892585	0.393937	-3.46869
FAM193A	-0.445493	4.86691	-2.89547	0.00904486	0.397502	-3.23689
ECH1	-0.21415	6.94456	-2.88343	0.00928987	0.397629	-3.45492
KIAA2013	-0.309121	5.96986	-2.87798	0.00940277	0.397629	-3.40841
TBC1D22A	-0.629729	3.43793	-2.87748	0.00941327	0.397629	-2.97389
SLC12A2	-0.289338	5.22442	-2.87162	0.00953628	0.398551	-3.46508
CTB-12A17.3	-0.199425	8.97898	-2.86734	0.0096271	0.399244	-3.69568
GLIPR1L1	-0.755378	-0.227964	-2.86282	0.00972399	0.402129	-2.6463
AL139819.1	-0.444043	5.78343	-2.85415	0.00991235	0.405563	-3.28879
SMYD3	-0.360188	4.63266	-2.8501	0.0100016	0.407198	-3.29769
PVRL2	-0.554109	1.87061	-2.8485	0.010037	0.407584	-3.08008
CNOT2	-0.271473	6.14992	-2.84671	0.0100768	0.408148	-3.48362
TRMT10A	-0.362691	4.38615	-2.84472	0.0101212	0.408898	-3.27246
CARD11	-0.86334	2.05039	-2.83924	0.0102447	0.412827	-2.68106
TNFSF13	-1.73808	-0.128232	-2.83431	0.0103567	0.415215	-2.63115
AURKA	-0.274552	7.5235	-2.82613	0.0105454	0.419844	-3.66985
FAM69A	-0.979021	1.84235	-2.82067	0.0106732	0.423562	-2.66714
ARHGAP30	-0.246669	6.61475	-2.81953	0.0107001	0.423562	-3.65843
PLGLB1	-1.81651	-0.369762	-2.81843	0.0107262	0.423562	-2.67284
AC068196.1	-0.71817	-0.243817	-2.81432	0.0108237	0.425139	-2.84581
TIPARP-AS1	-1.03474	0.979066	-2.81333	0.0108474	0.425139	-2.64811
NAGA	-0.344633	4.62797	-2.8107	0.0109104	0.425139	-3.51366
H6PD	-0.386524	4.52841	-2.80868	0.0109591	0.425139	-3.31856
HEY1	-0.611846	0.0144665	-2.80773	0.0109819	0.425139	-2.91654
PIP5K1A	-0.303652	5.08771	-2.80518	0.0110439	0.426132	-3.52871
TAF12	-0.523447	3.96325	-2.80445	0.0110617	0.426132	-3.09023
EID1	-0.234922	7.91074	-2.79834	0.0112115	0.4298	-3.78973
ZNF76	-0.368348	4.25763	-2.79351	0.0113311	0.433334	-3.35588
ACTR6	-0.322854	5.07983	-2.79122	0.0113884	0.434468	-3.50663
GP1BA	-1.91068	0.0678336	-2.78913	0.0114409	0.435416	-2.73707
SETD8	-0.307899	5.68346	-2.78566	0.0115284	0.436394	-3.54996
MATK	-1.37033	2.12096	-2.77773	0.011731	0.438115	-2.71448
CTB-33G10.11	-0.584016	2.84608	-2.77653	0.011762	0.438115	-3.13985
GZMH	-0.400273	0.277417	-2.7742	0.0118222	0.438709	-3.27215
RP11-264M12.2	-0.937649	1.03668	-2.76825	0.0119778	0.440939	-2.87858
RP11-126K1.2	-1.12144	1.08271	-2.76497	0.0120642	0.441762	-2.73732
ZBTB18	-0.410079	3.84764	-2.76211	0.0121402	0.441762	-3.43754
GPR89A	-0.393073	3.7171	-2.7621	0.0121403	0.441762	-3.5413
CD27	-0.274209	3.7971	-2.75559	0.012315	0.446056	-3.86516
CECR1	-1.92532	1.53128	-2.74861	0.0125045	0.451884	-2.87023
PLEK	-0.264519	6.66875	-2.74694	0.0125505	0.452371	-3.90769
RTF1	-0.253615	6.79964	-2.74603	0.0125754	0.452371	-3.74636
PHTF2	-0.347421	4.85919	-2.74371	0.0126394	0.453099	-3.50692
DHTKD1	-0.384179	4.58823	-2.72824	0.0130745	0.465016	-3.34331
POU4F1	-0.206801	4.96378	-2.71209	0.0135438	0.47474	-3.90976
FBXO38	-0.415106	3.30991	-2.71179	0.0135527	0.47474	-3.32812
RP11-103G8.2	-1.39433	0.644852	-2.70449	0.01377	0.478347	-2.83501
SAE1	-0.209185	7.53879	-2.70074	0.013883	0.478644	-3.90902
JAKMIP1	-0.335865	5.46395	-2.69367	0.0140982	0.483226	-3.71799
NDRG3	-0.315922	5.04361	-2.69336	0.0141079	0.483226	-3.62356
NFKBIE	-0.393389	4.72985	-2.68955	0.0142254	0.485141	-3.56776
SAPCD1	-0.496902	3.3217	-2.68738	0.0142928	0.485338	-3.32454
CTD-2369P2.8	-0.414732	3.73543	-2.68309	0.0144266	0.486826	-3.57618
PPP1R3F	-1.24515	0.0127561	-2.68235	0.0144501	0.486826	-2.87416
FDPS	-0.243974	7.51479	-2.67722	0.014612	0.48786	-4.03265
RP11-700J17.2	-0.952726	0.272807	-2.67557	0.0146646	0.48786	-2.98373
ABHD4	-0.95107	0.990942	-2.67383	0.0147201	0.48786	-3.12647
XRCC6BP1	-0.57016	3.90255	-2.67154	0.0147935	0.48786	-3.39296
ZMYM1	-0.827399	2.41052	-2.66799	0.014908	0.48786	-3.04313
PLEKHG2	-0.634462	2.70282	-2.66784	0.0149126	0.48786	-3.18994
FOS	-1.41329	1.30839	-2.66711	0.0149363	0.48786	-2.89877
HDAC7	-0.350372	6.55152	-2.66496	0.0150061	0.488505	-3.94334
TNFSF12-TNFSF13	-1.6662	-0.136291	-2.66084	0.0151411	0.491621	-2.91584
HES7	-0.872542	1.21586	-2.65917	0.0151959	0.491635	-2.97042
FAM13A	-1.28827	0.279765	-2.65759	0.0152479	0.492308	-2.91428
SNX10	-0.273791	7.12645	-2.65339	0.0153875	0.494787	-4.0297
RGS4	-0.82849	-1.17553	-2.65235	0.0154223	0.494894	-2.99494
CTC-462L7.1	-1.02102	-0.549027	-2.65056	0.0154823	0.495812	-2.96579
CELF2	-0.205567	7.6257	-2.64811	0.0155647	0.496145	-4.01479
ID2	-0.20424	7.51032	-2.64514	0.0156651	0.496145	-4.00602
CTIF	-1.03498	0.784489	-2.64458	0.0156841	0.496145	-2.95163
FAM83D	-0.567241	4.37925	-2.64442	0.0156893	0.496145	-3.60189
RUSC1-AS1	-0.236471	7.5027	-2.64372	0.0157131	0.496145	-4.10025
GSK3B	-0.363484	5.12236	-2.6383	0.0158986	0.496292	-3.72331
TP73-AS1	-0.283807	4.29913	-2.63814	0.0159041	0.496292	-3.96157
MICA	-0.703701	1.67288	-2.63759	0.0159229	0.496292	-3.06447
NCKAP1L	-0.26146	5.96118	-2.63655	0.015959	0.496292	-3.90855
ANAPC4	-0.315694	4.71078	-2.63574	0.0159868	0.496292	-3.75241
ST3GAL1	-0.389528	5.7048	-2.6332	0.0160748	0.497371	-3.66076
SIPA1	-0.436877	2.65425	-2.63014	0.0161817	0.497371	-3.4967
SLC44A2	-1.15501	1.32433	-2.62923	0.0162136	0.497371	-2.9619
CENPBD1P1	-0.383381	4.19588	-2.6292	0.0162144	0.497371	-3.58525
ELL2	-0.258875	4.70312	-2.62404	0.0163962	0.500657	-3.82773
RP5-1112D6.4	-0.891459	0.586425	-2.62202	0.0164679	0.500904	-3.00524
TBCD	-0.30897	6.39567	-2.61898	0.0165766	0.502897	-4.00276
BCKDHB	-0.620788	2.42462	-2.61751	0.0166292	0.502897	-3.32014
FYB	-0.298728	6.49889	-2.61516	0.0167137	0.504485	-4.02123
PDE7A	-0.45446	4.29458	-2.61328	0.0167818	0.504606	-3.53563
RNU6-611P	-1.66394	-0.142603	-2.60939	0.016923	0.506816	-2.99722
IL27RA	-0.577427	3.98547	-2.595	0.0174558	0.512443	-3.55861
AC007347.1	-0.327171	4.29628	-2.59273	0.0175414	0.512443	-3.79606
PTPRC	-0.338743	8.16689	-2.59181	0.0175761	0.512443	-4.32544
RP4-753P9.3	-0.550876	2.43848	-2.59152	0.017587	0.512443	-3.37949
RP11-431M7.3	-0.903301	1.08278	-2.59002	0.0176439	0.512443	-3.09271
C12orf75	-0.369194	7.76893	-2.58979	0.0176527	0.512443	-4.14689
PPM1K	-0.351675	4.05692	-2.5888	0.0176905	0.512443	-3.76909
JDP2	-0.236182	4.18298	-2.58263	0.0179267	0.515591	-4.10279
DENND1B	-0.296171	5.48831	-2.57864	0.0180808	0.516492	-3.97083
LIME1	-0.326348	5.06285	-2.57763	0.0181203	0.516492	-3.9557
RP11-43D4.2	-1.80842	0.0284921	-2.57749	0.0181255	0.516492	-3.08097
KPNA6	-0.201683	6.54531	-2.57637	0.0181694	0.516492	-4.13031
SERPINB9	-0.231122	4.61735	-2.57046	0.0184012	0.520406	-4.23735
CRIP1	-0.201601	8.09296	-2.56968	0.0184323	0.520406	-4.31324
XRCC4	-0.464603	3.46079	-2.56835	0.0184848	0.520406	-3.64188
CD27-AS1	-0.284754	4.50313	-2.5673	0.0185264	0.520406	-4.06584
SAP30	-0.357357	4.95539	-2.56263	0.0187129	0.520406	-3.88543
NFATC3	-0.25281	7.14927	-2.56223	0.0187291	0.520406	-4.11605
METTL15	-0.388772	3.9086	-2.56171	0.0187499	0.520406	-3.63298
RP5-1024G6.5	-0.337633	4.84463	-2.56112	0.0187738	0.520406	-4.00921
STAG3	-0.396656	5.7663	-2.56058	0.0187953	0.520406	-3.98021
ADRBK1	-0.256709	6.85836	-2.5555	0.0190012	0.523396	-4.16654
CTC-548K16.5	-0.412161	4.34141	-2.55326	0.0190926	0.524083	-3.71701
OASL	-0.360167	2.68284	-2.55171	0.019156	0.524907	-3.79374
AC022311.1	-0.927915	-1.32273	-2.55021	0.0192175	0.525679	-3.13618
C11orf96	-1.06284	0.418312	-2.54325	0.0195059	0.530015	-3.10533
SKIDA1	-0.979532	0.922949	-2.54286	0.0195221	0.530015	-3.15294
ATP2A1	-0.437147	4.08666	-2.54141	0.0195827	0.530146	-3.84682
RNVU1-20	-0.867438	0.396458	-2.54011	0.0196375	0.530717	-3.15162
USP42	-0.358816	4.50411	-2.53714	0.0197623	0.531963	-3.86936
PAG1	-0.209929	6.72635	-2.53141	0.0200056	0.534664	-4.32336
CDCA8	-0.335639	6.37967	-2.53105	0.0200211	0.534664	-4.15234
CXCR3	-0.236438	6.16711	-2.52313	0.0203622	0.539323	-4.34409
RP11-4F5.2	-1.23775	-0.0785747	-2.52303	0.0203667	0.539323	-3.13927
RAD51-AS1	-1.09393	1.42739	-2.52152	0.0204323	0.540153	-3.15052
BCL2L14	-2.04599	-0.568283	-2.52064	0.0204707	0.540263	-3.22025
MOSPD3	-0.516177	3.57971	-2.51355	0.0207828	0.544907	-3.68781
JMJD6	-0.234055	5.26211	-2.51261	0.0208243	0.544907	-4.12226
MMAB	-0.433786	4.78863	-2.51194	0.0208542	0.544907	-3.75645
STX12	-0.55817	3.41959	-2.50734	0.0210591	0.54924	-3.52619
TSGA10	-0.62184	2.88865	-2.50654	0.0210949	0.54924	-3.37368
SDCCAG8	-0.291352	5.43584	-2.50588	0.0211246	0.54924	-4.16312
FTO	-0.309037	4.36229	-2.49982	0.0213989	0.551943	-3.99446
IVD	-0.270603	5.42443	-2.49792	0.0214857	0.551943	-4.09561
MAP4K4	-0.245301	6.40626	-2.4975	0.0215048	0.551943	-4.26582
MPV17	-0.28043	5.06754	-2.49497	0.0216205	0.553733	-4.01894
AC116366.6	-1.51148	0.0707525	-2.49362	0.0216829	0.553733	-3.18293
TMEM143	-0.648998	2.87573	-2.49358	0.0216846	0.553733	-3.54874
ZC3H12A	-0.581791	3.59544	-2.4924	0.0217391	0.553733	-3.64698
ZNF799	-1.64318	-0.347988	-2.49207	0.0217543	0.553733	-3.24352
CCBL1	-0.613397	2.56506	-2.48783	0.0219512	0.557844	-3.5344
PHF19	-0.224008	6.9474	-2.48564	0.0220532	0.558634	-4.23175
RP5-1024G6.8	-0.318212	5.14469	-2.4845	0.0221068	0.559092	-4.20377
SEMA6A	-0.90338	-0.045258	-2.48371	0.0221441	0.559102	-3.23323
UBE3B	-0.278697	5.1265	-2.48202	0.0222235	0.559102	-4.10287
TRAPPC9	-0.595972	2.99521	-2.48073	0.0222846	0.559102	-3.60146
PCCA	-0.521691	3.18933	-2.47709	0.022457	0.560749	-3.63987
POMC	-0.380177	-0.148902	-2.47428	0.0225915	0.563182	-3.72085
NLGN4Y	-0.337624	0.308653	-2.47013	0.0227906	0.563182	-3.90324
ZNF462	-0.621044	-0.310138	-2.46984	0.0228046	0.563182	-3.49968
TOX2	-0.189752	7.29758	-2.46714	0.0229357	0.563336	-4.50304
SFI1	-0.399257	4.54949	-2.46711	0.0229371	0.563336	-3.93224
HPCAL1	-0.330394	6.12467	-2.46701	0.0229419	0.563336	-4.06726
PTPLA	-1.72438	1.47775	-2.46568	0.0230064	0.563336	-3.25046
MT-TL1	-0.234158	11.1531	-2.46023	0.0232732	0.565612	-4.69022
SH2D3C	-1.19702	2.35345	-2.4571	0.0234281	0.566127	-3.24161
RDH11	-0.332418	5.26894	-2.45379	0.0235923	0.566127	-4.22746
RP11-393I2.4	-0.758574	2.00487	-2.45327	0.0236184	0.566127	-3.4459
NAV2	-0.470283	2.07376	-2.45303	0.0236306	0.566127	-3.87386
MAEA	-0.213154	6.10186	-2.45238	0.0236628	0.566127	-4.31996
USP30-AS1	-1.5976	0.561777	-2.45207	0.0236785	0.566127	-3.25991
FAHD1	-0.378623	3.68268	-2.45005	0.0237797	0.567452	-3.94116
RP11-216L13.19	-1.13256	1.36075	-2.44953	0.0238059	0.567452	-3.29904
SASH3	-0.364327	4.16813	-2.44733	0.0239167	0.567516	-4.05057
SMG7	-0.277358	5.80325	-2.44315	0.0241288	0.570304	-4.33404
SIMC1	-0.411549	2.81493	-2.44155	0.0242102	0.570304	-3.86974
TRAPPC12	-0.29995	4.98428	-2.43807	0.0243886	0.572678	-4.14337
MCL1	-0.39089	7.99641	-2.43631	0.0244793	0.573127	-4.61282
NEK2	-0.321985	4.74789	-2.42893	0.0248629	0.577788	-4.15607
RP11-318E3.4	-1.84905	-1.18507	-2.42159	0.0252498	0.584773	-3.34332
JARID2	-0.352	6.18621	-2.42042	0.025312	0.584773	-3.97235
RP11-876N24.4	-1.26179	1.22644	-2.41794	0.0254445	0.586347	-3.33833
SPOPL	-0.386554	3.92841	-2.41709	0.0254902	0.586347	-3.97819
CDK17	-0.396838	3.98733	-2.41685	0.0255027	0.586347	-4.02348
PHF21A	-0.320094	4.0469	-2.41572	0.0255638	0.586347	-4.164
CALM3	-0.173997	9.17635	-2.41567	0.0255662	0.586347	-4.6302
ZHX2	-0.423443	2.81723	-2.41275	0.0257234	0.589096	-3.85538
RP11-449P15.2	-0.933883	-0.345298	-2.4091	0.0259218	0.592003	-3.49368
RP11-96D1.11	-0.266295	7.01315	-2.40903	0.0259255	0.592003	-4.40282
PTTG1	-0.209171	7.35599	-2.40659	0.0260587	0.593326	-4.54302
RP1-223E5.4	-0.649936	1.75066	-2.40562	0.0261115	0.59367	-3.51061
PPP2R3A	-0.469576	2.19249	-2.4023	0.0262944	0.59525	-4.05742
BIRC2	-0.21764	6.07901	-2.40047	0.0263955	0.596025	-4.39578
TSSC1	-0.485253	5.00128	-2.40031	0.0264043	0.596025	-4.19877
KLF6	-0.281077	6.11515	-2.39825	0.0265186	0.596172	-4.25865
SUPT4H1	-0.229858	6.94411	-2.39619	0.0266333	0.596247	-4.46714
IQGAP2	-0.311774	6.24959	-2.3942	0.0267448	0.596247	-4.41619
GPR114	-0.237073	3.77332	-2.39312	0.0268053	0.596247	-4.52935
PDZK1	-0.998591	-0.081948	-2.39244	0.0268437	0.596247	-3.41392
CDCA2	-0.344891	5.85178	-2.392	0.0268682	0.596247	-4.42818
PIP4K2A	-0.299098	5.37069	-2.3861	0.0272021	0.601118	-4.17725
CLTC	-0.249376	7.264	-2.38328	0.0273632	0.60129	-4.5832
RAB11A	-0.222889	7.06466	-2.38295	0.027382	0.60129	-4.53233
AP3D1	-0.212133	7.00073	-2.37977	0.0275647	0.60129	-4.52928
BCORP1	-1.44037	0.929512	-2.37729	0.027708	0.60129	-3.36403
CHRNA3	-1.46655	-0.0157673	-2.37585	0.0277916	0.60129	-3.36557
FAM87B	-2.46104	-0.37034	-2.37148	0.0280466	0.604165	-3.38256
PURA	-0.353262	5.77671	-2.37093	0.028079	0.604165	-4.43101
DNMBP	-0.952871	1.20324	-2.36692	0.0283146	0.604165	-3.44144
CEP85L	-0.828026	3.88331	-2.36589	0.0283757	0.604165	-3.69254
IL4R	-0.511206	4.29221	-2.36554	0.0283962	0.604165	-3.8866
LINC00341	-0.26567	4.51739	-2.36488	0.0284358	0.604165	-4.4739
CDKN2D	-0.637354	5.22185	-2.36448	0.0284592	0.604165	-4.19506
AKNA	-0.230965	6.38365	-2.36444	0.0284615	0.604165	-4.52286
RP11-219B17.1	-0.799805	0.927494	-2.36396	0.0284904	0.604165	-3.59914
CSNK1G2	-0.253593	6.1334	-2.36081	0.0286781	0.606514	-4.36478
GOLGA1	-0.427584	3.92058	-2.35854	0.0288139	0.608567	-4.07255
FASN	-0.215496	8.80723	-2.3564	0.028943	0.60966	-4.76032
TIAM1	-0.615795	3.67196	-2.35496	0.0290296	0.609764	-3.8131
PLEKHF1	-0.45346	3.69441	-2.35439	0.029064	0.609764	-3.91462
BATF	-0.210527	7.15529	-2.3534	0.029124	0.610209	-4.72322
ANLN	-0.386753	5.10929	-2.35194	0.0292132	0.611265	-4.32818
WDR76	-0.253205	6.18945	-2.34811	0.029447	0.612473	-4.52542
RUNX3	-0.192978	8.33734	-2.34769	0.0294725	0.612473	-4.72169
RP13-39P12.3	-0.723551	2.24491	-2.34657	0.0295412	0.612473	-3.60926
HERPUD2	-0.314979	4.43227	-2.34654	0.029543	0.612473	-4.15246
DIAPH2	-0.441592	5.27724	-2.34472	0.0296554	0.61321	-4.39249
ZNF446	-0.503283	2.5469	-2.33758	0.0300987	0.615139	-3.81577
KATNAL2	-0.864868	0.0895668	-2.33745	0.0301066	0.615139	-3.58502
B3GNTL1	-0.306038	6.37101	-2.33731	0.0301154	0.615139	-4.55581
THAP2	-0.705304	1.97402	-2.3369	0.0301412	0.615139	-3.6175
CBX5	-0.293525	7.12397	-2.33629	0.0301791	0.615139	-4.602
NEK4	-0.426511	3.49437	-2.33496	0.0302631	0.616053	-3.92618
PRCP	-0.4173	4.16904	-2.33394	0.0303272	0.616562	-4.20779
ATP5L	-0.145459	9.44656	-2.33034	0.0305545	0.617676	-4.85899
SAMD10	-0.348417	5.16343	-2.32997	0.030578	0.617676	-4.30653
NR2F2-AS1	-2.21413	0.117807	-2.32815	0.0306938	0.617988	-3.4533
CHMP1A	-0.271007	5.13033	-2.32788	0.0307111	0.617988	-4.44613
CDC25B	-0.245236	6.57675	-2.32431	0.0309391	0.618598	-4.47706
AC010642.1	-0.250006	5.8712	-2.32203	0.0310859	0.618598	-4.50459
TRAF1	-0.360235	5.04191	-2.31894	0.0312852	0.618598	-4.17704
TRAT1	-0.474474	3.2264	-2.31788	0.0313543	0.618598	-4.02397
NRTN	-1.48373	0.069806	-2.31664	0.0314349	0.618598	-3.46225
LCP1	-0.306365	9.62087	-2.31597	0.0314786	0.618598	-4.87405
RP3-508I15.22	-1.01989	-0.236707	-2.31479	0.0315554	0.618598	-3.48611
UST	-1.14896	-0.813157	-2.31198	0.0317396	0.618598	-3.52031
ZBTB8OS	-0.321908	5.20745	-2.31096	0.0318065	0.618598	-4.49581
KNSTRN	-0.308252	5.24166	-2.31012	0.0318617	0.618598	-4.40337
DZANK1	-0.783812	2.05416	-2.3101	0.0318629	0.618598	-3.59263
ZNF623	-0.564964	2.31956	-2.3087	0.0319555	0.618598	-3.82456
RALA	-0.191606	6.26674	-2.30869	0.0319559	0.618598	-4.55468
GOLGA8I	-1.93953	0.222792	-2.30773	0.0320194	0.618598	-3.48606
SH3RF2	-0.311046	0.927569	-2.30627	0.0321162	0.619366	-4.30912
2006-09-01	-0.185924	8.22419	-2.30345	0.0323045	0.620865	-4.8022
UPF3AP3	-1.03597	-0.00885931	-2.30105	0.0324647	0.620865	-3.50573
CCDC80	-1.54864	0.441466	-2.30039	0.0325091	0.620865	-3.50432
MEF2D	-0.50736	6.12639	-2.29837	0.0326452	0.621053	-4.72028
ANKRD44	-0.539302	3.19081	-2.29829	0.0326501	0.621053	-3.96282
GATAD2B	-0.205233	6.09295	-2.29799	0.0326704	0.621053	-4.58683
C6orf201	-0.990702	0.549021	-2.29695	0.0327406	0.621053	-3.58402
AC011526.1	-1.77927	-0.621242	-2.29615	0.0327949	0.621053	-3.51009
TMED5	-0.25862	5.04534	-2.29492	0.0328786	0.621677	-4.43912
UBE2V2	-0.260081	6.47288	-2.28896	0.033285	0.621677	-4.65409
LASP1	-0.376819	8.89461	-2.2889	0.033289	0.621677	-4.92496
C5orf51	-0.474891	3.35995	-2.28771	0.0333705	0.621677	-4.03204
AC005306.3	-1.58552	0.346534	-2.28747	0.0333871	0.621677	-3.499
HMGB1P9	-1.78204	-0.388098	-2.2863	0.0334683	0.621677	-3.49897
PTCD2	-0.385927	3.70231	-2.28594	0.0334925	0.621677	-4.37115
SLC25A16	-0.55711	2.73015	-2.28312	0.0336883	0.624462	-3.88151
RP11-178L8.8	-0.736591	1.07029	-2.28135	0.0338107	0.625115	-3.7249
MYO1D	-0.453309	2.27305	-2.27997	0.0339069	0.625115	-4.03191
LHFP	-1.08979	-1.07895	-2.27837	0.0340191	0.625115	-3.53163
CPD	-0.229332	5.09884	-2.27818	0.0340325	0.625115	-4.56293
CPQ	-0.351018	0.89975	-2.27747	0.0340818	0.625115	-4.23426
FAM65B	-0.316413	3.92903	-2.27735	0.0340902	0.625115	-4.26506
MARK3	-0.23163	5.8575	-2.27467	0.034279	0.625115	-4.59515
ANG	-1.42052	-0.096117	-2.27243	0.0344375	0.62728	-3.53999
CEACAM19	-1.67205	-0.41801	-2.27033	0.0345865	0.629266	-3.54577
WDR7	-0.33086	3.20708	-2.25856	0.0354323	0.637105	-4.27342
CYP2R1	-0.396366	4.19634	-2.25817	0.0354606	0.637105	-4.24373
ZSCAN29	-0.262446	4.77385	-2.25815	0.0354621	0.637105	-4.42641
KIF24	-0.352719	3.35289	-2.25479	0.035707	0.637186	-4.17669
GTF2I	-0.236851	7.462	-2.25421	0.0357497	0.637186	-4.73408
TIMM10	-0.284684	5.29996	-2.2538	0.0357796	0.637186	-4.66197
NDUFB10	-0.184399	6.95152	-2.25311	0.0358306	0.637186	-4.85491
DCUN1D3	-0.595523	2.09645	-2.25231	0.0358892	0.6373	-3.84689
MAP1B	-0.41622	2.56202	-2.25192	0.0359179	0.6373	-4.13697
SERTAD4	-1.32754	0.773046	-2.24989	0.0360679	0.638608	-3.64385
TUBB	-0.115155	10.8449	-2.24771	0.0362293	0.638674	-5.09439
RP11-343C2.11	-0.620028	3.02747	-2.24672	0.0363028	0.638674	-4.06396
RPS3AP12	-0.997211	0.509748	-2.24378	0.0365219	0.639377	-3.69616
DBI	-0.149982	8.78682	-2.23871	0.0369025	0.642127	-4.98853
ZBTB8A	-0.568248	2.37002	-2.23825	0.0369368	0.642127	-3.89088
FASLG	-0.782865	0.965343	-2.236	0.0371073	0.643886	-3.83502
GLI1	-1.06299	0.786398	-2.23547	0.0371472	0.643886	-3.58974
GAP43	-0.566216	-0.206926	-2.2332	0.0373204	0.643984	-3.95007
ADA	-0.300736	6.51046	-2.22804	0.0377154	0.645917	-4.76635
GREB1L	-0.960359	-0.354052	-2.22491	0.0379568	0.648467	-3.65221
GRK4	-0.563231	2.15534	-2.22367	0.0380535	0.648467	-3.96977
MTFR1	-0.590034	2.62075	-2.22345	0.0380701	0.648467	-4.10841
MED27	-0.270068	5.87158	-2.2216	0.0382141	0.649516	-4.6919
RP11-342M3.5	-1.57705	0.808781	-2.21536	0.0387031	0.652925	-3.60169
ZNHIT1	-0.299313	5.60093	-2.21003	0.039125	0.653268	-4.62375
AHNAK	-0.242437	7.98198	-2.20902	0.0392055	0.653674	-4.91989
ZFAND4	-0.741947	2.20086	-2.20601	0.0394468	0.654844	-3.84445
HIVEP3	-0.45358	2.52909	-2.20555	0.0394835	0.654844	-4.24755
CRYL1	-0.445468	2.98926	-2.20449	0.0395682	0.654871	-4.36726
RP11-277L2.3	-0.72577	1.71973	-2.20257	0.039723	0.655366	-3.81066
MTA3	-0.433885	3.23882	-2.20131	0.0398252	0.655565	-4.22991
RP11-378E13.3	-1.05383	-0.0583641	-2.20038	0.0399007	0.655565	-3.66555
RP3-406A7.7	-1.61707	-0.789678	-2.19976	0.0399503	0.655565	-3.64909
SBNO2	-0.416806	4.19051	-2.19722	0.0401574	0.655565	-4.39909
S100PBP	-0.241047	5.39379	-2.19661	0.0402074	0.655565	-4.74157
PPP1R1C	-0.452245	1.02838	-2.19577	0.0402759	0.655565	-4.12634
RP11-206L10.8	-0.602472	1.89282	-2.19499	0.0403395	0.655759	-3.88178
EXOC2	-0.299274	4.22053	-2.1946	0.040371	0.655759	-4.56994
ZNF624	-0.939047	0.892131	-2.19237	0.0405546	0.657386	-3.82071
TMCC2	-0.832969	0.473147	-2.19123	0.0406483	0.657551	-3.83397
CEP128	-0.39628	4.63625	-2.19042	0.0407154	0.65776	-4.65684
ZNF846	-0.770629	1.24302	-2.18979	0.0407671	0.65776	-3.81656
PCOLCE	-0.600042	2.07938	-2.18956	0.0407865	0.65776	-3.99114
SAP25	-0.96445	1.9753	-2.1853	0.0411398	0.661428	-3.71714
LTBP1	-0.908923	0.28831	-2.18399	0.0412492	0.66251	-3.72743
USP32	-0.470768	2.8656	-2.17962	0.0416155	0.667713	-4.12567
NFE2L3	-0.297827	5.12097	-2.17847	0.0417125	0.668062	-4.69876
MTF1	-0.282117	4.67401	-2.17772	0.0417757	0.668091	-4.63602
KRTAP17-1	-0.862252	-1.49261	-2.17679	0.0418545	0.668091	-3.69852
ANGPTL6	-0.522268	1.58811	-2.17587	0.0419322	0.668091	-3.9649
TSTD1	-0.196517	6.83557	-2.17531	0.0419801	0.668091	-4.92314
MATN1-AS1	-1.24952	0.0974	-2.172	0.0422618	0.669896	-3.66761
TUBA1A	-0.310299	6.19974	-2.17005	0.0424285	0.671695	-4.72903
SERPINE1	-1.47323	-0.602345	-2.1681	0.0425964	0.673169	-3.68085
CCNF	-0.316989	5.14362	-2.16637	0.0427453	0.673838	-4.69376
RP11-90B9.2	-1.11428	0.134654	-2.16504	0.0428602	0.673838	-3.7234
SCRN3	-0.495448	2.82643	-2.16311	0.0430269	0.673838	-4.24637
TBC1D2	-0.648305	1.00891	-2.16303	0.0430347	0.673838	-3.88356
DNAH11	-0.260502	3.0551	-2.16265	0.0430672	0.673838	-4.94456
TPT1	-0.157	11.3746	-2.16222	0.0431048	0.673838	-5.298
CTD-2287O16.5	-1.20668	0.14872	-2.15893	0.043392	0.673838	-3.73044
MTPN	-0.151702	8.56058	-2.15817	0.0434578	0.673838	-5.11268
CAMK1D	-0.402389	3.96618	-2.158	0.0434732	0.673838	-4.41819
DDX41	-0.300857	5.71431	-2.15798	0.0434746	0.673838	-4.8214
RP5-940J5.9	-0.273567	12.3036	-2.15684	0.0435747	0.674423	-5.39037
GOLPH3L	-0.237574	5.14882	-2.15574	0.0436717	0.674915	-4.78764
IL20RB	-1.24704	0.118031	-2.1542	0.0438075	0.674915	-3.72018
RELB	-0.38268	5.246	-2.15419	0.0438085	0.674915	-4.71496
RP11-206L10.10	-0.615624	1.79156	-2.15242	0.0439645	0.675749	-3.93905
KIF11	-0.28469	4.96916	-2.14986	0.0441918	0.675749	-4.67696
NSRP1	-0.290248	6.10064	-2.14957	0.0442179	0.675749	-4.88459
FBXL17	-0.157056	5.4668	-2.14664	0.0444789	0.677064	-5.06115
SPDYE3	-0.453695	2.89251	-2.1463	0.0445097	0.677064	-4.3425
SLC25A46	-0.240734	5.41355	-2.14576	0.0445576	0.677064	-4.86608
BEND6	-0.599512	1.82464	-2.14466	0.0446564	0.677064	-4.06462
RIMS3	-0.555285	1.39444	-2.1441	0.0447067	0.677064	-4.10654
SPN	-0.312652	7.73252	-2.14343	0.0447667	0.677064	-4.94256
BLOC1S1	-0.267748	5.11284	-2.14307	0.0447993	0.677064	-4.74658
RP11-585P4.5	-0.79312	0.372618	-2.14225	0.0448735	0.677229	-3.78664
DUSP1	-0.549655	1.91997	-2.14149	0.0449417	0.677608	-4.21516
TVP23B	-0.815493	0.683992	-2.13806	0.0452531	0.681	-3.86429
RP1-56K13.3	-0.380015	8.85473	-2.13343	0.0456756	0.684092	-5.21092
POLR3GL	-0.200441	6.33888	-2.13031	0.0459616	0.685812	-4.98711
SSX2IP	-0.275648	4.66523	-2.12988	0.0460019	0.685812	-4.7603
CFDP1	-0.295431	5.40626	-2.12844	0.0461343	0.685812	-4.7599
PBXIP1	-0.387547	4.01677	-2.12831	0.0461464	0.685812	-4.44112
SLC39A4	-0.392339	4.34427	-2.12764	0.0462083	0.685812	-4.43092
CDCA7L	-0.188275	2.97969	-2.1271	0.0462589	0.685812	-5.08682
SLC46A3	-0.279521	3.93901	-2.12652	0.0463128	0.685812	-4.63146
MXI1	-0.235673	5.5077	-2.12265	0.0466727	0.688553	-4.84084
PEAK1	-0.49571	3.41658	-2.1219	0.0467432	0.688948	-4.16707
LAMA3	-1.20403	0.712875	-2.11895	0.0470201	0.692381	-3.73477
SELL	-1.38562	1.1434	-2.11797	0.0471125	0.693095	-3.74074
N6AMT2	-0.42067	3.79908	-2.11696	0.0472073	0.693642	-4.50932
EDEM3	-0.321113	5.36251	-2.11534	0.0473604	0.693642	-4.79869
CXCL10	-0.265562	4.35482	-2.11469	0.0474228	0.693642	-5.17213
FLOT1	-0.26828	5.28379	-2.11246	0.047634	0.693642	-4.82198
2011-09-01	-0.22151	5.14184	-2.11078	0.0477945	0.694182	-5.06336
RP11-91P24.6	-0.753264	1.93471	-2.11021	0.0478492	0.694182	-3.93057
GAN	-0.243086	5.15487	-2.10977	0.0478913	0.694182	-4.85488
LINC00158	-0.477114	-0.566974	-2.10659	0.0481961	0.696554	-4.10878
FAAH2	-1.11116	1.2577	-2.10573	0.0482793	0.696554	-3.77677
RP11-383C5.3	-1.22875	1.01688	-2.10535	0.0483152	0.696554	-3.76478
PAK4	-0.714349	1.83222	-2.10364	0.0484807	0.696554	-4.03855
WDR4	-0.24104	5.24664	-2.10102	0.0487346	0.696554	-4.85203
SLC4A10	-0.749957	-0.951716	-2.10053	0.0487829	0.696554	-4.01563
B4GALT5	-0.411187	5.22625	-2.10031	0.0488036	0.696554	-4.47951
PLA2G6	-0.760926	2.20802	-2.10028	0.0488064	0.696554	-3.95481
RP11-290F5.2	-0.311039	4.15405	-2.09592	0.0492326	0.700251	-4.55245
SENP1	-0.296471	5.00346	-2.09332	0.0494882	0.700571	-4.77232
ZNF790	-0.781812	1.82767	-2.09068	0.0497497	0.701752	-3.94616
RPS6KC1	-0.411567	3.06423	-2.08869	0.0499469	0.702645	-4.56509
AC074117.10	-0.573445	2.44431	-2.08746	0.0500692	0.703738	-4.1363
RNF157	-0.208607	5.34334	-2.08607	0.0502072	0.703917	-5.13283
CEP41	-0.303153	5.47704	-2.08571	0.0502435	0.703917	-4.73217
MIR497HG	-0.172453	7.04906	-2.08533	0.0502813	0.703917	-5.01328
NF2	-0.252172	4.80986	-2.08217	0.0505984	0.70474	-4.74232
QPCTL	-1.00281	0.477366	-2.08021	0.0507954	0.70474	-3.82654
MCF2L	-1.15464	0.702639	-2.07834	0.0509849	0.70474	-3.81211
RP4-553F4.6	-1.33963	-0.281607	-2.07829	0.0509901	0.70474	-3.80219
HIF1A	-0.211245	5.33462	-2.07696	0.0511245	0.70474	-4.91409
DENND1C	-0.277446	4.8528	-2.07646	0.0511756	0.704828	-4.7399
SMURF2	-0.475143	3.25116	-2.07461	0.0513642	0.704964	-4.34421
CDCA3	-0.224123	5.61769	-2.07442	0.0513829	0.704964	-4.9302
RP11-399O19.9	-1.79226	-0.749622	-2.06924	0.0519142	0.707459	-3.80194
RINT1	-0.424906	3.87712	-2.06826	0.0520146	0.707459	-4.61419
IMMP2L	-0.47635	2.45788	-2.06758	0.0520851	0.707459	-4.25329
NUCB2	-0.262884	7.54182	-2.06512	0.0523387	0.709079	-4.98638
RGL1	-0.946538	1.32771	-2.06438	0.0524158	0.709504	-3.94299
COMMD5	-0.247893	5.12104	-2.06045	0.052825	0.714429	-4.82467
PMS2	-0.633626	1.36008	-2.05897	0.0529805	0.715918	-4.15042
RP11-37B2.1	-0.914938	0.618369	-2.05776	0.0531069	0.716014	-3.92416
YIPF4	-0.208776	5.36733	-2.05418	0.0534842	0.719025	-4.8908
TCF20	-0.257749	5.54709	-2.04899	0.0540353	0.720661	-5.00765
FLNA	-0.316188	8.7477	-2.04787	0.0541548	0.720661	-5.325
RP11-701H16.4	-1.44894	0.548295	-2.04576	0.0543806	0.722312	-3.8338
CERS4	-1.68848	0.57841	-2.04569	0.0543891	0.722312	-3.83593
RP11-383C5.4	-1.22875	1.06434	-2.04543	0.0544164	0.722312	-3.84972
PRC1	-0.212164	6.7086	-2.04391	0.0545796	0.723778	-5.10439
PPP1R35	-0.203908	5.8171	-2.04314	0.0546632	0.723778	-5.05257
ARHGEF7	-0.260178	4.7884	-2.04312	0.0546647	0.723778	-4.79696
BRSK1	-1.25141	0.270071	-2.04209	0.0547763	0.724647	-3.83932
RPS27A	-0.165335	11.4602	-2.03714	0.0553129	0.725498	-5.53919
2010-09-01	-0.619465	-0.389042	-2.03593	0.0554454	0.725498	-4.07365
MYPOP	-0.431322	3.32812	-2.03586	0.0554528	0.725498	-4.49467
ACTL10	-0.358456	2.09797	-2.03528	0.0555158	0.725498	-4.56562
ATAD3B	-0.330116	3.29887	-2.03512	0.0555331	0.725498	-4.63234
ZFP64	-0.372234	3.42852	-2.03472	0.0555773	0.725498	-4.47781
FAM9B	-0.939565	-1.38676	-2.03356	0.0557044	0.725794	-3.91799
TSPAN14	-0.321777	3.87819	-2.03302	0.0557638	0.725794	-4.62523
CTD-2630F21.1	-1.57662	-0.706497	-2.03283	0.0557843	0.725794	-3.847
TGDS	-0.535185	2.40694	-2.03077	0.0560108	0.726916	-4.28738
KIF23	-0.314966	5.28906	-2.03049	0.0560422	0.726916	-4.91176
TAPBPL	-0.223294	5.41643	-2.02932	0.0561708	0.726916	-5.18419
USP9Y	-0.217807	0.78378	-2.0262	0.056517	0.727142	-4.89426
LAX1	-0.602154	2.50033	-2.02474	0.0566787	0.727142	-4.27495
AP2A2	-0.396495	4.44637	-2.02263	0.0569139	0.727142	-4.64933
RP11-307C12.11	-0.604419	0.88688	-2.02207	0.0569769	0.727142	-4.12557
C19orf57	-1.15687	0.169885	-2.0213	0.0570628	0.727142	-3.87881
C9orf9	-0.412274	2.92164	-2.02122	0.0570718	0.727142	-4.45637
RMDN2	-0.589827	-0.0557158	-2.0199	0.0572199	0.727142	-4.21111
NIPAL3	-0.251618	5.23871	-2.01966	0.0572472	0.727142	-4.91844
FAF1	-0.2169	6.24841	-2.01877	0.0573468	0.727142	-5.10006
NUSAP1	-0.183808	7.76232	-2.01873	0.0573519	0.727142	-5.25124
RNASEK-C17orf49	-0.152961	8.06838	-2.01862	0.0573639	0.727142	-5.25779
MANEAL	-0.445612	3.3136	-2.01834	0.0573959	0.727142	-4.61915
LEMD1	-1.45572	-1.0708	-2.01809	0.0574239	0.727142	-3.87117
DPYSL5	-0.315941	-0.122636	-2.01762	0.0574771	0.727142	-4.51342
IL2RG	-0.252359	7.36046	-2.01689	0.0575585	0.727142	-5.12881
UGCG	-0.48081	4.96708	-2.01583	0.0576791	0.727142	-4.455
HOXA2	-0.608009	2.77003	-2.01449	0.0578307	0.72778	-4.37444
HAT1	-0.315171	4.70796	-2.01359	0.0579331	0.728262	-4.96774
CAPS2	-0.917587	1.15345	-2.01212	0.0580995	0.729274	-4.05823
KIAA1586	-0.427089	3.79857	-2.01041	0.0582947	0.729274	-4.62043
ERVK3-1	-0.187217	6.10542	-2.00843	0.0585212	0.729871	-5.10837
ZSWIM8	-0.519102	2.58468	-2.00766	0.0586099	0.729871	-4.28372
SLC38A10	-0.190694	5.9753	-2.00753	0.058625	0.729871	-5.17811
GAPDH	-0.26184	12.3822	-2.0073	0.0586513	0.729871	-5.66424
UBE2L6	-0.22514	5.61207	-2.00694	0.0586917	0.729871	-4.96764
NUDT7	-0.579881	1.4597	-2.00652	0.0587407	0.729905	-4.351
TAGAP	-0.597703	2.65866	-2.00333	0.0591077	0.730288	-4.28907
TP73	-0.235259	4.13121	-2.00321	0.0591217	0.730288	-5.18958
ELOVL4	-0.221968	2.41251	-2.00296	0.0591513	0.730288	-4.95071
ARHGAP5-AS1	-0.708832	-0.989527	-2.00231	0.0592263	0.730288	-4.12302
C3orf52	-1.42215	-0.458271	-2.00177	0.0592885	0.730288	-3.88593
RP11-224O19.2	-1.12088	-0.37722	-2.00172	0.0592945	0.730288	-3.97297
AC104653.1	-1.45667	1.13832	-2.00111	0.0593658	0.730288	-3.90324
RP11-408E5.4	-0.274505	0.35413	-2.00104	0.0593742	0.730288	-4.79625
ABCD2	-0.504887	1.84549	-1.99878	0.0596362	0.732368	-4.34025
STX18-AS1	-0.757116	0.91282	-1.9968	0.0598676	0.732924	-4.01151
TUBG1	-0.154977	7.13792	-1.99559	0.0600097	0.734094	-5.32243
PHF20	-0.238526	5.41035	-1.99514	0.0600621	0.734165	-4.96504
RP11-502I4.3	-0.882944	1.02075	-1.9927	0.0603486	0.735101	-4.04131
HOTTIP	-1.30986	0.415171	-1.9921	0.0604201	0.735118	-3.90358
SLC9A7P1	-0.697247	-0.994031	-1.99149	0.0604914	0.735412	-4.13415
FLCN	-0.278006	4.59121	-1.9911	0.0605376	0.735412	-4.91294
SPRN	-0.942064	0.853818	-1.99036	0.0606251	0.735546	-4.04218
ZNF599	-0.733057	1.18803	-1.98993	0.060676	0.735546	-4.09819
MDS2	-1.33963	-0.549144	-1.98956	0.0607202	0.735546	-3.90634
PXMP4	-0.564579	2.41288	-1.98943	0.0607353	0.735546	-4.33582
DECR1	-0.305989	5.09291	-1.98715	0.0610053	0.737742	-5.07142
GTF2IRD2B	-0.901444	1.06907	-1.98672	0.0610571	0.737742	-3.95966
CDK5R2	-1.37292	-0.022078	-1.98583	0.0611631	0.738456	-3.93402
CKAP2L	-0.375925	5.30699	-1.9834	0.0614525	0.739126	-4.90449
AC010468.1	-0.74118	1.00664	-1.98241	0.0615719	0.739126	-4.08023
CERKL	-0.248616	4.57974	-1.9819	0.0616331	0.739126	-5.12444
LL22NC03-N27C7.1	-0.841336	0.36716	-1.98136	0.0616972	0.739126	-3.99532
TMEM44	-0.858317	1.09364	-1.981	0.0617412	0.739126	-4.03679
CCDC141	-1.4123	1.00798	-1.98066	0.0617815	0.739126	-3.91561
WIPF2	-0.199298	6.50902	-1.97852	0.0620401	0.739895	-5.27844
AC092198.1	-0.730577	-1.13385	-1.97814	0.062086	0.739895	-4.0593
EHD4	-0.474681	3.40962	-1.9781	0.0620909	0.739895	-4.57476
PPHLN1	-0.172728	7.20506	-1.97714	0.0622069	0.739895	-5.31328
IL10RB	-0.174942	5.70195	-1.97694	0.0622305	0.739895	-5.15614
ARMC9	-0.642171	1.77218	-1.97674	0.0622543	0.739895	-4.15856
FSIP1	-1.08219	0.873356	-1.97489	0.0624788	0.740918	-4.05849
UCP2	-0.252443	6.30998	-1.97459	0.0625157	0.740918	-5.13215
CD72	-0.476258	2.24793	-1.9729	0.0627212	0.741011	-4.37173
PCGF3	-0.376882	4.64927	-1.97193	0.0628402	0.741011	-4.92437
PDK3	-0.302053	4.22494	-1.9716	0.06288	0.741011	-4.80083
ACADVL	-0.200019	5.60943	-1.97146	0.062897	0.741011	-4.98845
ZNF394	-0.450681	3.24023	-1.97122	0.0629267	0.741011	-4.56406
PBX1	-0.676672	0.579384	-1.96972	0.0631097	0.741522	-4.30561
GPR68	-0.437574	3.68122	-1.96971	0.0631113	0.741522	-4.34534
RP11-286N22.8	-0.966893	0.481045	-1.96838	0.0632742	0.742706	-4.07789
RPL34-AS1	-1.191	-0.17929	-1.96812	0.0633063	0.742706	-3.93339
TTC30A	-0.747978	0.763887	-1.96655	0.0635001	0.744075	-4.11031
DNM2	-0.198328	5.87517	-1.96636	0.0635233	0.744075	-5.19527
STK10	-0.255787	4.98681	-1.96541	0.0636399	0.744075	-4.92327
TNFSF12	-0.539857	1.34755	-1.96526	0.0636591	0.744075	-4.25602
CHSY1	-0.360705	4.80227	-1.96304	0.0639338	0.745871	-4.85588
SPATA2	-0.30982	4.24006	-1.96225	0.0640313	0.745871	-4.86854
AC062029.1	-0.828021	0.960719	-1.96189	0.0640761	0.745871	-4.03043
NSF	-0.205857	5.37618	-1.96119	0.0641635	0.745871	-5.22482
CUTA	-0.205531	7.07044	-1.96058	0.0642388	0.745871	-5.33186
ZC3H4	-0.237247	6.18049	-1.96018	0.0642897	0.745913	-5.18326
KIAA0232	-0.463084	3.93378	-1.9587	0.0644742	0.746952	-4.7721
AC015987.2	-0.139378	8.32958	-1.95655	0.0647423	0.747408	-5.45107
UBXN4	-0.259423	7.45369	-1.95595	0.0648187	0.747408	-5.3235
AC009120.3	-1.76822	-0.528688	-1.9556	0.0648625	0.747408	-3.95096
PTPRJ	-0.399239	3.18747	-1.95503	0.0649335	0.747408	-4.65922
DCX	-1.54	0.809022	-1.95459	0.0649885	0.747408	-3.94349
TIMM22	-0.265532	4.93075	-1.95257	0.0652442	0.747408	-4.89279
ST3GAL4	-0.550679	1.40162	-1.95226	0.0652823	0.747408	-4.30526
MT-TH	-0.143746	7.31726	-1.95173	0.0653501	0.747408	-5.38467
SMG8	-0.290047	4.63733	-1.95094	0.0654498	0.747408	-4.98885
PIP4K2B	-0.298363	4.7107	-1.95016	0.065549	0.747408	-5.04365
FAM173B	-0.422307	2.6051	-1.95013	0.0655522	0.747408	-4.54891
SLC50A1	-0.266214	4.91706	-1.94855	0.0657529	0.747463	-5.14534
MIR146A	-0.924121	1.53613	-1.94849	0.06576	0.747463	-4.01371
ZC3H10	-0.507914	1.56491	-1.9474	0.065899	0.747463	-4.30002
RGS5	-0.420199	2.07507	-1.94708	0.0659401	0.747463	-4.59281
ZNF429	-1.3107	0.741674	-1.94619	0.066053	0.748189	-3.95982
RP11-789C17.5	-0.531657	0.0751958	-1.94266	0.0665056	0.750617	-4.59872
RP11-461A8.4	-0.679284	0.636644	-1.94206	0.0665827	0.750714	-4.37442
DNAJC27	-0.593185	2.41428	-1.94185	0.0666094	0.750714	-4.34609
ZNF7	-0.35097	3.61153	-1.94016	0.0668273	0.752594	-4.68293
MYH10	-0.336648	5.24085	-1.93944	0.0669195	0.752594	-4.79765
BTN3A2	-0.36596	3.05517	-1.93836	0.0670602	0.753638	-4.78417
AC006483.1	-0.848718	-0.489386	-1.93634	0.067322	0.755814	-4.11151
RP11-545E17.3	-0.37068	2.72298	-1.93612	0.0673498	0.755814	-4.6435
C7orf50	-0.241751	5.31438	-1.93433	0.0675829	0.757352	-5.18254
RP11-758P17.2	-0.190828	5.77094	-1.93313	0.0677394	0.757425	-5.2362
LONRF1	-0.432235	4.17702	-1.93246	0.0678264	0.757425	-4.94875
PPP2R3B	-0.437014	4.18502	-1.93234	0.0678426	0.757425	-4.81837
PITPNC1	-0.387749	4.15028	-1.932	0.0678866	0.757425	-4.92262
NDC80	-0.23209	6.11753	-1.92828	0.0683756	0.758839	-5.23978
ZC3H13	-0.296955	7.08078	-1.92821	0.0683842	0.758839	-5.45122
RP11-715J22.4	-0.38048	3.87092	-1.92808	0.0684015	0.758839	-4.8464
STK17B	-0.272006	5.43541	-1.92734	0.0684988	0.758839	-5.18165
EGR1	-1.48403	0.557236	-1.92731	0.0685025	0.758839	-3.99473
LIN37	-0.583904	1.99561	-1.92692	0.0685548	0.758839	-4.38989
FKBP14	-0.807561	1.72991	-1.92679	0.0685712	0.758839	-4.17925
TADA3	-0.248437	4.92214	-1.9251	0.0687948	0.759587	-5.01592
PAK2	-0.280247	6.75848	-1.92346	0.0690122	0.760921	-5.28155
HPSE	-0.457098	0.563764	-1.92288	0.0690889	0.761024	-4.53001
TSPAN5	-0.284206	3.92354	-1.91995	0.0694789	0.762852	-4.82342
NEMF	-0.253252	6.00579	-1.9187	0.0696456	0.762852	-5.29108
DPYSL2	-0.319946	4.81958	-1.91859	0.0696613	0.762852	-4.97122
ZNF189	-0.506391	2.72159	-1.91767	0.0697835	0.762852	-4.46329
DYNLRB1	-0.160709	7.00297	-1.91698	0.0698765	0.762852	-5.3569
WBP2NL	-0.359156	3.09168	-1.91669	0.0699153	0.762852	-4.93563
FHOD1	-0.340141	4.7975	-1.91634	0.069962	0.762852	-5.10094
ITGB2	-0.25929	7.24795	-1.91396	0.0702822	0.764756	-5.35547
MBTPS2	-0.407678	3.28713	-1.91356	0.0703371	0.764825	-4.54811
RP11-89K21.1	-1.29541	0.215832	-1.91065	0.0707301	0.767832	-4.09641
ADD3	-0.250544	5.90039	-1.91003	0.0708146	0.767832	-5.1338
COQ4	-0.236379	5.21557	-1.90948	0.0708898	0.767832	-5.14272
ACTR8	-0.264726	4.60551	-1.90809	0.0710777	0.767832	-5.06799
SIPA1L1	-0.350337	3.38277	-1.90705	0.0712197	0.767832	-4.77661
PNKD	-0.257385	5.66736	-1.90634	0.0713166	0.767832	-5.09529
BSPRY	-0.48021	4.52462	-1.90612	0.0713466	0.767832	-4.79066
B3GNT2	-0.309665	5.54036	-1.90539	0.0714465	0.767832	-5.26001
C2orf81	-1.29367	1.25066	-1.90514	0.0714808	0.767832	-4.04895
CDK5	-0.321746	3.99831	-1.90507	0.0714909	0.767832	-4.89226
BTD	-0.513487	2.43293	-1.90355	0.0716985	0.768228	-4.33155
XPNPEP1	-0.288587	4.70385	-1.90245	0.0718505	0.768228	-4.96525
NINJ2	-0.321827	4.68848	-1.90179	0.0719409	0.768228	-4.94283
COQ5	-0.203308	5.2409	-1.90048	0.072121	0.768228	-5.18338
CTD-2020K17.3	-0.822915	0.572095	-1.90027	0.0721508	0.768228	-4.26713
RP11-535A19.2	-0.983819	0.316766	-1.89963	0.0722384	0.768228	-4.10663
RASSF5	-0.44386	7.83812	-1.89881	0.0723529	0.768228	-5.50652
SLC25A26	-0.24225	5.68892	-1.89875	0.0723603	0.768228	-5.14487
ZBTB7A	-0.178561	6.87451	-1.89836	0.072415	0.768228	-5.39117
TMEM57	-0.183423	5.62915	-1.89735	0.072555	0.768228	-5.22635
RP11-640M9.1	-1.39518	0.297267	-1.89728	0.0725646	0.768228	-4.05749
APOBEC3D	-0.553643	3.99872	-1.89695	0.0726103	0.768228	-4.61942
RP11-97O12.6	-0.993493	0.78941	-1.89611	0.0727269	0.768228	-4.14683
NKIRAS1	-0.546537	2.10111	-1.89562	0.0727954	0.768228	-4.4433
LINC00672	-0.667347	1.53274	-1.89469	0.0729238	0.768748	-4.31669
TRAF2	-0.249245	4.41556	-1.89246	0.0732358	0.769728	-4.9389
TPX2	-0.239503	7.58827	-1.89163	0.0733511	0.769728	-5.45217
UBAP2	-0.252451	5.32016	-1.89061	0.0734951	0.769728	-5.22618
RAB7L1	-0.222188	4.54725	-1.88925	0.0736857	0.769889	-5.21909
RRAS	-0.590329	2.09318	-1.88777	0.0738936	0.769914	-4.47948
ATP5E	-0.151174	8.65741	-1.88775	0.0738972	0.769914	-5.56822
CTD-3025N20.3	-0.900884	0.711552	-1.88767	0.0739085	0.769914	-4.18995
FAM117A	-0.410834	5.61676	-1.88737	0.0739508	0.769914	-5.28974
DTX2	-0.391501	4.00564	-1.88483	0.074309	0.770271	-4.74497
OPRL1	-1.5689	-0.43018	-1.88319	0.0745421	0.771166	-4.03024
RP11-113K21.4	-0.81097	0.279797	-1.88072	0.0748932	0.773275	-4.1797
NAT14	-0.380262	3.64916	-1.87989	0.0750117	0.773533	-4.80537
NEDD9	-0.752408	3.77319	-1.87956	0.075059	0.773533	-4.35388
FLJ20373	-0.196167	4.89245	-1.87952	0.0750655	0.773533	-5.19813
SPATA24	-0.465118	2.1312	-1.87886	0.0751596	0.773997	-4.52005
KAT6B	-0.450243	4.12136	-1.87684	0.0754492	0.775965	-4.89477
DENND4C	-0.458236	2.97366	-1.87573	0.0756087	0.777098	-4.61652
METTL23	-0.207333	5.18763	-1.87485	0.0757345	0.777883	-5.27828
FKBP3	-0.177628	6.38058	-1.87351	0.0759287	0.778356	-5.4285
APP	-0.251421	6.56169	-1.87263	0.0760546	0.77914	-5.42445
MACC1	-0.254809	3.59958	-1.87175	0.0761823	0.779941	-5.32278
DNMT1	-0.212069	8.59202	-1.87131	0.0762467	0.780093	-5.58421
SYNJ1	-0.407812	2.87292	-1.87081	0.076318	0.780196	-4.79867
FAM109A	-1.26086	0.0538182	-1.87009	0.0764225	0.780196	-4.05032
RP11-32P22.1	-1.09023	0.352813	-1.86914	0.0765617	0.780196	-4.17779
CEP19	-0.405427	3.18048	-1.86831	0.0766813	0.780196	-4.75639
ZNF3	-0.233612	5.61249	-1.86824	0.0766918	0.780196	-5.31242
QSOX2	-0.669106	3.91425	-1.86816	0.0767045	0.780196	-4.64126
CNPY4	-0.442399	2.71918	-1.86778	0.0767595	0.780196	-4.58682
CTD-2260A17.1	-0.923857	-0.327512	-1.86726	0.0768357	0.780196	-4.23738
AC012379.1	-0.430285	5.33176	-1.8671	0.0768582	0.780196	-5.26794
RP11-353N4.6	-0.523365	2.00533	-1.86685	0.0768952	0.780196	-4.44931
GTF3C3	-0.197124	5.07666	-1.8662	0.0769892	0.780196	-5.197
PNMA3	-1.4119	0.1186	-1.86614	0.076999	0.780196	-4.06192
TMEM135	-0.313605	3.43092	-1.86464	0.0772183	0.780196	-4.88583
CTD-2510F5.6	-0.258602	4.65245	-1.86377	0.0773462	0.780196	-5.13089
SUN2	-0.294812	6.18652	-1.86326	0.0774201	0.780443	-5.19974
PDE7B	-1.05987	0.777111	-1.85839	0.0781378	0.783256	-4.10474
PPP4R4	-0.56021	-0.883114	-1.85833	0.0781466	0.783256	-4.33662
STAG1	-0.274468	4.69167	-1.8571	0.0783299	0.783882	-5.26469
PEX11B	-0.224046	5.25629	-1.85691	0.0783584	0.783882	-5.29165
CASQ1	-0.925022	0.132405	-1.85479	0.0786725	0.784127	-4.12848
PCMT1	-0.182258	6.83136	-1.85373	0.0788306	0.784127	-5.41013
UBE2H	-0.194475	5.74409	-1.85297	0.0789439	0.784127	-5.23855
RP1-90J20.12	-0.610278	2.21677	-1.8524	0.0790301	0.784127	-4.52404
SLC13A2	-0.346868	-0.204636	-1.8515	0.0791646	0.784127	-4.73528
AP000251.3	-1.19556	1.17544	-1.85107	0.0792294	0.784127	-4.17519
CCDC159	-0.761612	0.0679598	-1.85083	0.0792643	0.784127	-4.25709
NLRC5	-0.44561	3.96125	-1.84991	0.0794022	0.784127	-4.87813
TICAM1	-0.382586	3.45731	-1.84954	0.0794581	0.784127	-5.12891
CCDC93	-0.260952	5.01262	-1.849	0.0795401	0.784127	-5.2225
RORA	-0.252066	4.06149	-1.8479	0.0797054	0.784127	-5.22551
HSD17B14	-1.28197	-1.14064	-1.84697	0.0798458	0.784127	-4.06829
AC002398.9	-0.479995	2.16369	-1.84643	0.0799271	0.784127	-4.54728
PHF13	-0.346398	3.9458	-1.84574	0.080031	0.784127	-5.00638
RP11-793H13.11	-0.925221	0.43973	-1.84401	0.0802925	0.784127	-4.13505
PIN4	-0.219247	5.33076	-1.84386	0.0803158	0.784127	-5.16357
ANAPC5	-0.148102	7.23914	-1.84332	0.0803977	0.784127	-5.52285
RTN2	-0.908253	1.71304	-1.84265	0.0805	0.784127	-4.12836
PPM1H	-0.404061	1.76141	-1.84154	0.0806686	0.784127	-4.60976
RP11-252A24.7	-0.301917	4.24953	-1.84042	0.0808386	0.784127	-4.87054
MLC1	-0.341245	4.42599	-1.84015	0.0808792	0.784127	-4.8899
AC007405.6	-0.909234	-0.209347	-1.84009	0.0808897	0.784127	-4.28816
AC005606.14	-0.650523	0.862426	-1.83967	0.0809536	0.784127	-4.34656
ERBB2IP	-0.286417	5.45262	-1.83948	0.0809815	0.784127	-5.30314
TSPY26P	-0.896135	-0.237103	-1.8389	0.0810703	0.784127	-4.26734
MAN1B1	-0.269743	4.30723	-1.83822	0.081175	0.784658	-4.95065
RSF1	-0.227219	6.491	-1.83725	0.0813235	0.784762	-5.43836
TOP1MT	-0.309142	4.56378	-1.83724	0.081325	0.784762	-5.04057
CTD-3032J10.4	-1.11446	0.11534	-1.83625	0.0814772	0.785652	-4.25354
PON2	-0.259533	4.28912	-1.8344	0.0817607	0.78646	-5.04968
FAM192A	-0.156825	5.95237	-1.83281	0.0820072	0.78835	-5.45308
MAP1LC3A	-1.28249	-0.604569	-1.82815	0.0827284	0.791119	-4.09072
IFI27L1	-0.242297	4.21352	-1.828	0.0827526	0.791119	-5.25616
CDKAL1	-0.30704	4.11304	-1.82791	0.0827658	0.791119	-5.08187
RP11-96D1.10	-0.237844	6.61735	-1.82771	0.0827974	0.791119	-5.39873
NIPSNAP1	-0.261171	5.34449	-1.82006	0.0839967	0.795845	-5.2484
RNASEH1-AS1	-0.328747	3.81629	-1.81661	0.084542	0.799436	-4.86624
VPS45	-0.242274	4.3736	-1.81636	0.0845811	0.799436	-5.2196
WDR59	-0.27421	4.83295	-1.81424	0.0849177	0.800697	-5.14991
PMS2P1	-0.510721	2.33003	-1.81264	0.0851741	0.801291	-4.66179
FAM13A-AS1	-0.894031	0.160177	-1.81257	0.0851843	0.801291	-4.19353
RP11-166P13.3	-0.930006	0.941769	-1.81207	0.0852646	0.801569	-4.18757
ACOX3	-0.385677	3.40285	-1.80927	0.0857137	0.803008	-4.95891
IQCH	-1.126	0.413212	-1.80909	0.0857411	0.803008	-4.15513
FDFT1	-0.184473	7.44028	-1.80833	0.0858647	0.803008	-5.46229
RP11-8L18.2	-0.663484	-1.21143	-1.80823	0.0858794	0.803008	-4.28664
PTPRM	-0.314413	0.796832	-1.8069	0.0860938	0.803008	-5.06713
SIRT3	-0.411954	3.47255	-1.8064	0.0861742	0.803008	-4.80842
CCDC136	-0.535382	3.01581	-1.80632	0.0861871	0.803008	-4.63461
MCF2L2	-0.348708	2.37602	-1.80629	0.0861918	0.803008	-4.80283
PDK1	-0.418857	4.56795	-1.80572	0.0862843	0.803008	-5.08726
GRK5	-0.791183	1.80353	-1.80518	0.086372	0.803008	-4.26029
ATP6AP1L	-0.474429	1.94791	-1.80362	0.0866236	0.803008	-4.68042
GNB1	-0.139193	7.75685	-1.80361	0.0866248	0.803008	-5.65192
RP11-566K11.5	-0.312965	3.16284	-1.8017	0.0869362	0.803008	-4.9787
AC096772.6	-0.657363	0.61855	-1.80137	0.0869888	0.803008	-4.39874
SLC35B4	-0.251093	4.65431	-1.80075	0.0870894	0.803008	-5.25715
PPP1R26-AS1	-1.57432	-0.445897	-1.8001	0.0871955	0.803008	-4.12722
MSH5	-0.282732	4.40067	-1.80007	0.0872015	0.803008	-5.16765
DOT1L	-0.286486	5.14962	-1.79903	0.0873696	0.803977	-5.32549
PLCG2	-0.433089	5.80453	-1.79842	0.0874697	0.803977	-5.53034
AC010883.5	-1.00937	0.636425	-1.7974	0.087637	0.803977	-4.15598
COMMD1	-0.240218	4.30328	-1.79701	0.087701	0.803977	-5.16293
PPM1M	-0.252076	3.8631	-1.79656	0.0877748	0.803977	-5.14285
C7orf55-LUC7L2	-0.190643	6.63127	-1.7963	0.087817	0.803977	-5.52771
RP11-797A18.4	-0.513905	1.49598	-1.79522	0.087994	0.804662	-4.70816
CICP27	-0.79507	0.998527	-1.79311	0.0883413	0.80513	-4.34845
UBR3	-0.306163	3.61873	-1.79296	0.0883651	0.80513	-5.08649
DENND3	-0.29388	4.56072	-1.78925	0.0889794	0.80513	-5.2346
HMGN4	-0.701136	0.985618	-1.78894	0.0890304	0.80513	-4.38934
AXIN1	-0.272681	3.92409	-1.78886	0.0890436	0.80513	-5.2284
USP51	-0.641659	1.27201	-1.78874	0.0890638	0.80513	-4.33696
C17orf49	-0.145141	7.80614	-1.78834	0.0891308	0.80513	-5.61638
CHD9	-0.363924	4.56934	-1.78779	0.0892211	0.80513	-5.13186
RP11-368P15.3	-0.58743	1.43945	-1.78751	0.0892688	0.80513	-4.5912
C14orf79	-0.800501	1.90182	-1.7857	0.0895686	0.80513	-4.67531
TMCO6	-0.177951	4.96244	-1.78565	0.0895779	0.80513	-5.3263
RP11-473I1.9	-0.273674	3.96258	-1.7854	0.0896188	0.80513	-5.17347
TTC12	-0.474971	-0.511853	-1.7854	0.0896192	0.80513	-4.59617
TUBA4A	-0.189411	7.21362	-1.78491	0.0897006	0.80513	-5.58695
NF1	-0.27921	5.24619	-1.7846	0.0897522	0.80513	-5.32373
DLGAP1	-0.681386	-1.10074	-1.78441	0.0897839	0.80513	-4.38182
RP11-61A14.1	-0.715252	1.18809	-1.78396	0.0898606	0.80513	-4.30031
PCF11	-0.162927	6.30402	-1.78288	0.0900412	0.80513	-5.56361
CENPBD1	-0.304242	3.17912	-1.78248	0.0901073	0.80513	-5.01169
MAGEF1	-0.343179	4.96787	-1.78222	0.0901521	0.80513	-5.23135
VPS26B	-0.183811	5.60071	-1.78198	0.0901913	0.80513	-5.43282
HNRNPA1P48	-0.415705	2.77444	-1.78148	0.0902754	0.805424	-4.84141
STPG1	-0.38642	2.68663	-1.78055	0.0904324	0.805545	-4.916
DVL3	-0.264801	4.80636	-1.78028	0.0904778	0.805545	-5.31586
AFF1	-0.313638	3.30893	-1.77995	0.0905319	0.805545	-4.96185
CPPED1	-0.332264	1.98472	-1.77952	0.0906049	0.805545	-5.03633
DEPDC5	-0.362796	2.83645	-1.77906	0.0906826	0.805545	-4.84384
CAB39	-0.243004	5.24996	-1.77752	0.0909426	0.805907	-5.43131
KIFC1	-0.26718	5.47175	-1.77748	0.0909489	0.805907	-5.4235
FAM184A	-0.342817	3.46836	-1.77721	0.0909941	0.805907	-5.18412
MT-TY	-0.176599	9.64734	-1.77665	0.0910896	0.805907	-5.84258
ZER1	-0.448735	3.44767	-1.77645	0.0911234	0.805907	-4.68563
C16orf95	-0.467493	2.44444	-1.77608	0.0911869	0.805907	-4.70384
LRSAM1	-0.508372	3.30194	-1.77541	0.0913002	0.805907	-4.81527
RPS6KA3	-0.303408	5.21278	-1.77525	0.091326	0.805907	-5.1735
SLC25A44	-0.209476	5.03592	-1.77511	0.09135	0.805907	-5.40316
GMPR2	-0.298382	4.48076	-1.7751	0.0913524	0.805907	-5.23489
GTSE1	-0.278867	5.11526	-1.77226	0.0918342	0.806759	-5.33908
FN1	-0.442741	4.15565	-1.77153	0.091959	0.806759	-4.84939
RP11-395P17.11	-0.337739	3.40108	-1.77135	0.09199	0.806759	-4.81517
RNASEL	-0.326817	2.97028	-1.77124	0.0920091	0.806759	-5.01106
TBC1D15	-0.277077	5.05409	-1.77063	0.0921133	0.806759	-5.29256
PDE6G	-0.958549	2.25101	-1.77062	0.0921147	0.806759	-4.20085
RP11-589P10.7	-0.310267	5.25614	-1.76999	0.0922226	0.806807	-5.27413
SERPINI1	-0.942777	0.133475	-1.76957	0.0922942	0.806985	-4.36201
MCPH1	-0.287181	3.43124	-1.76753	0.0926445	0.808683	-5.15848
RP11-796G6.2	-1.16711	0.0887243	-1.76686	0.0927591	0.808683	-4.1947
USP13	-0.18732	4.90427	-1.7648	0.0931137	0.808683	-5.44572
SPPL2B	-0.346516	4.28465	-1.76431	0.0931992	0.808683	-5.14958
AC017002.2	-0.7424	-1.05389	-1.76371	0.0933025	0.808683	-4.35294
PHF23	-0.313234	4.35349	-1.76354	0.0933322	0.808683	-5.18163
GORASP2	-0.21819	6.36167	-1.76337	0.0933609	0.808683	-5.59744
CMIP	-0.234961	6.00855	-1.76198	0.0936021	0.810042	-5.44324
SPPL2A	-0.239284	3.65786	-1.75974	0.0939907	0.812352	-5.16654
FCF1P2	-0.625168	1.12656	-1.75775	0.0943368	0.81264	-4.43081
ITPR2	-0.476453	3.77261	-1.75748	0.0943837	0.81264	-5.17062
TNIK	-0.222337	4.16866	-1.75747	0.094386	0.81264	-5.50445
PSRC1	-0.548705	2.69433	-1.75717	0.0944374	0.81264	-4.80822
SLC25A25	-0.333135	3.4404	-1.75569	0.094697	0.812846	-4.84619
RP11-571M6.17	-0.7873	0.793245	-1.75555	0.0947201	0.812846	-4.33677
BHLHE40-AS1	-0.312983	3.48717	-1.7551	0.0948005	0.812846	-4.97055
MAGI3	-0.46612	1.94363	-1.75428	0.0949434	0.812846	-4.74357
TTLL6	-1.47147	-1.47958	-1.7537	0.0950453	0.812846	-4.1717
GNG4	-0.559189	2.96285	-1.75361	0.0950616	0.812846	-4.58666
DHDDS	-0.223261	4.09908	-1.75291	0.0951842	0.812846	-5.21694
PBX3	-0.265611	4.64269	-1.75281	0.0952014	0.812846	-5.16344
MRP63	-0.156973	6.52638	-1.75276	0.0952104	0.812846	-5.62316
ACACA	-0.14856	5.9883	-1.75254	0.0952489	0.812846	-5.54785
RP1-30M3.5	-0.323039	5.08754	-1.75204	0.0953376	0.812846	-5.39204
RP11-435O5.2	-0.750246	0.675822	-1.75152	0.0954294	0.813188	-4.55574
PRR3	-0.283613	3.39638	-1.75102	0.0955162	0.813488	-5.01703
RP11-611L7.1	-0.274491	3.77608	-1.75041	0.0956244	0.813675	-5.21755
DCAF10	-0.281276	4.26921	-1.74961	0.0957649	0.813746	-5.27461
GJA1	-1.70183	-0.438802	-1.74939	0.0958047	0.813746	-4.19001
CORO1A	-0.257761	9.41857	-1.74754	0.0961326	0.814441	-5.82321
AC019048.1	-1.28197	-0.589628	-1.7467	0.0962814	0.814441	-4.17794
MOB2	-0.284891	3.70409	-1.74539	0.0965141	0.814441	-5.00679
PPP1R13L	-0.511875	2.26063	-1.74534	0.0965233	0.814441	-4.6163
ITGA4	-0.392922	4.22519	-1.74499	0.0965856	0.814441	-5.47218
AC002467.7	-0.768456	1.09749	-1.74431	0.0967063	0.814441	-4.40427
LL22NC03-2H8.5	-1.16635	1.69078	-1.74024	0.0974341	0.814441	-4.3825
CRIPAK	-0.736023	1.37757	-1.7402	0.09744	0.814441	-4.51713
DHFR	-0.162018	7.70479	-1.73996	0.0974838	0.814441	-5.75052
CASP7	-0.432129	2.84325	-1.73974	0.0975238	0.814441	-4.85794
MUC13	-0.745015	-0.747461	-1.73962	0.0975442	0.814441	-4.38197
RAP1A	-0.273917	7.00079	-1.73959	0.0975502	0.814441	-5.76054
SP140L	-0.282206	5.03542	-1.73946	0.0975738	0.814441	-5.33542
POLR3F	-0.289238	4.07711	-1.73911	0.0976356	0.814441	-5.14206
TXNDC11	-0.384675	4.198	-1.73759	0.0979103	0.815575	-5.36108
WAPAL	-0.211022	5.52177	-1.73749	0.0979286	0.815575	-5.45045
TASP1	-0.378221	3.56717	-1.73745	0.0979352	0.815575	-4.82008
CADM1	-0.164209	6.34946	-1.73631	0.0981408	0.816098	-5.78194
GMDS-AS1	-0.844941	1.15684	-1.73624	0.0981534	0.816098	-4.39996
RP6-65G23.3	-0.759989	0.526531	-1.73594	0.098207	0.816112	-4.3974
FAM178A	-0.31107	3.41512	-1.7348	0.0984134	0.816594	-5.02652
NR4A3	-1.05738	-0.505149	-1.73458	0.0984524	0.816594	-4.2226
MPHOSPH9	-0.230779	5.36421	-1.7338	0.0985948	0.816594	-5.45376
CHST12	-0.218225	4.3774	-1.7334	0.0986676	0.816594	-5.30342
TESK1	-0.408009	1.98892	-1.73278	0.09878	0.816594	-4.73522
RP11-434H6.6	-1.49301	0.743251	-1.73247	0.0988352	0.816594	-4.2163
POLH	-0.499374	2.35141	-1.7319	0.0989384	0.816594	-4.68851
GAPDHP40	-0.647633	0.431325	-1.73157	0.0989989	0.816594	-4.45984
KRAS	-0.19774	5.75956	-1.73135	0.0990387	0.816594	-5.59663
ZNF528	-0.78991	0.26015	-1.73008	0.0992704	0.816594	-4.25602
RP11-566E18.3	-0.361751	3.37632	-1.72904	0.0994594	0.816594	-5.1974
ROCK1	-0.219014	6.61006	-1.7283	0.0995955	0.816594	-5.68148
TAPBP	-0.247066	7.95818	-1.72792	0.0996649	0.816594	-5.77694
SSU72	-0.210312	6.87594	-1.72707	0.0998198	0.816594	-5.66069
ZRANB3	-0.56815	2.65579	-1.72464	0.100265	0.818425	-4.71864
PPFIA2	-0.612765	-1.26979	-1.72448	0.100296	0.818425	-4.43197
MYO5B	-0.192059	0.802665	-1.72437	0.100316	0.818425	-5.34109
HVCN1	-0.216322	4.69572	-1.72382	0.100417	0.818425	-5.33515
RDM1	-0.280003	3.7427	-1.72368	0.100443	0.818425	-5.16128
CXXC4	-0.260558	4.19587	-1.72241	0.100676	0.818991	-5.47426
CDIPT	-0.255044	5.3097	-1.72233	0.100691	0.818991	-5.41869
VDAC3	-0.121877	7.65911	-1.72202	0.100748	0.818991	-5.75667
CASS4	-1.33963	-0.86355	-1.72097	0.100942	0.818991	-4.20524
TMEM194B	-0.358128	2.48199	-1.72096	0.100944	0.818991	-4.96146
GRB14	-0.441039	-0.785701	-1.7193	0.101252	0.820092	-4.68354
ZFPM1	-0.573191	2.41245	-1.71779	0.101532	0.820092	-4.73256
MVK	-0.441428	4.07165	-1.71728	0.101627	0.820308	-4.96191
PIR	-0.225237	0.231698	-1.71662	0.101749	0.820421	-5.19915
ACOXL	-1.04021	-0.0677981	-1.71641	0.101788	0.820421	-4.22949
RP11-52L5.6	-0.161139	4.35393	-1.71626	0.101816	0.820421	-5.66747
CIT	-0.29839	4.36278	-1.71608	0.10185	0.820421	-5.31992
APLP1	-0.436177	1.99336	-1.71166	0.102677	0.824133	-4.76529
CEP57L1	-0.352619	4.10294	-1.71038	0.102917	0.825139	-5.1991
TAGLN2	-0.158338	9.63203	-1.70984	0.103019	0.825139	-5.96659
RP11-94L15.2	-0.2202	6.12498	-1.70894	0.103188	0.825139	-5.47708
TTPAL	-0.306351	4.04655	-1.70783	0.103398	0.825139	-5.27889
STRADA	-0.219827	5.05238	-1.70729	0.103498	0.825139	-5.45611
RP11-402J6.1	-0.790414	-1.02097	-1.70556	0.103826	0.825666	-4.43644
CREBBP	-0.2106	5.17878	-1.70505	0.103923	0.825666	-5.52459
AL590710.1	-0.363437	2.4534	-1.70477	0.103976	0.825666	-4.92651
CLSTN1	-0.228857	5.71033	-1.70453	0.104021	0.825666	-5.52601
CTD-2541M15.1	-0.694509	0.0638088	-1.70422	0.10408	0.825723	-4.48016
ANKRD26P3	-0.272819	0.198158	-1.70276	0.104357	0.827506	-5.21573
DIMT1	-0.143447	6.62976	-1.70186	0.104529	0.827711	-5.73315
RNF41	-0.373713	3.15622	-1.70102	0.10469	0.828474	-4.96299
FAM83G	-0.69907	1.53039	-1.70013	0.104859	0.828711	-4.50205
ELP6	-0.179392	5.12391	-1.70003	0.104877	0.828711	-5.4361
NEURL4	-0.387116	3.07625	-1.69953	0.104974	0.828816	-4.9173
TRIM2	-0.492779	2.60746	-1.69913	0.105049	0.828816	-4.75239
STK4	-0.162039	7.70094	-1.69886	0.105101	0.828816	-5.81499
NSDHL	-0.237633	4.87998	-1.69805	0.105258	0.829259	-5.34854
RP11-430B1.2	-1.44494	-0.34839	-1.69705	0.105449	0.830314	-4.24486
CYB5D2	-0.505128	3.04437	-1.69543	0.10576	0.831416	-4.77723
CSGALNACT1	-0.555198	1.01224	-1.69466	0.105908	0.831416	-4.83899
HINT2	-0.178916	5.62935	-1.69421	0.105995	0.831416	-5.68759
DLG5	-0.450219	2.6858	-1.69362	0.106109	0.831416	-4.76575
TSSK6	-0.577323	0.976786	-1.69323	0.106184	0.831416	-4.59126
GHRL	-0.409857	2.67058	-1.69301	0.106226	0.831416	-4.73033
RP11-344N10.2	-0.334166	5.23235	-1.69192	0.106437	0.831416	-5.29184
MRPS34	-0.154325	7.13725	-1.69164	0.106491	0.831416	-5.78629
RP11-308D16.4	-1.45221	-0.968236	-1.69129	0.10656	0.831416	-4.24543
RAB4B	-0.289026	3.40006	-1.68858	0.107085	0.833613	-5.13371
PRKACB	-0.241774	4.00187	-1.68718	0.107357	0.833646	-5.36568
APBB3	-0.531853	2.78049	-1.6866	0.107471	0.833646	-4.78709
TAB2	-0.329359	5.60558	-1.68655	0.10748	0.833646	-5.55953
ERC1	-0.393978	4.24657	-1.68628	0.107532	0.833646	-5.30975
FOSB	-0.428689	2.54313	-1.68475	0.107831	0.833794	-4.93785
CCDC6	-0.259674	5.13209	-1.68466	0.107849	0.833794	-5.50755
C10orf76	-0.384773	2.87902	-1.68361	0.108054	0.834066	-5.00066
CDKL1	-0.646286	1.06094	-1.68199	0.108373	0.834066	-4.65515
XXbac-BPGBPG55C20.2	-0.814442	0.980735	-1.68162	0.108445	0.834066	-4.45085
GHRLOS	-0.529433	2.62199	-1.68134	0.1085	0.834066	-4.78823
ZSCAN16	-0.520055	2.10729	-1.68128	0.108513	0.834066	-4.71541
JAK1	-0.14021	6.46211	-1.68056	0.108654	0.834066	-5.6677
GSE1	-0.184406	6.46208	-1.67986	0.108792	0.834066	-5.68844
MAP7	-0.646937	3.19464	-1.6795	0.108863	0.834066	-4.52967
C20orf194	-0.725975	1.97641	-1.67931	0.108901	0.834066	-4.39667
HIGD2A	-0.157417	5.69322	-1.67918	0.108926	0.834066	-5.66304
CTD-2323K18.1	-0.679479	1.77907	-1.67883	0.108996	0.834066	-4.72745
CTD-2201I18.1	-0.737536	-0.741036	-1.67634	0.109487	0.835326	-4.5189
BTBD9	-0.364715	2.40406	-1.67612	0.109532	0.835326	-4.9094
TOR1AIP1	-0.207551	4.85746	-1.6744	0.109872	0.836709	-5.52879
R3HDM1	-0.164001	5.9694	-1.6737	0.110013	0.837333	-5.63389
CAPZA1	-0.14785	7.98998	-1.67346	0.110061	0.837333	-5.87679
CTD-2561B21.5	-0.307848	4.05097	-1.67006	0.110738	0.839215	-5.27126
CDKN2AIPNL	-0.405701	3.44115	-1.66928	0.110894	0.839215	-5.0756
MAP3K4	-0.177575	5.45921	-1.66744	0.111264	0.839868	-5.62933
DENND4A	-0.27069	5.97138	-1.66729	0.111294	0.839868	-5.66368
AD000090.2	-0.580693	2.10505	-1.66726	0.1113	0.839868	-4.7192
CARF	-0.559448	1.15005	-1.66696	0.11136	0.839917	-4.62494
ZNF426	-0.945722	0.996514	-1.66376	0.112006	0.84237	-4.4177
MAST1	-0.822104	1.53587	-1.66325	0.112108	0.842555	-4.46009
GLB1L3	-0.362706	2.03419	-1.66226	0.112309	0.842555	-5.00437
ATP8B3	-0.513187	2.74005	-1.65962	0.112845	0.842555	-4.98468
JHDM1D-AS1	-0.377619	1.72393	-1.65951	0.112867	0.842555	-4.95926
MAML1	-0.289031	4.1429	-1.6591	0.11295	0.842555	-5.28956
TSHZ1	-0.185323	4.45715	-1.65829	0.113116	0.842555	-5.40287
AC005786.7	-1.10948	0.152714	-1.65711	0.113356	0.842555	-4.38229
SGK1	-1.19785	1.93772	-1.65699	0.113381	0.842555	-4.32447
KCTD13	-0.442786	2.71021	-1.65695	0.113389	0.842555	-5.00624
RWDD2B	-0.231402	4.47283	-1.65678	0.113424	0.842555	-5.5339
FOXO4	-0.324053	2.9911	-1.65632	0.113516	0.842555	-4.95954
RP11-271C24.2	-0.596194	1.1987	-1.65623	0.113536	0.842555	-4.55708
RP11-1376P16.2	-0.753815	1.63216	-1.65569	0.113646	0.842555	-4.63758
VNN2	-0.361726	2.64695	-1.6551	0.113766	0.842555	-5.0101
RP13-516M14.1	-0.296307	2.58523	-1.65495	0.113797	0.842555	-5.08345
HOXB13	-1.26516	0.398181	-1.65485	0.113817	0.842555	-4.27436
TUBA1C	-0.129743	8.96764	-1.65482	0.113824	0.842555	-6.00344
FBXO4	-0.222786	5.00528	-1.65462	0.113865	0.842555	-5.58247
LRP8	-0.212627	5.78151	-1.65394	0.114004	0.842555	-5.75677
GLIPR2	-0.291034	3.56909	-1.65232	0.114337	0.843453	-5.18904
ATG9A	-0.216647	5.12127	-1.65201	0.114401	0.843453	-5.55369
C16orf71	-0.840118	0.36379	-1.65115	0.114578	0.843453	-4.45902
SAMD14	-0.392816	3.40554	-1.6489	0.115042	0.844246	-5.09534
DCAF6	-0.179098	5.05511	-1.64844	0.115137	0.844267	-5.61521
GBP1P1	-1.26298	-0.819083	-1.64687	0.115461	0.845146	-4.29046
SENP2	-0.200183	5.02455	-1.64657	0.115525	0.845146	-5.47609
RSPH3	-0.449374	3.17827	-1.64469	0.115914	0.845146	-4.99831
ARID5A	-0.143336	6.05085	-1.64396	0.116067	0.845146	-5.8001
RP5-994D16.9	-0.533564	1.1206	-1.64395	0.116069	0.845146	-4.69926
RN7SL329P	-0.714066	0.717205	-1.64369	0.116123	0.845146	-4.49783
AC008982.2	-0.456882	3.19285	-1.64255	0.116361	0.845146	-5.1367
ZNF597	-1.40313	-0.466404	-1.64238	0.116396	0.845146	-4.34207
SCAI	-0.330272	2.88336	-1.64225	0.116424	0.845146	-4.9645
NFIA	-0.323372	4.39395	-1.64217	0.11644	0.845146	-5.11353
GPR153	-0.809466	0.966083	-1.64179	0.116519	0.845146	-4.41366
WDR44	-0.332455	2.70235	-1.64163	0.116552	0.845146	-5.03757
ACAD10	-0.281381	3.37125	-1.64153	0.116575	0.845146	-5.20246
FLJ27365	-0.771219	-0.965918	-1.64146	0.116588	0.845146	-4.60281
MPPE1	-0.220178	4.56267	-1.6398	0.116935	0.845146	-5.4667
DLG3	-0.303437	4.23798	-1.63956	0.116986	0.845146	-5.25595
SLC25A5-AS1	-0.650102	1.35044	-1.63919	0.117063	0.845146	-4.63094
HENMT1	-0.215375	5.14038	-1.63915	0.117071	0.845146	-5.46964
FBXW9	-0.298449	3.40437	-1.6385	0.117209	0.845146	-5.19876
KB-1507C5.2	-0.46882	2.14397	-1.63828	0.117254	0.845146	-4.76707
BPGM	-0.25912	3.74383	-1.63827	0.117256	0.845146	-5.42308
ZC3H6	-0.305655	3.53965	-1.63798	0.117318	0.845207	-5.20491
RP11-161H23.5	-0.127512	8.96515	-1.63718	0.117486	0.845221	-6.02987
RP11-350F4.2	-0.20471	4.41778	-1.63687	0.117551	0.845221	-5.46589
SEMA4D	-0.235471	6.42096	-1.63441	0.118069	0.845478	-5.59561
NTAN1	-0.231915	4.85063	-1.6329	0.118389	0.845478	-5.48675
SEC24D	-0.331268	2.95371	-1.63283	0.118404	0.845478	-5.13813
MRPS21	-0.116913	7.88553	-1.63282	0.118406	0.845478	-5.93737
SLC25A28	-0.308155	3.25651	-1.63266	0.118439	0.845478	-4.99489
RASGRF2	-0.584071	0.880921	-1.63261	0.118451	0.845478	-4.66226
MMP14	-1.31977	-1.08737	-1.62897	0.119223	0.845478	-4.30905
FITM2	-0.430681	1.49204	-1.62798	0.119436	0.845478	-4.79684
CD83	-0.259443	4.56174	-1.62743	0.119552	0.845478	-5.32618
RP3-508I15.18	-0.279285	6.12481	-1.6267	0.119708	0.845478	-5.55129
TYW5	-0.378263	2.7635	-1.62662	0.119726	0.845478	-5.18157
LRRC43	-1.28197	-0.51363	-1.62481	0.120113	0.845478	-4.30584
IPO11	-0.222387	3.65524	-1.62424	0.120235	0.845478	-5.34467
ATPIF1	-0.161328	7.61394	-1.6239	0.120309	0.845478	-5.83004
RP11-439E19.10	-0.739319	-0.758337	-1.62265	0.120578	0.845478	-4.5482
AC010980.2	-0.564738	-0.242593	-1.62249	0.12061	0.845478	-4.7042
TSPAN32	-1.10688	2.10343	-1.62244	0.120623	0.845478	-4.3724
APOBEC3C	-0.195832	7.24715	-1.62206	0.120704	0.845478	-5.83075
DCUN1D4	-0.312604	3.62484	-1.61991	0.121168	0.845478	-5.22624
Z83851.1	-1.54864	-0.83253	-1.61956	0.121242	0.845478	-4.3278
RP11-66N11.8	-0.783045	0.829741	-1.61933	0.121293	0.845478	-4.42257
C7orf25	-0.365252	3.06022	-1.61924	0.121312	0.845478	-5.06371
RP11-458D21.6	-1.00691	0.142929	-1.6188	0.121408	0.845478	-4.3991
LRRC23	-0.371483	2.71871	-1.61869	0.121431	0.845478	-4.98984
C6orf165	-0.645283	1.07794	-1.61825	0.121526	0.845478	-4.59885
FOXM1	-0.20199	5.53243	-1.61777	0.12163	0.845478	-5.69017
GPSM1	-0.890322	0.0866585	-1.61754	0.12168	0.845478	-4.36902
XPR1	-0.21133	3.45535	-1.61656	0.121893	0.845478	-5.43954
BPTF	-0.242556	7.56388	-1.61631	0.121946	0.845478	-5.87921
CTB-109A12.1	-0.553001	1.25637	-1.61576	0.122066	0.845478	-4.86103
SELPLG	-0.256823	5.66994	-1.61482	0.122271	0.845478	-5.49976
GNAL	-0.219954	4.39055	-1.61474	0.122289	0.845478	-5.47223
FZR1	-0.280551	4.50843	-1.61414	0.122418	0.845478	-5.34912
UBE2S	-0.127472	8.06996	-1.61311	0.122643	0.845478	-5.97263
SGPP2	-0.842614	0.279734	-1.61288	0.122693	0.845478	-4.50585
ZNF277	-0.372437	3.346	-1.61273	0.122726	0.845478	-5.15134
CLDND2	-0.788383	1.57471	-1.61248	0.122782	0.845478	-4.70487
MSS51	-1.0942	0.0439335	-1.6124	0.122799	0.845478	-4.40483
RP11-242F4.2	-0.647798	0.810121	-1.61173	0.122944	0.845478	-4.66963
NEK1	-0.29466	4.71706	-1.61155	0.122985	0.845478	-5.40697
BCKDHA	-0.287962	5.82117	-1.61148	0.122999	0.845478	-5.61406
KCTD10	-0.242895	5.05162	-1.61116	0.12307	0.845478	-5.61891
NFKBIZ	-0.665775	3.16389	-1.61076	0.123156	0.845478	-4.73372
APBA3	-0.2836	4.10416	-1.61076	0.123158	0.845478	-5.35825
KCTD7	-0.155825	5.01891	-1.61019	0.123282	0.845478	-5.60574
KIAA1147	-0.290448	4.43971	-1.60961	0.123409	0.845478	-5.35628
SMAP2	-0.167193	6.07718	-1.60865	0.12362	0.845478	-5.78185
ZNF470	-1.33412	0.52434	-1.60805	0.123752	0.845478	-4.33659
CTD-2044J15.2	-0.850826	0.334177	-1.608	0.123762	0.845478	-4.53809
RP11-60I3.5	-0.8672	0.323694	-1.6075	0.123872	0.845478	-4.41943
ZSCAN30	-0.4076	1.62875	-1.60734	0.123907	0.845478	-5.03317
SAPCD1-AS1	-0.523265	2.16186	-1.60669	0.124051	0.845478	-4.95271
RP11-184D12.1	-0.914812	-0.00270579	-1.60659	0.124072	0.845478	-4.47469
ZIK1	-1.08819	0.149593	-1.60609	0.124183	0.845478	-4.35976
CTC-435M10.3	-0.284945	5.82908	-1.60585	0.124236	0.845478	-5.62363
BCL3	-0.265851	6.10896	-1.60531	0.124354	0.845478	-5.63026
CDC42SE2	-0.136685	7.32857	-1.60498	0.124427	0.845478	-5.89003
NDUFB1	-0.265667	7.85549	-1.604	0.124645	0.845478	-5.94838
PLOD2	-0.305103	0.579042	-1.60361	0.12473	0.845478	-5.44294
FAM122B	-0.168249	5.45287	-1.60348	0.124759	0.845478	-5.72415
LINC00511	-0.434852	1.3383	-1.60329	0.124801	0.845478	-5.13895
NXPE3	-0.277641	4.27214	-1.6029	0.124887	0.845478	-5.30799
ZNF329	-0.491429	2.51369	-1.60254	0.124967	0.845478	-4.93192
RN7SL32P	-0.492778	0.976273	-1.60238	0.125003	0.845478	-4.72631
ECD	-0.324797	4.42988	-1.60082	0.12535	0.845478	-5.35912
RP11-227G15.2	-0.36519	2.29135	-1.60068	0.12538	0.845478	-5.1747
EFNA3	-0.523929	2.12319	-1.60009	0.125511	0.845478	-4.98277
AURKB	-0.172101	7.09227	-1.59976	0.125585	0.845478	-5.76599
NVL	-0.173471	4.94887	-1.5993	0.125687	0.845478	-5.65725
ASXL2	-0.236168	4.7009	-1.59821	0.125931	0.845478	-5.517
HIBCH	-0.188592	4.97934	-1.5982	0.125933	0.845478	-5.81148
BCAS3	-0.531239	2.60991	-1.59797	0.125984	0.845478	-4.87769
ZC3H12B	-0.529899	1.98841	-1.59781	0.12602	0.845478	-4.8478
TPCN1	-0.394811	3.09015	-1.59667	0.126273	0.845478	-5.05323
CTD-2085J24.4	-0.841118	1.31465	-1.59633	0.12635	0.845478	-4.51657
PHLPP2	-0.402713	2.07855	-1.59613	0.126395	0.845478	-4.98605
CTD-2514K5.4	-0.347446	1.7448	-1.59613	0.126396	0.845478	-5.20736
AC007038.7	-0.77293	-0.263883	-1.59602	0.126419	0.845478	-4.59897
MRPL19	-0.239114	5.0624	-1.5954	0.126559	0.845478	-5.63415
AC018755.1	-0.944586	0.103964	-1.59538	0.126564	0.845478	-4.53211
BRWD3	-0.395977	4.0298	-1.59516	0.126612	0.845478	-5.39
PDK2	-0.318656	3.93772	-1.59356	0.12697	0.845478	-5.29988
MYO9B	-0.219227	4.53521	-1.59341	0.127006	0.845478	-5.60991
GANC	-0.367475	3.00825	-1.59289	0.127122	0.845478	-5.10553
MAGT1	-0.196898	4.66261	-1.59257	0.127193	0.845478	-5.54831
FGFR1	-0.160386	3.88346	-1.59248	0.127214	0.845478	-5.79502
C7orf60	-0.499067	2.63026	-1.59177	0.127374	0.845478	-4.99697
BUB1	-0.309516	5.61631	-1.5916	0.127412	0.845478	-5.71171
DHRS7B	-0.333946	3.38541	-1.59148	0.127439	0.845478	-5.25209
SSR2	-0.167272	7.08991	-1.59141	0.127455	0.845478	-5.93283
NUP210	-0.142766	7.23182	-1.59042	0.127677	0.845478	-5.91765
DCAF12	-0.176978	5.55551	-1.59033	0.127698	0.845478	-5.7674
SLC17A5	-0.460302	1.49571	-1.58991	0.127793	0.845478	-4.87494
ZNF30	-1.031	-0.170431	-1.58971	0.127837	0.845478	-4.50581
LANCL1	-0.201028	4.40302	-1.58953	0.127879	0.845478	-5.60552
CTD-2555O16.4	-0.779794	1.2934	-1.5894	0.127908	0.845478	-4.73106
IL23R	-0.645531	0.048558	-1.58931	0.127929	0.845478	-4.81
ZNF117	-0.447456	1.73709	-1.5885	0.128113	0.845478	-4.94616
MSH5-SAPCD1	-0.253084	4.35815	-1.5875	0.128338	0.845478	-5.48118
WDR11	-0.3742	3.59062	-1.58744	0.128351	0.845478	-5.21818
TNFAIP1	-0.323049	3.46559	-1.58722	0.128401	0.845478	-5.16302
RORB	-0.171004	4.09286	-1.58708	0.128433	0.845478	-5.80697
WNK1	-0.16301	8.11141	-1.58666	0.128528	0.845478	-6.04652
ARL6	-0.846068	0.723009	-1.58661	0.12854	0.845478	-4.62598
HSCB	-0.527193	2.30783	-1.58648	0.12857	0.845478	-4.90948
RP4-583P15.15	-0.203127	5.76328	-1.5859	0.1287	0.845478	-5.79881
C18orf54	-0.213829	3.33978	-1.58426	0.129075	0.845478	-5.55966
FGD6	-0.683034	1.76247	-1.58363	0.129219	0.845478	-4.69532
GORAB	-0.228351	3.32389	-1.58323	0.129308	0.845478	-5.45222
DNPH1	-0.170171	7.02681	-1.5829	0.129384	0.845478	-5.8839
RP11-134G8.7	-0.684831	0.721947	-1.58207	0.129575	0.845478	-4.65288
TMEM178B	-0.550196	-0.554846	-1.5819	0.129612	0.845478	-4.78877
UTRN	-0.301822	6.08593	-1.58118	0.129777	0.845478	-5.71372
MGMT	-0.289052	3.91788	-1.58111	0.129793	0.845478	-5.43133
STARD6	-0.52781	-0.985216	-1.57841	0.130412	0.847615	-4.68818
MBP	-0.279721	5.47591	-1.57789	0.130531	0.847615	-5.4792
RP11-461A8.1	-0.403013	1.73357	-1.57699	0.130739	0.847615	-4.97863
RP11-339B21.11	-0.649692	1.0671	-1.57677	0.13079	0.847615	-4.93753
MAP3K12	-0.206019	4.23914	-1.57604	0.130957	0.847615	-5.57901
RP11-493K19.3	-0.778868	0.0606612	-1.57545	0.131094	0.847615	-4.58751
FAM175B	-0.222516	4.91666	-1.57477	0.13125	0.847615	-5.51998
KIAA1328	-0.325011	2.36009	-1.57423	0.131375	0.847615	-5.20065
GCHFR	-0.380854	3.05135	-1.57391	0.131449	0.847615	-5.14728
DNAJB7	-0.783636	0.333257	-1.57358	0.131527	0.847615	-4.47601
CTC-338M12.5	-0.450994	2.03692	-1.57342	0.131562	0.847615	-4.89604
NELFA	-0.200188	5.44609	-1.57332	0.131585	0.847615	-5.66918
CDC123	-0.253889	6.35199	-1.5733	0.131589	0.847615	-5.82193
PIP5K1C	-0.508212	2.29246	-1.57303	0.131653	0.847615	-4.92561
C22orf26	-0.71355	-0.155699	-1.57167	0.131969	0.848776	-4.78319
UBQLN1	-0.159509	6.60495	-1.57161	0.131982	0.848776	-5.90569
LINC00884	-0.963781	1.71836	-1.57105	0.132112	0.848842	-4.50245
GGNBP2	-0.133612	8.02661	-1.57071	0.13219	0.848842	-6.05271
ZNF473	-0.275427	2.58918	-1.5704	0.132264	0.848842	-5.25924
GBP4	-0.34273	4.1557	-1.5696	0.132449	0.848842	-5.18616
PPARD	-0.720611	1.73539	-1.56916	0.132551	0.848842	-4.7234
IPO9-AS1	-0.821594	1.51152	-1.56908	0.132571	0.848842	-4.54199
IL18BP	-0.161032	6.17892	-1.56901	0.132586	0.848842	-5.75101
POU2F3	-0.745154	-0.265105	-1.56883	0.132629	0.848842	-4.55613
POU3F2	-0.441948	-0.162867	-1.56841	0.132726	0.848842	-5.14118
RIN3	-0.248119	5.17586	-1.56826	0.132762	0.848842	-5.47734
RP4-717I23.3	-0.192721	5.32018	-1.56792	0.13284	0.848842	-5.69476
GMEB2	-0.225438	4.4237	-1.56717	0.133015	0.848842	-5.56251
DUSP18	-0.324813	3.46764	-1.56651	0.13317	0.849113	-5.33442
CC2D1A	-0.297754	2.74222	-1.56505	0.133511	0.849175	-5.22008
RAB11FIP1	-0.30501	5.30146	-1.5647	0.133594	0.849175	-5.4185
CD180	-0.733262	-0.0506494	-1.56443	0.133657	0.849175	-4.63215
TRIM37	-0.195846	4.71173	-1.56377	0.133811	0.849274	-5.65995
SNAPC5	-0.204123	4.67866	-1.56339	0.133902	0.849274	-5.63883
PPP3CA	-0.158325	6.79747	-1.56325	0.133933	0.849274	-5.9111
RTEL1	-0.605734	0.899407	-1.56264	0.134078	0.849595	-4.68378
ABCD1	-0.598745	1.27097	-1.56252	0.134104	0.849595	-4.66789
RP11-152H18.3	-0.415115	0.373152	-1.5617	0.134297	0.849704	-5.16037
AC087645.1	-0.170208	7.49281	-1.56042	0.1346	0.850646	-6.01888
PRORSD1P	-0.467794	2.12302	-1.56003	0.134691	0.850646	-4.91018
FOXQ1	-0.448588	-1.23932	-1.55976	0.134756	0.850646	-4.73192
USP54	-0.463516	1.93685	-1.55878	0.134987	0.851421	-4.83998
ARRDC3	-0.289694	3.54859	-1.55798	0.135176	0.851934	-5.17342
EPB41	-0.154491	6.27656	-1.55705	0.135395	0.85239	-5.85659
KPNB1	-0.12492	10.5649	-1.55665	0.13549	0.85239	-6.2902
CDCA4	-0.256886	6.34374	-1.55608	0.135627	0.852732	-5.89165
SNN	-0.298875	3.48354	-1.55565	0.135728	0.853022	-5.5389
KIF14	-0.17256	6.0954	-1.5554	0.135788	0.853059	-5.9007
WASH2P	-0.537176	0.677585	-1.554	0.136121	0.853903	-4.68246
AP3M2	-0.201563	5.37026	-1.55377	0.136175	0.853903	-5.75338
CTC-428H11.2	-0.688672	0.137198	-1.55376	0.136177	0.853903	-4.55169
PSMG3-AS1	-0.663308	0.547275	-1.55307	0.136343	0.853903	-4.69633
FAM187A	-1.15435	0.472179	-1.55305	0.136348	0.853903	-4.43485
STX3	-0.335993	3.45256	-1.55279	0.13641	0.853903	-5.09454
RNF214	-0.313067	3.89271	-1.55115	0.1368	0.85459	-5.44886
SYT11	-0.152599	4.15686	-1.55114	0.136803	0.85459	-5.80136
UBAP1	-0.233223	3.95317	-1.55113	0.136806	0.85459	-5.49198
PDCL3	-0.343129	3.07877	-1.55058	0.136938	0.85459	-5.35174
PGK1	-0.157258	9.53067	-1.55026	0.137013	0.85459	-6.11209
YIPF5	-0.184393	4.3944	-1.55025	0.137016	0.85459	-5.68785
CDKN3	-0.175608	5.57763	-1.5496	0.137171	0.85459	-5.82255
APBB1	-0.344735	2.58733	-1.54865	0.137399	0.854952	-5.18285
DMXL2	-0.464472	3.14857	-1.54846	0.137446	0.854952	-5.02224
EGLN1	-0.256956	4.28646	-1.54816	0.137517	0.85506	-5.5628
EHD1	-0.194264	6.73015	-1.54685	0.137831	0.85524	-5.95174
KPNA1	-0.182153	5.50377	-1.5463	0.137964	0.85524	-5.71849
CCDC122	-0.278645	2.69047	-1.54575	0.138097	0.85524	-5.23333
CTB-131B5.2	-0.811546	0.902093	-1.54568	0.138114	0.85524	-4.57034
RNU7-75P	-0.277662	3.41806	-1.5453	0.138204	0.85524	-5.40753
RP11-423H2.3	-0.766605	0.200253	-1.54318	0.138716	0.85524	-4.5595
TMEM120B	-0.210378	6.04278	-1.54262	0.138852	0.85524	-5.69114
AC004069.2	-0.610762	0.769157	-1.54234	0.13892	0.85524	-4.74378
PDLIM2	-0.246064	5.02395	-1.54198	0.139007	0.85524	-5.7003
PTGR2	-0.38443	2.33958	-1.54182	0.139046	0.85524	-5.05445
OSR2	-0.314738	3.01263	-1.54045	0.139378	0.85524	-5.33592
RP11-73M18.8	-0.274625	3.79513	-1.53939	0.139635	0.85524	-5.51496
ADO	-0.29847	4.54287	-1.53937	0.13964	0.85524	-5.47351
PPME1	-0.211738	4.90009	-1.53934	0.139647	0.85524	-5.60258
ZSCAN31	-0.985821	-0.0792492	-1.53844	0.139866	0.85524	-4.52129
FAM84B	-1.20329	1.35325	-1.53805	0.139962	0.85524	-4.43085
TRIM31	-0.424579	-0.879221	-1.53762	0.140067	0.85524	-4.85203
TDRD3	-0.347342	3.16594	-1.53754	0.140087	0.85524	-5.3531
FUK	-0.296048	2.71795	-1.53753	0.140088	0.85524	-5.31078
ANKRD54	-0.279617	3.95811	-1.53749	0.140097	0.85524	-5.40187
AC072062.1	-1.56832	1.99603	-1.53653	0.140332	0.856276	-4.43755
EXOC5	-0.218928	4.85393	-1.53635	0.140376	0.856276	-5.7118
ARMC5	-0.261803	4.26344	-1.53596	0.140472	0.856534	-5.47842
ATP1A3	-0.637625	2.18355	-1.53451	0.140826	0.856954	-4.87873
CTD-2547L24.3	-1.06726	0.740105	-1.53418	0.140906	0.856954	-4.48337
SEC1P	-0.454345	2.55977	-1.53412	0.140922	0.856954	-5.0177
ARFRP1	-0.257221	4.06865	-1.53351	0.141072	0.857532	-5.62303
RNF216	-0.299421	4.84097	-1.53293	0.141215	0.858072	-5.70367
ARHGAP31	-0.29017	4.29373	-1.53235	0.141355	0.858446	-5.66203
GNAI2	-0.126958	8.36615	-1.53186	0.141477	0.858446	-6.07359
TNRC6A	-0.149453	6.21665	-1.53179	0.141494	0.858446	-5.85961
TAOK1	-0.292918	6.08353	-1.53096	0.141698	0.858995	-5.86181
PHACTR2	-0.248597	5.45462	-1.52997	0.141941	0.859512	-5.75949
DDR2	-0.15196	3.42244	-1.52982	0.14198	0.859512	-5.92553
MBNL2	-0.3282	3.53693	-1.52941	0.142079	0.859512	-5.37383
CDC25C	-0.23663	3.94956	-1.52895	0.142193	0.859512	-5.39043
ABCA4	-1.26516	0.379148	-1.52892	0.1422	0.859512	-4.4011
ATG7	-0.175763	5.10068	-1.52761	0.142524	0.860183	-5.68739
LRIG1	-0.385718	4.6273	-1.52753	0.142545	0.860183	-5.38139
AL627309.1	-0.51368	-1.26177	-1.52677	0.142733	0.860183	-4.74545
RP1-170O19.14	-1.00813	0.187236	-1.52627	0.142856	0.860183	-4.45857
KPNA2	-0.181851	6.86172	-1.52606	0.142908	0.860183	-5.97565
HSF2	-0.162406	5.96835	-1.526	0.142923	0.860183	-5.84692
CTD-2659N19.2	-0.283166	3.39627	-1.52478	0.143226	0.861127	-5.36011
CENPH	-0.176351	5.48891	-1.52473	0.143238	0.861127	-5.79923
SNTB2	-0.215303	4.95979	-1.52414	0.143385	0.861127	-5.66147
VCPIP1	-0.265326	3.4411	-1.52403	0.143412	0.861127	-5.4112
R3HDM2	-0.261823	4.33918	-1.51921	0.144615	0.865675	-5.46684
EP400	-0.178282	6.08485	-1.51911	0.14464	0.865675	-5.89112
PRKCQ	-0.459795	3.08821	-1.51806	0.144903	0.865675	-4.93678
MIDN	-0.236772	6.41	-1.51764	0.145007	0.865675	-5.93291
RP1-27O5.3	-0.721257	0.742049	-1.51732	0.145088	0.865675	-4.68482
KIAA0556	-0.634657	2.11074	-1.51719	0.14512	0.865675	-4.9426
CPSF1	-0.194513	5.65608	-1.51641	0.145315	0.865675	-5.67614
CCDC92	-0.18777	4.66423	-1.51617	0.145378	0.865675	-5.63158
NUDT16	-0.291969	3.90683	-1.51582	0.145466	0.865675	-5.44904
DND1	-0.193746	4.2601	-1.51562	0.145516	0.865675	-5.65725
TUBA1B	-0.0832287	11.1718	-1.51561	0.145516	0.865675	-6.333
MLYCD	-0.318387	3.24817	-1.51517	0.145629	0.865675	-5.31361
TJP2	-0.139267	4.41964	-1.5151	0.145647	0.865675	-5.87887
ANP32E	-0.176899	7.49447	-1.51507	0.145653	0.865675	-6.10493
MEF2A	-0.163305	4.81652	-1.51333	0.146092	0.867307	-5.89726
C6orf47	-0.271274	3.045	-1.51263	0.146268	0.867716	-5.38658
ST5	-0.319229	2.1038	-1.5123	0.146352	0.867716	-5.44634
TBC1D19	-0.588208	0.498114	-1.51154	0.146543	0.867716	-4.67827
PIEZO1	-0.168454	5.77379	-1.51127	0.146613	0.867716	-5.76206
DNASE1L1	-0.614852	1.03844	-1.51085	0.146719	0.867716	-4.68837
TOR1B	-0.374419	3.54738	-1.51077	0.146739	0.867716	-5.35208
PDLIM7	-0.885216	2.08303	-1.51008	0.146914	0.867716	-4.7537
RELA	-0.167223	6.19723	-1.51007	0.146918	0.867716	-5.89659
IL1RAP	-0.588967	0.768814	-1.50945	0.147074	0.867784	-4.83082
SDC2	-0.172655	0.898559	-1.50778	0.147499	0.867784	-5.76342
ST6GAL1	-0.550741	2.89089	-1.50752	0.147566	0.867784	-4.83702
BNIP3	-0.421974	3.9552	-1.50745	0.147583	0.867784	-5.05631
SLC25A20	-0.215285	4.06099	-1.50732	0.147615	0.867784	-5.68255
HELZ2	-0.435685	2.66378	-1.50658	0.147804	0.867784	-4.92628
VPS13B	-0.235432	3.69412	-1.50632	0.147869	0.867784	-5.56228
ZNF469	-0.535983	1.09078	-1.50631	0.147872	0.867784	-4.8116
ITFG2	-0.163582	5.81468	-1.5048	0.148257	0.868439	-5.88864
IFRG15	-0.771149	0.184583	-1.50416	0.148421	0.868439	-4.72894
GSTK1	-0.128027	6.68872	-1.50403	0.148455	0.868439	-5.94919
APOL2	-0.363295	3.43969	-1.50378	0.148519	0.868439	-5.18525
DOK2	-0.217366	4.31181	-1.5035	0.14859	0.868439	-5.7139
USP44	-0.441535	3.70167	-1.50344	0.148605	0.868439	-5.09255
CTD-2310F14.1	-0.765341	-0.218073	-1.50266	0.148807	0.868439	-4.68658
CDH1	-1.26516	0.250256	-1.50236	0.148882	0.868439	-4.42692
BCL6B	-1.07613	-0.718808	-1.50193	0.148992	0.868439	-4.46107
CA6	-1.28197	-0.140034	-1.50145	0.149116	0.868439	-4.42873
PRR11	-0.317025	6.54353	-1.50054	0.149349	0.868634	-5.90281
RP11-296O14.3	-0.450043	1.43804	-1.5002	0.149436	0.868634	-5.08041
SAMHD1	-0.291454	4.21145	-1.50007	0.14947	0.868634	-5.39612
C1orf162	-0.728948	1.06883	-1.49905	0.149732	0.868634	-4.62205
C1QTNF3	-0.407586	0.889605	-1.49874	0.149812	0.868634	-5.11132
GLT8D1	-0.157561	5.51464	-1.4985	0.149875	0.868634	-5.80576
SMIM20	-0.316933	3.51958	-1.49833	0.149919	0.868634	-5.47777
ACSL5	-0.236732	4.15126	-1.49819	0.149955	0.868634	-5.53685
RP4-622L5.7	-0.180953	5.47879	-1.49795	0.150017	0.868679	-5.79123
AP000295.9	-0.554098	2.27272	-1.49751	0.150131	0.868695	-4.91615
MTRF1	-0.300748	3.45292	-1.49638	0.150422	0.868985	-5.53177
CCNC	-0.157453	5.82467	-1.49597	0.150527	0.868985	-5.86356
RP11-529K1.4	-0.404302	3.02915	-1.49523	0.150719	0.868985	-5.08081
MBNL3	-0.216386	4.27393	-1.49511	0.150752	0.868985	-5.63099
ZNF101	-0.233004	4.28323	-1.49369	0.151119	0.868985	-5.67392
ZEB2	-0.17897	2.65701	-1.49354	0.151158	0.868985	-5.7442
MINA	-0.191353	5.46887	-1.49193	0.151576	0.868985	-5.86369
RP11-452H21.4	-0.952724	0.06956	-1.4918	0.151611	0.868985	-4.70509
RP11-574K11.31	-0.250147	4.26826	-1.49156	0.151673	0.868985	-5.38506
PITPNA-AS1	-0.355493	5.06147	-1.49136	0.151725	0.868985	-5.59711
AC007246.3	-0.4064	1.69542	-1.49067	0.151905	0.869387	-4.907
CLCN3	-0.202946	4.75682	-1.48979	0.152135	0.870008	-5.57843
SLC24A1	-0.293153	3.65301	-1.48961	0.15218	0.870008	-5.43379
SAMD4B	-0.184484	5.47891	-1.48838	0.152502	0.87056	-5.84121
ZNF620	-0.563732	0.782347	-1.48796	0.152612	0.87056	-4.74571
INPP4A	-0.25032	4.08622	-1.48781	0.152653	0.87056	-5.43679
STMN1	-0.0997424	9.34702	-1.48761	0.152703	0.87056	-6.20153
EYA3	-0.305401	4.03607	-1.48749	0.152736	0.87056	-5.40577
DNAH8	-0.142887	2.103	-1.48729	0.152788	0.87056	-5.95145
PLEKHO2	-0.305652	3.52097	-1.48713	0.152829	0.87056	-5.41987
PSAT1	-0.191298	2.03289	-1.48683	0.152907	0.870689	-6.01275
PHF12	-0.218399	4.52829	-1.48591	0.153148	0.871433	-5.67969
RP11-705C15.5	-1.0346	1.14752	-1.48498	0.153393	0.871906	-4.55484
PSIP1	-0.137524	7.19518	-1.48493	0.153407	0.871906	-6.02814
AKT3	-0.194115	3.5018	-1.48475	0.153454	0.871906	-5.73962
RP11-295P9.3	-0.725681	1.37959	-1.48349	0.153786	0.871999	-4.76546
LRRC58	-0.213998	7.23513	-1.48246	0.154056	0.872249	-6.08441
C15ORF37	-0.542357	1.4527	-1.48238	0.154078	0.872249	-4.79332
TMEM17	-0.703364	-0.0312256	-1.4818	0.15423	0.872249	-4.54127
ARRB1	-1.28517	2.11439	-1.48157	0.154291	0.872249	-4.4745
TINF2	-0.195513	4.24696	-1.48153	0.154302	0.872249	-5.70207
MSRA	-0.301667	2.30293	-1.48131	0.154361	0.872249	-5.3048
UBE2Q2P1	-0.459915	2.10052	-1.48056	0.154559	0.872522	-5.01495
SNORD87	-1.85185	-0.371063	-1.4801	0.154679	0.872522	-4.53861
WDR73	-0.324231	3.36856	-1.48008	0.154686	0.872522	-5.31138
PLXNC1	-0.228995	3.42152	-1.47876	0.155035	0.872522	-5.57943
PANK3	-0.22291	5.03879	-1.47859	0.155079	0.872522	-5.82657
RP11-649A18.5	-0.60444	0.421802	-1.47842	0.155124	0.872522	-4.90531
KIF3B	-0.188019	4.85447	-1.47816	0.155195	0.872522	-5.81007
PISD	-0.239642	4.40253	-1.47803	0.155229	0.872522	-5.59837
LARGE-AS1	-0.449521	-0.354294	-1.47779	0.155291	0.872522	-5.14036
ERCC4	-0.30974	3.91258	-1.47751	0.155367	0.872522	-5.55918
CCDC28B	-0.170894	5.72918	-1.47722	0.155444	0.872522	-5.8648
IER2	-0.143913	7.21106	-1.47621	0.15571	0.873709	-6.01215
TRPM7	-0.240009	5.30158	-1.47503	0.156026	0.874234	-5.80008
RP11-95D17.1	-0.244495	3.76724	-1.47315	0.156528	0.876424	-5.50788
MKNK2	-0.157997	8.28933	-1.47248	0.156706	0.876467	-6.12586
RP11-203M5.8	-0.172041	6.01172	-1.47201	0.156831	0.876467	-6.01034
TLDC2	-0.719403	1.15104	-1.47164	0.15693	0.876467	-4.67944
ARMCX3	-0.261034	4.12794	-1.47151	0.156964	0.876467	-5.61772
RP11-61A14.3	-0.1899	4.32041	-1.47111	0.157073	0.876467	-5.71542
FOXRED2	-0.267279	4.8943	-1.47111	0.157073	0.876467	-5.74145
PAAF1	-0.177801	4.31571	-1.47077	0.157164	0.876467	-5.60677
C15orf37	-0.542357	1.45431	-1.47062	0.157203	0.876467	-4.80805
DOK4	-0.146151	5.93499	-1.47042	0.157259	0.876467	-5.98409
ZNF254	-0.664594	1.26092	-1.47042	0.157259	0.876467	-4.79408
RP11-386G11.10	-0.0799168	11.1512	-1.46847	0.15778	0.877187	-6.39792
CTDP1	-0.225215	3.76297	-1.46823	0.157845	0.877187	-5.71627
EOMES	-0.211654	4.4642	-1.46759	0.158017	0.877187	-5.85026
VPS33A	-0.175944	5.08475	-1.46735	0.158083	0.877187	-5.7434
RP11-529E10.6	-0.799141	0.200223	-1.46599	0.15845	0.877187	-4.71343
TRBV28	-0.317584	-0.348491	-1.4653	0.158635	0.877187	-5.26444
OTX1	-0.588015	2.08962	-1.46496	0.158728	0.877187	-4.92554
IRF3	-0.209232	3.88446	-1.46488	0.158749	0.877187	-5.61894
FUT7	-0.366203	-0.219656	-1.46479	0.158774	0.877187	-5.26759
ASRGL1	-0.159546	4.56215	-1.46463	0.158816	0.877187	-5.8373
CCDC30	-0.628512	0.965467	-1.46402	0.158982	0.877187	-4.85296
SSBP3	-0.162007	6.17037	-1.46381	0.159038	0.877187	-5.78782
HSPA14	-0.173511	4.89103	-1.46366	0.15908	0.877187	-5.72092
ZDHHC18	-0.378895	3.12519	-1.46317	0.159212	0.877187	-5.13899
LBR	-0.140811	7.75662	-1.46213	0.159494	0.877187	-6.18947
RP11-271K21.11	-0.475363	2.95401	-1.46184	0.159572	0.877187	-5.03089
BIRC5	-0.132826	7.89127	-1.46178	0.159587	0.877187	-6.19009
UBOX5-AS1	-0.517468	2.60984	-1.46149	0.159667	0.877187	-5.03133
SC5D	-0.351438	3.33155	-1.46142	0.159685	0.877187	-5.37987
CDKN2C	-0.190717	5.11767	-1.4612	0.159745	0.877187	-5.7736
SORBS2	-0.499028	1.55493	-1.46048	0.159942	0.877187	-4.91775
PCYT1A	-0.215232	4.54596	-1.46024	0.160007	0.877187	-5.78093
EPS8L1	-1.10884	0.218291	-1.4598	0.160125	0.877238	-4.52237
CTD-2544N14.3	-0.883096	0.99268	-1.45829	0.160538	0.878175	-4.84999
RP11-634H22.1	-0.77834	0.0508552	-1.45739	0.160783	0.878175	-4.57459
NCALD	-0.26094	3.1152	-1.45735	0.160795	0.878175	-5.59481
ZBED6	-0.312266	3.03209	-1.457	0.16089	0.878175	-5.60084
GZF1	-0.272496	3.60398	-1.45693	0.16091	0.878175	-5.38678
PPOX	-0.255716	3.51984	-1.45663	0.160991	0.878222	-5.54784
ANKRD12	-0.196361	6.57779	-1.45605	0.16115	0.878264	-5.95843
RP11-115C21.2	-0.463587	2.45454	-1.45543	0.161318	0.878264	-5.07575
ZNF83	-0.877604	1.09512	-1.45517	0.161389	0.878264	-4.63107
CTD-3222D19.5	-0.436821	0.888082	-1.45509	0.161413	0.878264	-4.95885
RP11-51F16.8	-0.255726	5.65221	-1.45416	0.161667	0.878264	-5.92356
NCR1	-0.297379	1.17322	-1.45387	0.161747	0.878264	-5.43091
ZNF148	-0.167058	5.94107	-1.45381	0.161762	0.878264	-5.92937
MAPKAP1	-0.139062	6.40223	-1.45311	0.161955	0.878524	-6.06094
HOXA1	-0.423817	1.91724	-1.45247	0.16213	0.878524	-5.08819
CFL2	-0.359272	1.64327	-1.45203	0.162252	0.878524	-5.19956
UEVLD	-0.292245	3.34057	-1.45155	0.162384	0.878524	-5.518
CNOT6	-0.181186	5.3343	-1.45126	0.162465	0.878524	-5.81555
AMZ2P1	-0.361281	3.23706	-1.45069	0.162622	0.878524	-5.38258
RP11-512M8.5	-0.169112	5.61673	-1.45057	0.162655	0.878524	-5.86097
WDR20	-0.332376	3.489	-1.45038	0.162705	0.878524	-5.44184
BRD1	-0.229937	4.18948	-1.44977	0.162875	0.878524	-5.62226
TTYH2	-0.304434	1.82074	-1.44943	0.162969	0.878524	-5.43113
CTD-2524L6.3	-0.542809	1.16715	-1.44935	0.162991	0.878524	-4.85688
NMI	-0.140353	6.17227	-1.44917	0.163039	0.878524	-5.97692
SNAPC1	-0.199038	4.30649	-1.44898	0.163092	0.878524	-5.64106
LIN28B	-1.26516	1.78171	-1.44863	0.163188	0.878739	-4.47813
NOTCH2	-0.27543	5.03748	-1.44831	0.163278	0.8788	-5.78663
RN7SL547P	-0.84523	0.752431	-1.44779	0.163422	0.8788	-4.75982
TOB2	-0.253411	4.54727	-1.44725	0.163571	0.879	-5.71083
CARS	-0.156587	7.10058	-1.44702	0.163635	0.879042	-6.08408
SOBP	-0.420674	2.85386	-1.44644	0.163795	0.879455	-5.11354
CTD-2545M3.6	-0.674574	1.93711	-1.44634	0.163823	0.879455	-5.10906
PAFAH1B1	-0.142514	6.24057	-1.4451	0.164168	0.880021	-5.9407
NCF2	-0.206409	4.5747	-1.44492	0.164218	0.880021	-5.80752
CAPN15	-0.16844	5.33893	-1.44459	0.164309	0.880021	-5.99533
NAV2-AS1	-0.375813	0.360249	-1.4442	0.164416	0.880021	-5.20184
RP4-706G24.1	-0.578382	1.01472	-1.44312	0.164716	0.881247	-4.85918
PADI2	-0.604405	0.821962	-1.44238	0.164924	0.882016	-4.74825
MT-RNR2	-0.129452	14.5855	-1.44088	0.165343	0.882016	-6.66745
CTB-193M12.3	-0.694033	0.855422	-1.44057	0.165429	0.882016	-4.79268
ERVK13-1	-0.402486	1.1429	-1.4404	0.165476	0.882016	-5.02237
AC007192.6	-0.554472	1.6741	-1.43866	0.165963	0.882826	-5.02037
AL592284.1	-0.697168	1.00984	-1.43861	0.165976	0.882826	-4.75286
NADSYN1	-0.168085	4.92549	-1.43846	0.166019	0.882826	-5.87031
PPFIA4	-1.15996	-0.270305	-1.43787	0.166184	0.882826	-4.49839
STK40	-0.236396	4.36414	-1.43775	0.166217	0.882826	-5.62544
ADAM22	-0.347579	2.67892	-1.43766	0.166244	0.882826	-5.31181
PCDH7	-0.99614	-0.721174	-1.43684	0.166472	0.883442	-4.6253
ARL6IP1	-0.165595	7.01033	-1.43537	0.166888	0.884907	-6.12028
ULBP2	-1.15188	0.072778	-1.43476	0.16706	0.884907	-4.51733
HEATR5B	-0.305613	3.19861	-1.4343	0.167187	0.884907	-5.46713
CTD-2179L22.1	-0.897095	0.0728722	-1.43374	0.167346	0.884907	-4.74014
SLMAP	-0.198838	4.32388	-1.43362	0.16738	0.884907	-5.62353
AKIRIN2	-0.181773	4.02354	-1.43347	0.167423	0.884907	-5.76652
RP11-667K14.3	-0.84405	-0.437438	-1.43345	0.167427	0.884907	-4.59784
KLF13	-0.261594	6.04961	-1.43282	0.167605	0.884907	-5.90428
MTHFR	-0.349493	3.76484	-1.43276	0.167622	0.884907	-5.4256
GPI	-0.128156	9.19089	-1.43268	0.167645	0.884907	-6.23958
P4HA1	-0.286509	6.4388	-1.43242	0.167719	0.884916	-5.88346
SLAMF6	-0.532005	1.63102	-1.43127	0.168045	0.884931	-5.01279
KIF2A	-0.205997	7.04659	-1.43005	0.168388	0.885256	-6.1706
SMARCAL1	-0.267862	4.6307	-1.42869	0.168775	0.885256	-5.70399
GPX7	-0.304823	3.12455	-1.42865	0.168786	0.885256	-5.65819
TAOK2	-0.26135	3.56957	-1.42843	0.168849	0.885256	-5.53722
ZKSCAN3	-0.481743	1.92971	-1.42753	0.169104	0.885256	-5.15025
MGAT4A	-0.29721	3.67969	-1.42744	0.169131	0.885256	-5.20074
RP13-890H12.2	-0.333912	2.80318	-1.42715	0.169213	0.885256	-5.37145
GJA9	-0.246239	3.74594	-1.42713	0.169219	0.885256	-5.57824
EEF1DP2	-0.697313	0.687637	-1.42687	0.169293	0.885256	-4.79671
CD84	-0.681732	1.09962	-1.42647	0.169407	0.885256	-4.67069
RAB8B	-0.497905	5.35635	-1.42559	0.169657	0.885256	-5.65609
PSMB9	-0.125118	7.5839	-1.42541	0.16971	0.885256	-6.17706
AL353898.2	-0.738958	0.068891	-1.42529	0.169744	0.885256	-4.75641
FAM222A	-0.70776	0.79778	-1.42447	0.169977	0.885256	-4.73743
NRIP1	-0.256886	0.0200267	-1.42304	0.170387	0.885256	-5.53158
ERC2	-0.442115	-0.940712	-1.42291	0.170424	0.885256	-5.0046
AC009948.5	-0.281393	3.5735	-1.42246	0.170551	0.885256	-5.59174
TMEM127	-0.180426	4.48259	-1.42226	0.170609	0.885256	-5.80904
SCARNA13	-1.17946	-0.883731	-1.42209	0.170659	0.885256	-4.51314
ACAP3	-0.485086	1.75101	-1.42175	0.170755	0.885256	-5.00821
TENM1	-0.176914	2.62868	-1.42161	0.170794	0.885256	-5.83381
AC009505.2	-0.513799	1.92976	-1.42112	0.170935	0.885648	-4.97137
ZNF487	-0.823771	0.184743	-1.41966	0.171356	0.886052	-4.60016
TAOK3	-0.165023	7.10817	-1.41965	0.171358	0.886052	-6.10137
MPV17L2	-0.268036	2.40103	-1.41817	0.171786	0.886052	-5.46593
AC009303.1	-0.770788	0.512538	-1.41774	0.171909	0.886052	-4.85824
RTKN	-0.539004	0.285555	-1.41758	0.171953	0.886052	-4.75657
MAPK8IP3	-0.387024	2.71296	-1.41708	0.172099	0.886052	-5.33563
STRN	-0.16579	4.97851	-1.4169	0.172151	0.886052	-5.85133
RP11-458F8.4	-0.58944	1.21012	-1.41686	0.172162	0.886052	-4.90864
SLC25A14	-0.318745	3.43279	-1.41674	0.172197	0.886052	-5.48402
RP11-425D10.10	-0.924531	-0.0517085	-1.41655	0.172252	0.886052	-4.6135
GNA12	-0.128705	4.71685	-1.41642	0.17229	0.886052	-5.98704
C15orf48	-0.597311	-0.592038	-1.41561	0.172524	0.886052	-4.83335
GOLGA8G	-0.629529	0.31311	-1.41551	0.172551	0.886052	-4.69697
SRSF3	-0.118414	9.25368	-1.41534	0.172601	0.886052	-6.34767
DIXDC1	-0.318362	3.16819	-1.41475	0.172772	0.886052	-5.43909
DCUN1D1	-0.215269	5.36467	-1.41431	0.172898	0.886052	-5.83694
GBP5	-1.26516	1.54542	-1.41398	0.172996	0.886052	-4.51043
RP11-762H8.2	-0.748121	0.196955	-1.41365	0.173091	0.886052	-4.81325
POLR2G	-0.124314	7.32812	-1.41235	0.173466	0.886052	-6.20234
LRRC48	-1.05676	-0.169242	-1.41219	0.173515	0.886052	-4.6708
RP11-864N7.2	-0.553095	1.82759	-1.41213	0.173532	0.886052	-5.02316
TMEM80	-0.197472	4.2512	-1.41103	0.17385	0.886754	-5.68781
TCAP	-0.812102	0.498524	-1.41035	0.17405	0.887196	-4.78096
FNBP1P1	-0.840576	0.740838	-1.41011	0.174118	0.887234	-4.79876
MPZL2	-1.07213	0.110908	-1.40907	0.174421	0.887234	-4.55889
KDM6A	-0.375181	2.97041	-1.4088	0.174501	0.887234	-5.2555
PHKB	-0.17229	4.19549	-1.40872	0.174524	0.887234	-5.74059
ABHD15	-0.241513	4.06363	-1.40851	0.174585	0.887234	-5.66682
GIN1	-0.619957	1.44725	-1.40832	0.17464	0.887234	-4.92689
RPL39L	-0.19031	5.29593	-1.40745	0.174896	0.887234	-5.93268
ZNF566	-0.416345	2.05241	-1.40723	0.174958	0.887234	-5.17225
PRSS27	-0.705115	0.0356232	-1.40609	0.175294	0.888079	-4.72653
C7orf61	-0.994412	-0.466734	-1.40583	0.175368	0.888169	-4.57429
SMURF1	-0.336501	2.97294	-1.4051	0.175581	0.888435	-5.33689
GMDS	-0.184954	4.50895	-1.40425	0.17583	0.888911	-5.70921
RPS2P7	-0.332936	1.77366	-1.4041	0.175876	0.888911	-5.2956
ARNT	-0.208819	4.34515	-1.40394	0.175923	0.888911	-5.85635
ANKRD31	-0.937768	-0.169656	-1.40327	0.17612	0.888911	-4.70093
NBPF14	-0.515092	2.5605	-1.40327	0.17612	0.888911	-5.31572
C4orf33	-0.318353	3.11412	-1.40309	0.176173	0.888911	-5.45911
ACADM	-0.192323	5.5166	-1.40253	0.176338	0.888911	-6.0075
C12orf45	-0.168728	4.98581	-1.40197	0.176503	0.88918	-5.94838
ABCG1	-0.289215	4.20595	-1.40189	0.176527	0.88918	-5.62043
RRM2	-0.127556	8.38353	-1.40012	0.177048	0.891234	-6.27288
CTD-2192J16.22	-0.207059	4.41399	-1.39986	0.177124	0.891335	-5.92676
CTD-3113P16.5	-0.387055	2.48343	-1.3996	0.1772	0.891429	-5.21028
RPS26	-0.511536	1.27943	-1.39941	0.177257	0.891433	-4.97089
RP11-473I1.5	-0.246186	3.49475	-1.3988	0.177438	0.891853	-5.62833
CDR2L	-0.587829	0.262451	-1.39861	0.177493	0.891853	-5.07039
PRUNE2	-0.968303	1.06745	-1.39855	0.17751	0.891853	-4.57542
FAM226B	-1.01408	-0.386961	-1.39698	0.177976	0.893707	-4.61665
ZDHHC20	-0.482525	1.76178	-1.39652	0.178112	0.893707	-5.22481
VPS37A	-0.220041	3.87124	-1.39637	0.178157	0.893707	-5.70842
CYFIP2	-0.123093	6.73464	-1.39569	0.17836	0.893707	-6.17085
TMEM50B	-0.181203	4.43638	-1.39516	0.178515	0.893707	-5.84102
SPATA3	-0.265655	0.943581	-1.39408	0.178837	0.893707	-5.58374
SLA	-0.378935	1.28006	-1.39408	0.178837	0.893707	-5.34453
CTSS	-0.183161	4.91682	-1.39343	0.17903	0.893707	-5.88304
PWAR6	-0.388794	2.005	-1.39319	0.179103	0.893707	-5.14968
EFNB1	-0.420828	1.07693	-1.39299	0.179162	0.893707	-5.09081
NCOA6	-0.145383	5.02381	-1.39167	0.179555	0.894518	-5.94877
TRIM44	-0.153194	5.29344	-1.39136	0.179648	0.894518	-5.93758
ARPC1B	-0.139852	7.42519	-1.39082	0.179809	0.894518	-6.244
EAF1	-0.337795	4.80527	-1.39066	0.179858	0.894518	-5.88478
CTD-2587H19.1	-0.982182	-0.379536	-1.39062	0.179869	0.894518	-4.61112
TMEM219	-0.152342	5.25938	-1.39007	0.180032	0.894539	-5.92822
LYRM1	-0.216617	4.32492	-1.38878	0.180421	0.895594	-5.73854
HEXIM2	-0.349981	2.79247	-1.38871	0.180442	0.895594	-5.42061
CTD-2031P19.5	-0.719125	0.120099	-1.38861	0.180472	0.895594	-4.76466
DCP2	-0.139206	5.78621	-1.38744	0.180821	0.896283	-6.04856
ITPKB	-0.35211	3.02822	-1.38731	0.180861	0.896283	-5.47515
RP11-385F7.1	-0.711825	0.626677	-1.38725	0.180879	0.896283	-4.74427
RASA2	-0.184128	4.64034	-1.38569	0.181347	0.897115	-5.70799
LTV1	-0.167316	6.73273	-1.38562	0.181369	0.897115	-6.12549
RP11-245P10.8	-0.648442	-0.199795	-1.38544	0.181424	0.897115	-4.90161
AC159540.2	-1.01375	-0.420728	-1.38526	0.181476	0.897115	-4.58974
ASB7	-0.191109	4.19846	-1.38507	0.181533	0.897115	-5.73512
MPP1	-0.44076	3.57365	-1.38423	0.181787	0.897115	-5.14277
GDPD3	-0.49436	1.52029	-1.38414	0.181815	0.897115	-4.90447
CTC-454I21.3	-0.668864	1.26053	-1.38373	0.181939	0.897115	-4.8891
UBC	-0.130171	8.87713	-1.38358	0.181982	0.897115	-6.34003
NCOA1	-0.189394	4.65992	-1.38337	0.182045	0.897115	-6.07493
LRRC37A17P	-0.383739	2.21689	-1.38281	0.182217	0.897115	-5.17468
EVA1C	-0.368225	0.0157195	-1.38188	0.182496	0.897115	-5.12635
CTA-250D10.23	-0.743509	0.545782	-1.38149	0.182613	0.897115	-4.72157
C1QL3	-0.559146	0.455408	-1.3813	0.182672	0.897115	-4.91306
SLC25A40	-0.300601	3.98909	-1.38071	0.182851	0.897115	-5.58924
FUT11	-0.273509	4.12087	-1.38061	0.182881	0.897115	-5.58539
RP5-1043L13.1	-0.813811	0.0153368	-1.37944	0.183237	0.897115	-4.7531
DGKZ	-0.200571	5.1022	-1.3788	0.183428	0.897115	-5.91125
APOM	-0.556059	1.80188	-1.37814	0.183631	0.897115	-5.02157
SNX6	-0.133199	5.84272	-1.37632	0.184183	0.897115	-6.07912
MICU1	-0.210971	4.21771	-1.37609	0.184254	0.897115	-5.60004
DIABLO	-0.162362	5.67964	-1.37559	0.184407	0.897115	-5.97605
EPS15	-0.162576	5.29834	-1.37537	0.184474	0.897115	-6.00715
RN7SL559P	-0.815564	0.249342	-1.37478	0.184653	0.897115	-4.70136
ABHD17B	-0.284506	3.61878	-1.37471	0.184674	0.897115	-5.5425
MT-TC	-0.16381	8.97487	-1.37419	0.184835	0.897115	-6.37707
THEMIS	-0.129173	5.55244	-1.37412	0.184855	0.897115	-6.11684
MLH1	-0.163996	4.94328	-1.37311	0.185164	0.897115	-5.86219
RAC1P2	-0.595027	0.433479	-1.37306	0.185178	0.897115	-4.89986
NBEAL2	-0.230042	4.5994	-1.37304	0.185186	0.897115	-5.71091
NAP1L1P1	-1.06917	-0.0345649	-1.37295	0.185214	0.897115	-4.78619
MAML2	-0.512835	1.27826	-1.37286	0.185239	0.897115	-4.84951
RP11-617F23.1	-0.274461	4.00076	-1.37242	0.185375	0.897115	-5.6526
ZNF703	-0.513144	1.52914	-1.37224	0.18543	0.897115	-4.89327
EIF1AY	-0.123833	7.16143	-1.37189	0.185538	0.897115	-6.26182
CBX7	-0.264639	3.89458	-1.37173	0.185588	0.897115	-5.69975
POLR3E	-0.179683	4.67856	-1.37145	0.185671	0.897115	-5.91621
NPEPPS	-0.0948883	7.51781	-1.37122	0.185743	0.897115	-6.28432
ARHGAP26	-0.30192	2.35095	-1.37094	0.18583	0.897115	-5.57654
CTD-3222D19.7	-0.757441	-0.0773396	-1.37001	0.186115	0.897115	-4.82541
FGFR1OP	-0.277411	3.51915	-1.36994	0.186135	0.897115	-5.46688
RP11-521B24.3	-0.725163	1.29589	-1.36971	0.186205	0.897115	-4.89506
AC040977.1	-0.205089	5.54149	-1.36969	0.186211	0.897115	-5.97285
ZNF767	-0.512459	0.856814	-1.36958	0.186245	0.897115	-5.00833
AC007292.3	-0.664585	0.568902	-1.36836	0.18662	0.897115	-4.82739
HNF4G	-0.397072	-0.693542	-1.36832	0.186633	0.897115	-5.09296
RBM12B	-0.249151	4.20098	-1.36811	0.186697	0.897115	-5.80508
RHOQP1	-0.617641	-0.18194	-1.36796	0.186743	0.897115	-4.83489
SLC38A6	-0.359653	1.6274	-1.36775	0.186809	0.897115	-5.15486
AP4S1	-0.511347	1.11438	-1.36683	0.187094	0.897115	-5.09419
VAMP5	-0.195101	2.99397	-1.36658	0.187169	0.897115	-5.96153
GHDC	-0.281436	3.6323	-1.36617	0.187296	0.897115	-5.64288
DNAJB12	-0.249755	4.206	-1.36592	0.187374	0.897115	-5.66559
SEC13	-0.120536	6.67659	-1.36586	0.187391	0.897115	-6.13519
ZNF75A	-0.242399	3.40028	-1.36519	0.1876	0.897115	-5.52556
C17orf80	-0.180333	4.59945	-1.36516	0.187608	0.897115	-5.92345
CCDC18	-0.271553	5.30264	-1.36513	0.187618	0.897115	-5.94536
PTP4A2	-0.116914	9.33123	-1.36363	0.188083	0.897115	-6.46219
SMS	-0.176487	7.66701	-1.3636	0.188092	0.897115	-6.18655
RP11-164J13.1	-0.559224	0.0953485	-1.36355	0.188106	0.897115	-4.97602
LINC00467	-0.200415	5.09052	-1.36354	0.188109	0.897115	-5.96275
HIPK1	-0.167795	5.39197	-1.36351	0.188118	0.897115	-5.96842
SLC46A1	-0.334141	3.70635	-1.36335	0.188168	0.897115	-5.44481
MAN2B1	-0.199115	4.429	-1.36301	0.188274	0.897115	-5.97823
MPZ	-0.704535	1.23084	-1.36298	0.188284	0.897115	-4.71916
ILDR2	-0.307745	1.31771	-1.36292	0.188303	0.897115	-5.40464
NUMA1	-0.142217	6.31337	-1.36291	0.188303	0.897115	-6.05778
ZFP90	-0.282326	3.76806	-1.36278	0.188344	0.897115	-5.6172
GMFG	-0.183275	7.33354	-1.36207	0.188564	0.897115	-6.14633
ACLY	-0.110422	8.15123	-1.36207	0.188566	0.897115	-6.3622
PDE3A	-0.390622	-0.926884	-1.36169	0.188682	0.897115	-5.05381
SHOC2	-0.272984	4.15668	-1.36137	0.188783	0.897115	-5.84275
PIAS1	-0.215872	4.66851	-1.36097	0.188907	0.897115	-5.85588
CYP7B1	-0.687399	-1.29	-1.36029	0.189119	0.897115	-4.88687
BRWD1-IT2	-0.940918	-0.210351	-1.36017	0.189154	0.897115	-4.73898
EXOC4	-0.188827	4.55084	-1.3601	0.189178	0.897115	-5.82491
MAPK14	-0.162626	5.00472	-1.36	0.18921	0.897115	-5.86602
PCED1B	-0.558486	0.985128	-1.35987	0.189249	0.897115	-4.95283
PTCH1	-0.314483	2.9261	-1.35983	0.189262	0.897115	-5.6126
FNBP1L	-0.582653	2.75458	-1.35897	0.189529	0.897928	-5.256
TRA2A	-0.149207	6.83889	-1.35891	0.189547	0.897928	-6.21881
CTD-2349P21.11	-0.509133	1.54163	-1.35793	0.189854	0.898424	-5.04536
AFF2	-0.273587	1.64776	-1.35783	0.189884	0.898424	-5.42228
RP11-456I15.2	-0.757882	0.453302	-1.35701	0.190142	0.898424	-4.79854
AC006042.8	-0.676649	0.201106	-1.35674	0.190225	0.898424	-4.96807
RNFT2	-0.206492	2.89519	-1.35597	0.190466	0.898424	-5.62918
LARP1B	-0.151104	6.00208	-1.35596	0.19047	0.898424	-6.07586
PLEKHA4	-0.420875	1.76476	-1.35591	0.190486	0.898424	-4.99932
CTD-2611O12.7	-0.54152	-0.340572	-1.35577	0.190529	0.898424	-4.84307
STOX1	-0.710665	0.787307	-1.35556	0.190594	0.898424	-4.80865
SLC35D2	-0.429172	-0.0780113	-1.35529	0.190678	0.898424	-5.08412
CTB-113P19.5	-1.03834	-0.384333	-1.35451	0.190924	0.898424	-4.73013
ZNF233	-0.748109	0.158333	-1.35441	0.190954	0.898424	-4.72968
ZNF484	-0.547835	0.422172	-1.35399	0.191087	0.898424	-4.91417
RUNDC1	-0.173459	4.64703	-1.35367	0.191188	0.898424	-5.9266
C11orf21	-0.599769	2.46824	-1.35351	0.191236	0.898424	-4.90344
IMMP1L	-0.151276	5.48775	-1.35313	0.191356	0.898424	-5.91756
CETN2	-0.182454	5.28715	-1.35303	0.191387	0.898424	-5.91018
TAS2R12	-1.01087	-0.530665	-1.35286	0.19144	0.898424	-4.62054
FADS1	-0.193335	5.52696	-1.35279	0.191464	0.898424	-5.74697
R3HDM4	-0.241576	5.61685	-1.35246	0.191566	0.898424	-5.97753
ANKRD13C	-0.295933	3.52165	-1.35243	0.191576	0.898424	-5.60883
GPR55	-0.151474	3.49769	-1.35228	0.191624	0.898424	-5.98052
C12orf65	-0.247496	5.05221	-1.35199	0.191714	0.898424	-5.89678
AARS	-0.152507	7.5065	-1.35186	0.191754	0.898424	-6.31945
ART3	-0.459728	-0.732371	-1.35152	0.191863	0.898453	-4.98421
BRE	-0.219985	4.25789	-1.34957	0.192478	0.898992	-5.76007
ARHGEF2	-0.402569	5.80559	-1.34935	0.192547	0.898992	-6.09315
RSPRY1	-0.222675	4.01654	-1.3493	0.192563	0.898992	-5.78058
CGN	-0.653925	1.22081	-1.34918	0.192601	0.898992	-4.91812
SMN2	-1.10384	-0.346358	-1.34895	0.192672	0.898992	-4.75439
ZNF2	-0.393097	1.82418	-1.34882	0.192712	0.898992	-5.16947
TOPORS	-0.185238	5.42478	-1.34786	0.193017	0.899363	-6.0441
HCST	-0.232899	5.74801	-1.34538	0.193801	0.899991	-5.77557
RP5-1125A11.1	-0.367458	2.61112	-1.34523	0.193851	0.899991	-5.38298
AL136115.1	-0.396937	1.50642	-1.34521	0.193855	0.899991	-5.18697
RP11-386I23.1	-0.587506	0.42212	-1.3452	0.19386	0.899991	-4.87031
RP11-245C23.3	-1.20611	-0.0421233	-1.34441	0.194109	0.899991	-4.70576
BDH1	-0.182731	5.59209	-1.34428	0.194153	0.899991	-6.02989
LINC00544	-0.38303	-0.0975419	-1.34376	0.194317	0.899991	-5.1415
ASB14	-0.308107	4.12341	-1.34368	0.19434	0.899991	-5.73152
CTC-503J8.6	-0.223195	5.38154	-1.34342	0.194425	0.899991	-6.00893
CDADC1	-0.241501	3.24436	-1.34316	0.194507	0.899991	-5.58358
ATP5G3	-0.124705	9.32932	-1.34235	0.194764	0.899991	-6.48725
SCFD2	-0.20607	4.05095	-1.34019	0.195453	0.899991	-5.93045
CTC-518P12.6	-0.258613	5.07065	-1.33985	0.195562	0.899991	-5.9235
NARF	-0.175507	6.06644	-1.33984	0.195566	0.899991	-6.08337
RP11-499E18.1	-1.0085	0.432518	-1.33939	0.195708	0.899991	-4.64108
ATP6V1E1	-0.125799	6.5058	-1.33881	0.195896	0.899991	-6.1895
USP43	-1.509	-0.371628	-1.33799	0.196156	0.899991	-4.6016
WAS	-0.176084	7.24809	-1.33768	0.196257	0.899991	-6.24207
CRMP1	-1.72891	1.7117	-1.33766	0.196264	0.899991	-4.66479
FAIM3	-0.963944	1.98923	-1.33748	0.196322	0.899991	-4.77784
PATL2	-0.780962	1.5371	-1.3374	0.196346	0.899991	-4.7786
RP11-792A8.4	-0.325686	3.18174	-1.33701	0.19647	0.899991	-5.53406
ZNF286A	-0.298785	2.50692	-1.337	0.196475	0.899991	-5.38887
RP11-618G20.1	-0.433467	1.71919	-1.33699	0.196477	0.899991	-5.14663
ZNF324B	-0.506308	1.54418	-1.33677	0.196547	0.899991	-5.10016
NKAP	-0.153552	5.78276	-1.33666	0.196584	0.899991	-6.0282
MAPKAPK5-AS1	-0.210161	4.81965	-1.33665	0.196587	0.899991	-5.85019
NFU1	-0.183052	5.90597	-1.33665	0.196587	0.899991	-6.09072
MYH3	-0.880893	0.0998001	-1.33578	0.196867	0.899991	-4.62353
RP11-886H22.1	-0.523371	0.0246042	-1.33558	0.196929	0.899991	-5.35455
PTPN13	-0.439643	0.0488454	-1.33539	0.196992	0.899991	-5.2789
ZNF562	-0.312054	3.04024	-1.3349	0.197148	0.899991	-5.44891
RP11-504P24.8	-0.256772	3.43716	-1.33451	0.197276	0.899991	-5.6754
TSNAX-DISC1	-0.521735	1.20088	-1.33343	0.197623	0.899991	-5.14582
LINC00987	-0.615919	0.477153	-1.33321	0.197694	0.899991	-4.99935
F11R	-0.258604	5.38349	-1.33261	0.197886	0.899991	-5.98565
IBTK	-0.171387	5.6163	-1.33141	0.198275	0.899991	-6.06283
VSIG1	-0.962465	-0.771084	-1.33122	0.198334	0.899991	-4.57568
GABARAPL1	-0.340932	3.33294	-1.33104	0.198393	0.899991	-5.20929
BCORL1	-0.505077	2.37773	-1.33081	0.198467	0.899991	-5.09549
TSPAN4	-0.345709	4.02333	-1.32995	0.198744	0.899991	-5.31425
RACGAP1	-0.205592	5.21126	-1.32992	0.198756	0.899991	-6.00045
RP11-1191J2.5	-0.306018	-0.754582	-1.32965	0.198841	0.899991	-5.25951
JAZF1	-0.326398	2.27883	-1.32946	0.198903	0.899991	-5.56479
RERE	-0.151641	5.75487	-1.32924	0.198974	0.899991	-5.99937
AC003029.1	-0.210643	4.80774	-1.32779	0.199445	0.899991	-5.85891
RP11-752G15.9	-0.548007	0.881326	-1.32776	0.199453	0.899991	-4.85931
PCNXL2	-0.19473	5.05479	-1.32766	0.199489	0.899991	-6.05176
PPIP5K2	-0.155966	5.28568	-1.32743	0.199562	0.899991	-6.03445
B3GNT4	-0.155363	5.74084	-1.32742	0.199566	0.899991	-6.03728
PTPN11	-0.154233	6.35042	-1.32681	0.199764	0.899991	-6.17062
SF3B5	-0.130978	8.37977	-1.32658	0.199837	0.899991	-6.34707
GTF2IRD1	-0.745757	1.18447	-1.32631	0.199926	0.899991	-4.73754
RP11-121C2.2	-0.388743	2.3183	-1.32613	0.199985	0.899991	-5.19005
YAF2	-0.125801	5.29322	-1.32604	0.200014	0.899991	-6.10253
RBBP6	-0.144775	7.68101	-1.32599	0.200029	0.899991	-6.311
CDKN2B	-0.663922	-1.54892	-1.32597	0.200036	0.899991	-4.85962
IL21R	-0.212563	4.20706	-1.3254	0.200223	0.899991	-6.07269
C19orf68	-0.407637	1.68396	-1.32534	0.200242	0.899991	-5.24583
RNU6-242P	-0.962465	-0.748043	-1.32515	0.200304	0.899991	-4.58092
RP11-376O6.2	-0.644248	-0.0727195	-1.32512	0.200313	0.899991	-4.90808
TMEM154	-0.206373	3.72902	-1.32473	0.200441	0.900108	-5.77485
OFD1	-0.190002	6.10501	-1.32389	0.200713	0.900209	-6.08658
RHOF	-0.210287	5.75927	-1.32364	0.200796	0.900323	-5.89586
RFX3	-0.321894	2.79169	-1.32329	0.200909	0.900574	-5.41557
FST	-0.68795	-0.834433	-1.32286	0.201049	0.900689	-4.92689
SCUBE3	-0.526763	1.25313	-1.32253	0.201158	0.900718	-4.94585
SLC18B1	-0.282898	3.57304	-1.32186	0.201377	0.901134	-5.62439
APPL1	-0.126827	6.66344	-1.32111	0.201623	0.901337	-6.20093
RP11-71H17.9	-0.628994	0.338252	-1.32102	0.201651	0.901337	-4.92188
ZNF555	-0.470071	-1.08893	-1.32038	0.201861	0.901653	-4.94602
VTA1	-0.138349	6.40551	-1.31888	0.202352	0.903185	-6.17206
ZNF28	-0.496594	1.58588	-1.31857	0.202453	0.903185	-5.00528
CATSPER2P1	-0.49942	1.6775	-1.31854	0.202466	0.903185	-5.04036
HIVEP2	-0.360062	3.244	-1.31798	0.202648	0.903518	-5.35863
CACNB2	-0.718818	1.18487	-1.31796	0.202655	0.903518	-4.8541
ITM2C	-0.280942	5.3415	-1.31705	0.202954	0.903968	-6.17532
DPY19L1	-0.335123	2.01341	-1.31629	0.203204	0.903968	-5.37577
SENP7	-0.302682	4.4499	-1.31627	0.20321	0.903968	-5.74971
ZFP69B	-0.53406	0.67901	-1.31509	0.2036	0.903968	-4.9348
NBR2	-0.260265	3.17929	-1.31492	0.203654	0.903968	-5.52908
CYB5B	-0.183494	6.6344	-1.31487	0.203673	0.903968	-6.19258
ABHD17A	-0.161742	5.22946	-1.3147	0.203729	0.903968	-5.97946
RP11-175O19.4	-0.531096	2.48398	-1.31447	0.203805	0.903968	-5.04157
TMLHE	-0.570033	1.56076	-1.31445	0.203809	0.903968	-4.95842
CBR4	-0.19143	5.70222	-1.31353	0.204115	0.904653	-6.10935
ABCG2	-0.348428	-0.278232	-1.31213	0.204578	0.906069	-5.202
RP11-10A14.4	-0.650014	-0.227516	-1.31117	0.204895	0.907087	-4.99261
PHKA1	-0.222138	3.67156	-1.31075	0.205036	0.907445	-5.88113
CCNB1	-0.122431	6.02349	-1.31007	0.20526	0.907939	-6.14541
PTPRCAP	-0.243814	4.83457	-1.3092	0.205549	0.90836	-5.63162
MAPK9	-0.250731	3.94286	-1.30835	0.20583	0.90836	-5.90707
TET3	-0.279497	2.79872	-1.30817	0.20589	0.90836	-5.52046
N4BP1	-0.25206	4.82819	-1.30805	0.205932	0.90836	-5.94247
CASC5	-0.173187	5.76015	-1.30795	0.205965	0.90836	-6.16041
LHPP	-0.544656	2.07214	-1.30664	0.206402	0.90836	-4.93273
AFF4	-0.186013	4.47258	-1.30637	0.20649	0.90836	-5.83196
WBP1L	-0.246007	3.80159	-1.30551	0.206778	0.908947	-5.69306
FAM126A	-0.26463	4.30946	-1.3043	0.207181	0.909301	-5.78158
RP1-40E16.11	-0.413771	1.77492	-1.30429	0.207184	0.909301	-5.27487
ERCC6L2	-0.261189	4.82887	-1.3039	0.207314	0.90941	-6.02944
ACSM3	-0.287501	3.1764	-1.30387	0.207324	0.90941	-5.496
CYP2C18	-0.507093	-1.14684	-1.30286	0.207664	0.910017	-5.01328
TRPA1	-0.47858	-1.02446	-1.30245	0.207799	0.910017	-5.04961
MTSS1	-0.479839	1.36664	-1.30157	0.208097	0.910173	-5.01716
ZNF609	-0.297239	4.88096	-1.30082	0.208348	0.910173	-5.97051
UBR1	-0.166088	4.08284	-1.30054	0.208443	0.910173	-5.8352
XPA	-0.152004	5.32143	-1.30008	0.208596	0.910173	-6.06081
LDLRAD4	-0.263524	4.14425	-1.29972	0.208717	0.910431	-5.46544
SRF	-0.15601	6.50583	-1.29817	0.209238	0.911562	-6.18375
L1CAM	-1.48394	1.47344	-1.29711	0.209598	0.91195	-4.62092
EZR	-0.108991	7.84007	-1.29575	0.210054	0.91195	-6.33406
BTBD2	-0.176299	4.7511	-1.29539	0.210177	0.91195	-5.87053
RP11-750H9.7	-0.623881	0.162418	-1.29501	0.210307	0.91195	-4.90802
TRIM52-AS1	-0.297928	3.82523	-1.29495	0.210324	0.91195	-5.72395
NEIL3	-0.175995	4.63008	-1.29468	0.210418	0.91195	-6.07596
RP11-588L15.1	-0.715439	0.286013	-1.2946	0.210444	0.91195	-4.87287
AP000347.4	-0.578889	1.10852	-1.29452	0.210472	0.91195	-4.91829
RP11-293A21.1	-0.538074	0.994214	-1.29447	0.210489	0.91195	-4.98242
KMO	-0.247842	4.12402	-1.29421	0.210576	0.91195	-5.62954
TUBD1	-0.315493	2.74978	-1.29374	0.210734	0.91195	-5.39697
CDK13	-0.247373	4.9159	-1.29358	0.210788	0.91195	-5.99739
RP11-463J10.3	-0.21427	4.27486	-1.29356	0.210797	0.91195	-5.77397
SEC63	-0.138778	6.13611	-1.29226	0.211236	0.912844	-6.19575
BBS1	-0.480891	2.29812	-1.29177	0.211403	0.912983	-5.11383
ATHL1	-0.281589	1.71939	-1.29166	0.211442	0.912983	-5.40442
RP11-279O9.4	-0.28686	1.74244	-1.29143	0.211518	0.913064	-5.6111
WDR92	-0.18792	4.60283	-1.29107	0.211641	0.913094	-5.9248
KIF15	-0.223651	6.1667	-1.2901	0.21197	0.913367	-6.1929
NSL1	-0.125298	5.95674	-1.28969	0.212109	0.913367	-6.26182
WAC-AS1	-0.312737	4.47016	-1.2896	0.212143	0.913367	-5.85668
LRRC8B	-0.218828	3.46875	-1.28868	0.212456	0.913367	-5.6035
OGFRL1	-0.202864	3.87384	-1.28787	0.212733	0.913367	-5.99575
YTHDF3	-0.113767	5.64163	-1.28754	0.212844	0.913367	-6.18648
ARPC5L	-0.0996202	7.33347	-1.28742	0.212884	0.913367	-6.40974
AC004878.7	-0.677345	0.323037	-1.28719	0.212962	0.913367	-4.8595
MTERFD3	-0.300932	2.48175	-1.28719	0.212963	0.913367	-5.34269
GXYLT2	-0.828927	2.27414	-1.28712	0.212988	0.913367	-4.73752
ZNF383	-0.43928	1.57366	-1.28708	0.213	0.913367	-5.19699
AGPAT4	-0.418469	1.60977	-1.2868	0.213096	0.913367	-5.30763
NECAB1	-0.31289	2.67526	-1.28581	0.213435	0.913744	-5.48728
MZF1	-0.373927	3.09561	-1.28496	0.213726	0.913744	-5.46987
RRN3P3	-0.358786	2.7459	-1.28469	0.21382	0.913744	-5.43493
TAP1	-0.123855	7.33193	-1.28438	0.213926	0.913744	-6.3454
PBRM1	-0.154167	7.02944	-1.28431	0.213947	0.913744	-6.30807
RAP2C-AS1	-0.799068	-0.111436	-1.28418	0.213994	0.913744	-4.82757
DUSP4	-0.225271	3.82833	-1.28368	0.214165	0.913744	-5.70905
WRB	-0.2162	4.6938	-1.28356	0.214205	0.913744	-6.01656
PRKAA1	-0.226382	3.97703	-1.28319	0.214334	0.913744	-5.7717
RP11-686D22.4	-0.865167	1.36664	-1.28306	0.214377	0.913744	-4.81193
RSPH4A	-0.658683	0.347926	-1.28299	0.214402	0.913744	-4.89044
RP5-1050D4.3	-0.328346	3.11235	-1.28207	0.214717	0.914789	-5.44743
TATDN3	-0.21682	3.44539	-1.28191	0.214772	0.914789	-5.82106
WDR60	-0.312266	4.29571	-1.28177	0.214821	0.914789	-5.61697
HIVEP1	-0.166054	4.72609	-1.2812	0.215016	0.914984	-5.98683
SRGAP2	-0.175187	4.14017	-1.28117	0.215026	0.914984	-5.99082
KIAA0391	-0.105781	6.38519	-1.28113	0.215041	0.914984	-6.29267
COA3	-0.133079	6.51806	-1.2806	0.215223	0.915017	-6.31031
ATAT1	-0.259404	2.93688	-1.27931	0.215669	0.916209	-5.60696
ARHGAP9	-0.531484	3.55262	-1.27812	0.216077	0.917163	-4.94343
TTLL1	-0.45706	1.87316	-1.27686	0.216513	0.91748	-5.17953
HYKK	-0.63484	0.394717	-1.27672	0.216561	0.91748	-4.9108
ERV3-1	-0.237675	3.64859	-1.27651	0.216634	0.91748	-5.7139
RP11-382A20.2	-0.438065	-0.852462	-1.2757	0.216915	0.91748	-5.07753
GINM1	-0.193438	4.90797	-1.27551	0.216981	0.91748	-5.93324
C1RL	-0.487338	1.48505	-1.27544	0.217005	0.91748	-5.10787
NDUFA7	-0.138493	6.88039	-1.27491	0.217189	0.91748	-6.33513
PRKAR1B	-0.516353	2.24817	-1.27429	0.217405	0.91748	-5.16195
ZNF250	-0.500172	1.14522	-1.27412	0.217465	0.91748	-4.90208
RP11-166B2.3	-0.519628	0.774211	-1.27324	0.217769	0.91748	-5.01923
LMBRD1	-0.331161	4.04963	-1.27323	0.217774	0.91748	-5.72263
EHBP1	-0.289035	4.03602	-1.27272	0.217951	0.91748	-5.79437
C11orf95	-0.314678	2.15475	-1.27258	0.217998	0.91748	-5.27443
ABCC6	-0.706958	0.286522	-1.27248	0.218032	0.91748	-4.83646
AC021016.6	-0.729452	-0.32413	-1.27239	0.218064	0.91748	-4.84212
CASC4	-0.306836	4.86222	-1.27231	0.218093	0.91748	-5.97972
KDM2A	-0.16418	7.05706	-1.27153	0.218364	0.91748	-6.33694
DPF3	-0.388505	2.88741	-1.27153	0.218364	0.91748	-5.23956
LINC00384	-0.140809	0.680405	-1.27077	0.218627	0.917809	-5.97421
CLUAP1	-0.303717	3.69666	-1.26885	0.2193	0.918247	-5.60225
ZNF710	-0.245851	3.90554	-1.26859	0.219391	0.918247	-5.71281
LRRK1	-0.470251	-0.0312913	-1.26858	0.219394	0.918247	-5.13691
BUB1B	-0.210211	5.3449	-1.26827	0.219502	0.918247	-6.05331
RP11-573D15.8	-0.591684	0.304591	-1.26717	0.219887	0.918247	-5.00237
ETHE1	-0.224844	4.65204	-1.26706	0.219927	0.918247	-5.66714
NCOR2	-0.154505	6.10843	-1.26705	0.219929	0.918247	-6.22543
RP4-758J18.13	-0.331879	1.40164	-1.26687	0.219991	0.918247	-5.42648
NICN1-AS1	-0.266198	3.36538	-1.26627	0.220201	0.918247	-5.67308
JAGN1	-0.141198	5.71462	-1.26571	0.220398	0.918247	-6.19509
PCSK4	-0.918075	0.10747	-1.26564	0.220423	0.918247	-4.79811
BNIP3P1	-0.438621	4.3949	-1.26504	0.220635	0.918247	-5.55201
RNF24	-0.264741	4.56584	-1.26475	0.220737	0.918247	-5.72148
GSR	-0.220411	5.32741	-1.26474	0.220739	0.918247	-6.21967
RP11-471B22.2	-1.38144	-0.367304	-1.26415	0.220944	0.918247	-4.88218
NICN1	-0.267922	3.42292	-1.26378	0.221076	0.918247	-5.69561
ABCB4	-0.677481	0.154249	-1.26319	0.221283	0.918247	-4.87376
RALGAPA2	-0.302548	4.03853	-1.26268	0.221461	0.918247	-5.53567
CTXN1	-0.506113	1.22912	-1.26213	0.221656	0.918247	-5.07014
2007-09-01	-0.128194	8.04795	-1.2621	0.221667	0.918247	-6.41355
CBFB	-0.0993188	6.70089	-1.26146	0.221894	0.918594	-6.28793
CIR1	-0.135602	6.16168	-1.26024	0.222323	0.918594	-6.25642
PLOD1	-0.342591	4.33488	-1.26004	0.222394	0.918594	-5.55447
THRAP3	-0.103426	7.84733	-1.25995	0.222425	0.918594	-6.43172
PTGS1	-0.886575	-0.682539	-1.25955	0.222568	0.918594	-4.637
ZNF550	-0.479226	2.68895	-1.2595	0.222584	0.918594	-5.2023
PPP3CB	-0.152686	4.9247	-1.2595	0.222586	0.918594	-5.98116
DAXX	-0.161943	5.29794	-1.25757	0.223266	0.920076	-6.14764
ASNS	-0.103522	6.17104	-1.25702	0.223464	0.920173	-6.24606
FLYWCH2	-0.304563	2.56297	-1.25661	0.223609	0.920372	-5.56428
SYNRG	-0.122769	6.85607	-1.25622	0.223745	0.920395	-6.3361
PATL1	-0.281154	5.60347	-1.25614	0.223775	0.920395	-6.19377
BRF1	-0.243599	3.79934	-1.25479	0.224255	0.920623	-5.80027
DDHD1	-0.261131	3.5804	-1.25472	0.224277	0.920623	-5.86326
CDC42EP3	-0.20794	3.5967	-1.25458	0.22433	0.920623	-5.89326
GSAP	-0.519734	2.66261	-1.2531	0.224855	0.921647	-5.0188
PHLDA1	-0.143665	3.80122	-1.25293	0.224916	0.921657	-6.1145
ARHGDIB	-0.130782	8.45369	-1.25169	0.225357	0.922266	-6.39868
ZBED4	-0.157263	5.30742	-1.25103	0.225594	0.922751	-6.02836
RP11-690G19.4	-0.534418	0.619096	-1.25087	0.225651	0.922751	-5.05422
CHAF1B	-0.149829	4.88958	-1.25069	0.225715	0.922773	-6.12869
PDIA3P1	-0.614917	-0.22414	-1.2499	0.225997	0.923686	-5.03114
SFT2D2	-0.102758	6.11063	-1.24935	0.226193	0.923772	-6.32744
CTNNA2	-0.365665	0.600309	-1.24935	0.226194	0.923772	-5.48138
VPS29	-0.150593	6.10354	-1.24801	0.226673	0.924208	-6.2454
EIF4EBP3	-0.197974	2.89216	-1.24717	0.226976	0.924208	-5.70304
XPO4	-0.251799	3.22107	-1.24662	0.227172	0.924208	-5.77628
TMEM204	-0.944353	0.28393	-1.24585	0.227448	0.924208	-4.70261
LINC00173	-0.640971	0.494876	-1.24555	0.227556	0.924208	-4.86125
PNPLA6	-0.265725	3.34804	-1.24484	0.227814	0.924208	-5.72359
CSNK1D	-0.165183	6.77718	-1.24385	0.228168	0.924208	-6.36882
SHROOM1	-0.506875	1.1138	-1.24313	0.228428	0.924208	-5.02364
VHL	-0.212996	4.99191	-1.24231	0.228724	0.924208	-6.01093
IFT74	-0.269972	3.56134	-1.2421	0.228799	0.924208	-5.66577
ZEB2-AS1	-0.40608	-0.521935	-1.24051	0.229375	0.924208	-5.11731
CCNB2	-0.185104	6.88321	-1.24039	0.229418	0.924208	-6.27394
ZNF341	-0.308397	2.86868	-1.24027	0.22946	0.924208	-5.35764
GPR160	-0.296757	3.09273	-1.24016	0.229501	0.924208	-5.50561
ENO1	-0.0961814	11.6027	-1.24	0.229558	0.924208	-6.70379
RP11-127B20.3	-0.325126	1.04021	-1.23989	0.229599	0.924208	-5.28104
PPP1CC	-0.10629	7.36096	-1.23959	0.229709	0.924208	-6.426
CTD-3199J23.6	-0.628553	0.471736	-1.23931	0.22981	0.924208	-5.16798
NDUFB1P1	-0.650022	1.15671	-1.2387	0.23003	0.924208	-5.19538
TBCCD1	-0.22755	2.82883	-1.23864	0.230053	0.924208	-5.62433
ORMDL2	-0.102993	5.27614	-1.2386	0.230067	0.924208	-6.19328
EXOSC6	-0.132921	6.50986	-1.23777	0.230368	0.924208	-6.27451
RP4-549L20.3	-0.766422	0.207482	-1.23764	0.230415	0.924208	-4.84522
CLCN5	-0.295492	1.76748	-1.23742	0.230496	0.924208	-5.42657
RP11-46C24.7	-0.388122	1.79854	-1.23691	0.230678	0.924208	-5.28889
RN7SL438P	-0.804958	-0.0129756	-1.23596	0.231025	0.924208	-4.85998
TYK2	-0.126152	5.7725	-1.23526	0.231279	0.924208	-6.26105
CDK11B	-0.226056	2.84509	-1.23428	0.231637	0.924208	-5.63918
TBC1D7	-0.242654	4.3239	-1.23407	0.231713	0.924208	-5.91783
C17orf61-PLSCR3	-0.176016	5.37768	-1.23381	0.231806	0.924208	-5.9889
PPP2R5C	-0.11423	6.37755	-1.23376	0.231827	0.924208	-6.25119
TMEM218	-0.174881	3.47102	-1.23368	0.231855	0.924208	-5.95945
MMP19	-0.542653	1.61494	-1.23366	0.231861	0.924208	-5.15718
UBE2E1	-0.106697	6.88481	-1.2336	0.231882	0.924208	-6.37533
DTX2P1	-0.792021	-0.125015	-1.23324	0.232017	0.924208	-4.90826
DTX2P1-UPK3BP1-PMS2P11	-0.792021	-0.125015	-1.23324	0.232017	0.924208	-4.90826
KIF4A	-0.189121	5.47276	-1.23315	0.232047	0.924208	-6.15548
NKX2-2	-0.343252	2.88829	-1.23291	0.232136	0.924208	-5.27745
TTC28	-0.235985	2.17191	-1.23191	0.232502	0.924208	-5.59451
RP11-961A15.1	-0.285988	2.69661	-1.23117	0.232771	0.924208	-5.36448
PHACTR3	-0.281766	-0.440968	-1.23086	0.232883	0.924208	-5.4351
RP11-571M6.8	-0.305819	2.93249	-1.2308	0.232907	0.924208	-5.49073
DDA1	-0.139755	5.89758	-1.22979	0.233277	0.924208	-6.34261
KIAA0226	-0.23492	4.33773	-1.22954	0.233367	0.924208	-5.83246
FGFRL1	-0.481459	1.70429	-1.22933	0.233445	0.924208	-5.07067
RP11-141B14.1	-0.792943	0.111272	-1.2293	0.233455	0.924208	-4.871
DCTN3	-0.177948	4.4598	-1.22924	0.23348	0.924208	-6.05792
TMEM256-PLSCR3	-0.176016	5.37962	-1.22889	0.233608	0.924208	-5.99474
SPOP	-0.11547	7.38535	-1.22841	0.233781	0.924208	-6.44001
AP003774.1	-0.347858	1.92683	-1.22821	0.233857	0.924208	-5.2748
RAB4B-EGLN2	-0.589925	1.9795	-1.22807	0.23391	0.924208	-5.24786
ATP6V1H	-0.291259	4.1561	-1.22788	0.233979	0.924208	-5.90964
CSNK2B-LY6G5B-1181	-0.27002	4.14408	-1.22785	0.233988	0.924208	-5.96592
NRROS	-0.322756	4.85859	-1.22761	0.234076	0.924208	-5.99461
SUFU	-0.552251	2.18488	-1.22749	0.23412	0.924208	-5.16249
FGF14-AS2	-0.355019	1.80643	-1.22729	0.234193	0.924208	-5.32525
C6orf89	-0.125063	6.08969	-1.22722	0.23422	0.924208	-6.25259
RGS3	-0.570443	1.34693	-1.22717	0.234238	0.924208	-4.98837
HOXB-AS3	-0.254819	1.50294	-1.22716	0.234242	0.924208	-5.58538
PPP1R10	-0.196394	6.18362	-1.22598	0.234678	0.924208	-6.25788
OSGIN2	-0.159458	4.1185	-1.22574	0.234765	0.924208	-6.06154
LMNB1	-0.177138	7.44966	-1.2252	0.234964	0.924208	-6.46115
TSTD2	-0.185584	4.23349	-1.22498	0.235046	0.924208	-5.85171
GMCL1	-0.163811	5.4927	-1.2245	0.235222	0.924208	-6.07974
ANKRD26	-0.229916	4.92468	-1.22428	0.235301	0.924208	-5.98171
CNR2	-0.730914	0.49828	-1.22416	0.235346	0.924208	-4.79045
GLB1	-0.147731	5.42466	-1.22368	0.235523	0.924208	-6.08259
CA5B	-0.464195	1.66025	-1.22349	0.235595	0.924208	-5.09098
AKAP13	-0.166379	5.94004	-1.2226	0.235923	0.924208	-6.22473
ZNF419	-0.249017	3.16339	-1.22259	0.235926	0.924208	-5.55426
TSNAX	-0.1138	6.18053	-1.22251	0.235956	0.924208	-6.32744
GPATCH2L	-0.225981	5.04205	-1.22205	0.236127	0.924208	-5.97784
ZBTB10	-0.179606	3.89038	-1.22153	0.236318	0.924208	-5.92702
TAF1	-0.299433	5.03266	-1.22109	0.23648	0.924208	-6.15446
PIF1	-0.248016	3.69139	-1.22095	0.236533	0.924208	-5.80883
C12orf73	-0.162239	4.36879	-1.2209	0.236552	0.924208	-5.99085
ARID1A	-0.199328	5.9758	-1.22068	0.236631	0.924208	-6.24761
PELI2	-0.467115	0.291611	-1.22058	0.236672	0.924208	-5.36124
TMEM254-AS1	-0.833145	-0.414932	-1.22041	0.236733	0.924208	-4.85756
ZNF174	-0.239066	2.76964	-1.22033	0.236764	0.924208	-5.65272
CCNA2	-0.130658	7.17382	-1.2199	0.236921	0.924208	-6.39755
ERCC6	-0.455585	2.18835	-1.21954	0.237055	0.924208	-5.17332
RP11-179B2.2	-0.579797	0.932245	-1.21815	0.23757	0.924208	-4.97626
JAG1	-0.431362	2.41767	-1.21802	0.237619	0.924208	-5.21878
ISY1	-0.169562	6.66622	-1.21769	0.237744	0.924208	-6.31179
RP11-73E17.2	-0.162477	3.63997	-1.21738	0.237858	0.924208	-5.94456
C6orf47-AS1	-0.235843	2.94121	-1.21737	0.23786	0.924208	-5.74791
FAM174B	-0.812996	2.36542	-1.21728	0.237896	0.924208	-4.77318
RPL19P12	-0.592088	0.0538765	-1.21669	0.238113	0.924208	-4.98278
VAV2	-0.251671	2.62118	-1.21633	0.238248	0.924208	-5.61133
TRAPPC11	-0.180955	3.84623	-1.21624	0.238282	0.924208	-5.82958
YWHAE	-0.132652	8.66215	-1.21602	0.238365	0.924208	-6.49103
TOP3B	-0.304019	3.04667	-1.21562	0.238511	0.924208	-5.6498
NFS1	-0.185656	4.72654	-1.21482	0.238811	0.924208	-6.07565
C2orf62	-0.620468	-0.0906743	-1.21467	0.238868	0.924208	-4.90988
CTD-2350C19.2	-0.735356	0.214094	-1.21451	0.238927	0.924208	-4.84906
PITPNM1	-0.324772	2.11943	-1.21416	0.239057	0.924208	-5.34822
FAM106A	-0.390783	0.840394	-1.21406	0.239097	0.924208	-5.11352
[truncated: 13,757 more rows]

## Sheet: Smz1_DEGs_Guad_v_DMSO
ID	logFC	AveExpr	t	P.Value	adj.P.Val	B
TBX21	-1.10059	4.19139	-7.44737	3.83018e-07	0.000137155	5.93618
ASNS	-0.56166	6.17104	-6.55254	2.38027e-06	0.000543529	4.29415
ELL2	-0.652246	4.70312	-6.28937	4.15678e-06	0.000798711	3.86253
RNF126	-0.505664	7.75962	-5.96086	8.44108e-06	0.00138683	2.82217
HMHA1	-0.482487	6.68426	-5.80624	1.18355e-05	0.001776	2.58246
GGCX	-0.385924	7.8915	-5.72835	1.40474e-05	0.00206317	2.25269
CXCR4	-0.448804	8.11305	-5.68604	1.54221e-05	0.00218911	2.12988
STX8	-1.08427	3.85297	-5.56731	2.00632e-05	0.00264609	2.65342
ECI2	-0.577706	5.29455	-5.5653	2.0153e-05	0.00264609	2.16312
NKG7	-0.637536	4.32237	-5.43049	2.722e-05	0.003377	1.82463
PVRIG	-1.06766	5.30002	-5.39267	2.96257e-05	0.00361652	1.95534
ICAM1	-0.817104	3.96776	-5.34342	3.30868e-05	0.0039795	1.84439
IGHG1	-0.723198	1.36194	-5.2742	3.86612e-05	0.00454586	1.42977
IMMP2L	-1.49912	2.45788	-5.20606	4.5086e-05	0.00511061	2.10584
SIT1	-0.578769	6.62156	-5.12405	5.42815e-05	0.00577878	1.05891
DNAH8	-0.503056	2.103	-5.07941	6.00681e-05	0.00622653	0.994927
PIK3CD	-0.393059	7.21958	-5.03686	6.61667e-05	0.00672596	0.74197
CD27-AS1	-0.570865	4.50313	-5.00975	7.03767e-05	0.00708337	0.848832
PAG1	-0.415469	6.72635	-4.94858	8.09067e-05	0.00786892	0.508427
CD27	-0.491835	3.7971	-4.87799	9.50666e-05	0.0087377	0.348208
NFKBIA	-0.43678	8.81982	-4.87229	9.63138e-05	0.0087377	0.210679
DPM3	-0.588024	6.36479	-4.87025	9.67658e-05	0.0087377	0.499086
DHRSX	-0.876832	3.49469	-4.86897	9.70485e-05	0.0087377	0.972443
UBE2L6	-0.569091	5.61207	-4.85561	0.000100062	0.00890721	0.654437
EXOC4	-0.711559	4.55084	-4.74467	0.000129045	0.0108729	0.547689
MRPS27	-0.441606	6.30065	-4.73597	0.000131652	0.0110335	0.11024
TBC1D22A	-1.15325	3.43793	-4.73065	0.00013327	0.0111101	0.740714
CTD-2369P2.8	-0.770601	3.73543	-4.70506	0.000141344	0.0117212	0.431837
SLC1A5	-0.332151	6.92527	-4.65064	0.000160197	0.0127484	-0.103221
HSP90AB1	-0.260015	12.0021	-4.65063	0.000160204	0.0127484	-0.459132
MRPL24	-0.37989	7.30431	-4.57947	0.000188754	0.0148499	-0.37011
MAP4	-0.417242	6.16672	-4.57789	0.000189441	0.0148499	-0.162464
ATAD3B	-0.806402	3.29887	-4.57197	0.000192046	0.0149796	0.311138
GAK	-0.53344	5.88344	-4.54772	0.000203101	0.0156101	-0.241638
TBC1D5	-0.413031	6.65667	-4.53485	0.000209227	0.0159775	-0.270529
JAKMIP1	-0.580995	5.46395	-4.52787	0.000212623	0.0159775	-0.170082
FLNB	-0.539463	6.72728	-4.51143	0.000220856	0.0161783	-0.295695
RNASEH1-AS1	-0.91809	3.81629	-4.50777	0.00022273	0.0161783	0.31017
CCDC28B	-0.543198	5.72918	-4.50742	0.00022291	0.0161783	-0.219528
TRAPPC9	-1.24916	2.99521	-4.50563	0.000223831	0.0161783	0.413409
MAT2A	-0.350572	7.84033	-4.50563	0.000223833	0.0161783	-0.553973
MED27	-0.563768	5.87158	-4.49326	0.000230323	0.01644	-0.301125
TIMM10	-0.581553	5.29996	-4.47456	0.000240497	0.0168284	-0.377084
STAG3	-0.714617	5.7663	-4.43504	0.000263509	0.0181303	-0.368774
SIPA1	-0.777932	2.65425	-4.40084	0.000285208	0.0193696	-0.0760469
RELB	-0.825678	5.246	-4.38725	0.000294327	0.0199031	-0.423
TNFRSF1A	-0.696479	4.52771	-4.3708	0.000305754	0.0204511	-0.369725
NDUFB10	-0.361598	6.95152	-4.36999	0.000306325	0.0204511	-0.828076
AGAP1	-0.792021	1.40912	-4.30857	0.000353172	0.0227125	-0.388726
SMYD3	-0.558962	4.63266	-4.29477	0.000364653	0.0232324	-0.608969
PCK2	-0.741662	4.52745	-4.23822	0.000415736	0.0258906	-0.814269
ERICH1	-0.411139	5.21527	-4.19547	0.00045908	0.0280359	-1.0201
FTO	-0.532379	4.36229	-4.17266	0.000484031	0.0290646	-0.875727
CHMP2A	-0.377485	6.08809	-4.16564	0.000491984	0.0292517	-1.15437
TRAPPC12	-0.527495	4.98428	-4.15021	0.000509925	0.0302044	-0.955635
PET112	-0.811017	3.59263	-4.12603	0.000539354	0.0310148	-0.619817
RP11-307C12.11	-1.44031	0.88688	-4.11185	0.000557397	0.0317277	-0.212341
AL139819.1	-0.659102	5.78343	-4.09302	0.000582303	0.0330028	-1.07005
NPM3	-0.496368	5.9518	-4.08214	0.000597194	0.0333666	-1.2381
MTFP1	-0.456209	5.44673	-4.06392	0.000622993	0.0344417	-1.15713
NEBL	-0.543375	2.09788	-4.05672	0.0006335	0.0345378	-1.43075
CTA-351J1.1	-0.708704	1.74745	-4.05254	0.000639672	0.0347389	-0.811949
COQ5	-0.446326	5.2409	-4.05015	0.000643235	0.0347389	-1.25575
RABGAP1L	-0.380963	5.39783	-4.04977	0.000643803	0.0347389	-1.43432
CXCL10	-0.514671	4.35482	-4.04438	0.000651904	0.035056	-1.64461
AC007347.1	-0.524765	4.29628	-4.04106	0.000656957	0.0351795	-1.16727
MAEA	-0.354062	6.10186	-4.02121	0.000687932	0.036251	-1.48004
RNVU1-20	-1.54853	0.396458	-4.01805	0.000692989	0.0363958	-0.35294
RP4-622L5.7	-0.503353	5.47879	-4.00957	0.000706767	0.0367765	-1.33035
RALA	-0.337528	6.26674	-4.00278	0.000718005	0.0370914	-1.47765
PIP5K1A	-0.440214	5.08771	-3.99409	0.000732627	0.0376002	-1.45754
RP11-10N16.2	-0.699767	-0.025438	-3.96617	0.000781668	0.0394742	-1.02835
CUX1	-0.485871	5.30703	-3.94719	0.000816869	0.040859	-1.42697
RGS4	-1.36566	-1.17553	-3.93243	0.000845336	0.0419122	-0.601615
GTSF1L	-0.820124	-0.3025	-3.92394	0.000862154	0.0425834	-1.02057
RP11-797A18.4	-1.34962	1.49598	-3.92145	0.000867152	0.0426964	-0.802631
COMMD5	-0.48514	5.12104	-3.90318	0.000904704	0.0439954	-1.50703
LINC00341	-0.444879	4.51739	-3.8904	0.00093192	0.0449031	-1.76138
AL773604.8	-1.61541	0.412535	-3.87318	0.00096989	0.0460517	-0.646038
BTBD2	-0.558868	4.7511	-3.86625	0.000985612	0.0463911	-1.45784
AGPAT3	-0.362157	6.71376	-3.86561	0.000987075	0.0463911	-1.93089
LRBA	-0.401891	5.06698	-3.83781	0.0010528	0.048177	-1.79116
RP3-395M20.9	-2.54496	-0.97492	-3.83703	0.00105469	0.048177	-0.708159
AC068196.1	-1.05661	-0.243817	-3.83538	0.00105874	0.048177	-1.04062
CXCR3	-0.362386	6.16711	-3.83479	0.0010602	0.048177	-2.08048
RP5-1024G6.5	-0.514983	4.84463	-3.8252	0.00108402	0.0489394	-1.82569
MYADM	-0.482069	1.47999	-3.81393	0.00111271	0.0499483	-1.89539
TP53	-0.404421	3.52684	-3.81197	0.00111778	0.0500335	-1.83954
COQ4	-0.486643	5.21557	-3.80847	0.00112688	0.0502977	-1.78432
ARHGAP5-AS1	-1.57499	-0.989527	-3.80226	0.00114322	0.0505972	-0.865396
GPHN	-0.59143	3.02959	-3.79743	0.0011561	0.0509603	-1.42937
IVD	-0.419388	5.42443	-3.79588	0.00116026	0.0509603	-1.85431
PYCR1	-0.377823	6.52499	-3.79545	0.0011614	0.0509603	-2.03194
UBE2F-SCLY	-0.649941	4.87759	-3.77846	0.00120803	0.0518632	-1.71672
PFKP	-0.39343	6.95407	-3.77455	0.00121903	0.0520448	-2.09226
PRR12	-0.82666	2.97336	-3.77344	0.00122217	0.0520448	-1.49836
CERKL	-0.484849	4.57974	-3.76504	0.00124617	0.0527812	-1.99356
SSU72	-0.465696	6.87594	-3.75475	0.00127622	0.0536215	-2.14205
RP5-1024G6.8	-0.489413	5.14469	-3.75027	0.00128954	0.0540372	-2.04353
GMDS	-0.518903	4.50895	-3.74544	0.00130403	0.0544995	-1.72117
FARS2	-0.389661	4.40298	-3.7308	0.001349	0.055641	-2.06836
RP11-498C9.13	-0.373318	6.52192	-3.72676	0.00136166	0.0557923	-2.18908
TRAPPC3	-0.387571	7.14165	-3.72388	0.00137075	0.0559524	-2.27777
NFATC2	-0.29075	6.66742	-3.72248	0.00137521	0.055989	-2.3369
RP4-539M6.19	-0.453453	5.27013	-3.71497	0.00139931	0.0563915	-1.92274
CBX6	-0.30841	7.65385	-3.68626	0.00149543	0.0593501	-2.41246
RP11-244F12.2	-1.66205	2.20061	-3.6812	0.00151302	0.0594909	-1.17942
B3GALT6	-0.38582	5.52687	-3.66084	0.00158593	0.0610951	-2.16834
NRM	-0.573429	4.94971	-3.64348	0.00165087	0.0629808	-2.16111
KIF21B	-0.450018	5.00461	-3.64228	0.00165544	0.0630028	-2.24392
SHMT2	-0.326876	7.31716	-3.63644	0.00167793	0.0637046	-2.47343
MANEAL	-0.866847	3.3136	-3.63192	0.00169553	0.0639078	-1.80412
ZSCAN22	-1.20412	1.80319	-3.63177	0.0016961	0.0639078	-1.3368
DOK1	-0.320916	5.17933	-3.62927	0.00170596	0.0639078	-2.42158
PEX11B	-0.449649	5.25629	-3.62861	0.00170854	0.0639078	-2.2615
RDH11	-0.500177	5.26894	-3.61436	0.00176569	0.0648492	-2.31368
DOK4	-0.363786	5.93499	-3.59037	0.00186621	0.0680647	-2.4616
LONP1	-0.478399	6.66427	-3.58044	0.00190945	0.0691617	-2.50132
GEMIN8	-0.756653	3.66421	-3.57748	0.00192254	0.0693641	-1.82951
ELF4	-0.398287	5.28473	-3.57437	0.0019364	0.0696572	-2.50332
ZNF598	-0.425651	5.45497	-3.56658	0.00197146	0.0707571	-2.47205
SBNO2	-0.713766	4.19051	-3.56452	0.00198086	0.070933	-2.07487
PHRF1	-0.368326	6.09865	-3.55398	0.00202957	0.0721848	-2.54723
CTB-33G10.11	-0.778697	2.84608	-3.54422	0.00207572	0.0733298	-1.9794
MAN2A1	-0.364931	5.1179	-3.53514	0.0021196	0.0743797	-2.61899
DENND1C	-0.486996	4.8528	-3.52865	0.00215156	0.0751663	-2.30348
MRPS34	-0.324715	7.13725	-3.51904	0.00219967	0.0755691	-2.75621
RP11-178L8.8	-1.26065	1.07029	-3.51783	0.00220581	0.0755691	-1.58528
URM1	-0.40902	6.2265	-3.51774	0.00220626	0.0755691	-2.60251
YARS	-0.294429	6.63215	-3.51468	0.00222185	0.0757737	-2.70042
PAAF1	-0.443358	4.31571	-3.50927	0.0022497	0.0763929	-2.24932
LZTR1	-0.50709	3.86787	-3.50463	0.00227385	0.0770468	-2.26511
LDLR	-0.447763	5.37745	-3.49712	0.00231351	0.0778882	-2.5348
TMEM143	-0.9932	2.87573	-3.49449	0.00232755	0.0781937	-1.88581
ACOXL	-2.23175	-0.0677981	-3.49231	0.00233925	0.0784195	-1.37558
TUBA4A	-0.375138	7.21362	-3.4872	0.00236688	0.0791774	-2.77329
ENO1	-0.271957	11.6027	-3.47893	0.00241233	0.0800181	-3.14414
RP11-22P6.3	-0.65961	3.37925	-3.47438	0.0024377	0.0805207	-2.26674
CTC-250I14.3	-0.415147	4.6348	-3.4729	0.002446	0.0806257	-2.59028
TDP1	-0.392707	5.24974	-3.47161	0.00245323	0.0806956	-2.55323
EOMES	-0.518347	4.4642	-3.46844	0.00247122	0.0810897	-2.58505
TAPBPL	-0.385151	5.41643	-3.45742	0.00253455	0.0828512	-2.84915
MIF4GD	-0.259844	7.47406	-3.45215	0.00256546	0.0835153	-2.96085
IL2RG	-0.4388	7.36046	-3.45009	0.00257762	0.083738	-2.784
SCFD2	-0.554081	4.05095	-3.44288	0.00262061	0.0843636	-2.54548
TPI1	-0.354827	9.18849	-3.44238	0.00262364	0.0843636	-3.06383
ARFRP1	-0.604379	4.06865	-3.43252	0.00268368	0.0857743	-2.51968
SUPT4H1	-0.332389	6.94411	-3.4325	0.00268385	0.0857743	-2.8673
SLC12A2	-0.347556	5.22442	-3.42349	0.0027399	0.0868608	-2.84832
SASH3	-0.523175	4.16813	-3.42122	0.0027542	0.0871388	-2.54805
CD97	-0.442724	4.78443	-3.41889	0.00276897	0.0874306	-2.54663
RP1-56K13.2	-1.33223	-0.115675	-3.41159	0.00281574	0.0882004	-1.68177
TIPARP-AS1	-1.32605	0.979066	-3.40601	0.00285199	0.0890938	-1.64768
MAPK6	-0.30306	6.06097	-3.40546	0.00285557	0.0890938	-2.91153
JDP2	-0.313582	4.18298	-3.40276	0.00287328	0.0894691	-2.93908
AC005606.15	-0.424143	5.39993	-3.39534	0.00292257	0.0899377	-2.8503
PCNXL2	-0.515824	5.05479	-3.38955	0.00296162	0.0909615	-2.77729
FIG4	-0.662889	2.30085	-3.38438	0.0029969	0.0916876	-2.26438
GAPDH	-0.444686	12.3822	-3.38179	0.00301475	0.0920552	-3.46758
PTTG1	-0.295762	7.35599	-3.37901	0.00303401	0.0924639	-3.0877
POU4F1	-0.258942	4.96378	-3.37753	0.00304431	0.0925987	-3.07021
NFKBIE	-0.499124	4.72985	-3.35491	0.00320603	0.0969926	-2.70339
GRK4	-0.921815	2.15534	-3.35126	0.00323296	0.0973967	-2.12388
C22orf34	-1.61494	-0.913864	-3.34665	0.00326717	0.0977921	-1.88159
POLDIP2	-0.375467	6.06831	-3.34663	0.00326738	0.0977921	-2.88769
TPM1	-1.02953	2.9705	-3.34585	0.00327316	0.0977921	-2.15109
NCBP2-AS2	-0.405957	6.16813	-3.34533	0.00327711	0.0977921	-2.93368
RP11-458N5.1	-0.848589	1.74923	-3.33672	0.00334222	0.0986823	-2.06462
RP11-161H23.5	-0.261686	8.96515	-3.33668	0.00334257	0.0986823	-3.33142
TUBA1C	-0.263398	8.96764	-3.33642	0.00334453	0.0986823	-3.33229
PDE2A	-0.427658	1.23632	-3.33424	0.0033612	0.0988041	-2.78533
ZC3H12A	-0.811474	3.59544	-3.32297	0.00344892	0.101194	-2.40986
HKR1	-0.609418	3.26469	-3.32044	0.00346888	0.10159	-2.36985
PDE7A	-0.594193	4.29458	-3.3164	0.00350103	0.101769	-2.5762
PHF19	-0.301447	6.9474	-3.31338	0.00352528	0.101769	-3.07138
AARS	-0.378584	7.5065	-3.31336	0.0035254	0.101769	-3.26748
PSAT1	-0.434216	2.03289	-3.31325	0.00352635	0.101769	-3.13734
GARS	-0.35486	7.00384	-3.3124	0.00353317	0.101771	-3.14205
NACC1	-0.388547	4.7117	-3.30201	0.00361797	0.103834	-2.98774
FAHD1	-0.526641	3.68268	-3.3006	0.00362964	0.103979	-2.70211
UBE2V2	-0.378282	6.47288	-3.29221	0.00369978	0.105605	-3.16139
FBXO41	-0.483256	4.50782	-3.28359	0.00377317	0.107117	-2.84444
CRYL1	-0.696139	2.98926	-3.27873	0.00381524	0.107574	-2.69811
C17orf97	-0.991123	1.1577	-3.27836	0.00381847	0.107574	-2.15123
DUSP8	-0.647085	1.97013	-3.27653	0.00383442	0.107574	-2.73357
RPS4Y1	-0.224428	9.61623	-3.2764	0.00383558	0.107574	-3.48885
CENPBD1P1	-0.488779	4.19588	-3.27545	0.00384387	0.107574	-2.7619
SLC39A11	-0.390448	4.03318	-3.27105	0.0038826	0.107664	-2.9148
ELP6	-0.353469	5.12391	-3.27026	0.00388962	0.107664	-2.96381
CTD-3214H19.16	-0.334224	6.44162	-3.26889	0.00390174	0.107664	-3.17876
TRAPPC5	-0.334224	6.44162	-3.26889	0.00390174	0.107664	-3.17876
PPP1R26	-0.682644	3.32922	-3.26656	0.0039225	0.107825	-2.49416
RP11-262H14.3	-0.624658	0.451061	-3.26517	0.00393497	0.107825	-2.52318
AXIN1	-0.517041	3.92409	-3.2633	0.00395172	0.107923	-2.89618
TBCA	-0.214616	8.45036	-3.26177	0.00396558	0.107963	-3.4107
MYH9	-0.241825	8.35984	-3.25309	0.00404469	0.109316	-3.45117
FAM101B	-0.317613	6.0902	-3.25124	0.00406173	0.109461	-3.16827
GOLGA3	-0.389847	5.40592	-3.25098	0.00406415	0.109461	-3.09843
AP003774.1	-1.05069	1.92683	-3.23072	0.00425584	0.113417	-2.18847
TPCN1	-0.880209	3.09015	-3.23041	0.00425881	0.113417	-2.451
FBXO36	-2.48358	-0.476794	-3.22718	0.00429023	0.113417	-1.88748
DHCR24	-0.307165	6.55374	-3.22405	0.0043209	0.113846	-3.2571
LINC00478	-1.65215	-0.923049	-3.22233	0.00433781	0.114101	-1.99921
KIAA2013	-0.346025	5.96986	-3.19808	0.00458336	0.119489	-3.3049
MYCBP	-0.346355	5.43927	-3.19632	0.00460167	0.119489	-3.23836
PDE6B	-0.453836	1.17029	-3.19158	0.00465149	0.120291	-2.98661
IDE	-0.541384	3.85608	-3.18565	0.00471447	0.121078	-2.87472
EHMT1	-0.516901	4.49125	-3.18402	0.0047319	0.121078	-3.11368
USP30-AS1	-2.2579	0.561777	-3.18385	0.0047337	0.121078	-1.97812
BIRC2	-0.291154	6.07901	-3.18226	0.00475079	0.121138	-3.35994
TP73-AS1	-0.344433	4.29913	-3.17785	0.0047985	0.121944	-3.40912
SNX10	-0.329639	7.12645	-3.177	0.00480777	0.121983	-3.51533
FAM120B	-0.655444	4.03585	-3.17495	0.00483022	0.122355	-2.80163
NDRG3	-0.37616	5.04361	-3.16964	0.00488866	0.123637	-3.1861
DOC2A	-0.337623	5.41249	-3.1675	0.00491239	0.123839	-3.3089
CTD-2541M15.1	-1.46504	0.0638088	-3.16438	0.00494719	0.124121	-2.16855
SAMD10	-0.483018	5.16343	-3.16357	0.0049563	0.124152	-3.15773
FRA10AC1	-0.351649	5.09994	-3.16268	0.00496631	0.124205	-3.21591
ABR	-0.743849	3.74469	-3.15954	0.00500177	0.124499	-2.88008
BATF3	-0.245577	5.90549	-3.15803	0.00501887	0.124728	-3.73753
MRP63	-0.284514	6.52638	-3.1446	0.00517374	0.127724	-3.52483
CHI3L2	-0.503005	2.33819	-3.14407	0.00517998	0.127724	-3.01353
STRADA	-0.415376	5.05238	-3.14211	0.00520299	0.127966	-3.27503
GOT2	-0.303599	7.58607	-3.14154	0.00520968	0.127966	-3.67537
HMGA1P4	-2.2838	-0.447301	-3.14116	0.00521417	0.127966	-2.05222
AC022311.1	-1.19268	-1.32273	-3.13945	0.00523432	0.128261	-2.27842
VPS53	-0.558459	4.16336	-3.13773	0.00525479	0.128563	-2.92747
RP11-342K6.1	-0.614477	3.54689	-3.13599	0.00527544	0.128868	-2.99313
HOXA4	-2.2884	-0.3086	-3.12957	0.00535258	0.129851	-2.08046
N6AMT2	-0.647453	3.79908	-3.12872	0.00536283	0.129851	-3.01977
TSPAN5	-0.482528	3.92354	-3.12854	0.00536512	0.129851	-2.99483
PMS2CL	-0.503393	3.7131	-3.12494	0.00540884	0.130508	-3.08394
RP11-318E3.4	-2.38149	-1.18507	-3.11889	0.00548331	0.131902	-2.09525
ZNF282	-0.486162	4.86853	-3.11796	0.00549481	0.131902	-3.25001
MCAT	-0.52181	4.20704	-3.11716	0.00550481	0.131902	-3.00964
GNG4	-1.12446	2.96285	-3.11392	0.00554515	0.132579	-2.44628
AURKB	-0.339955	7.09227	-3.10825	0.00561661	0.133564	-3.50678
RP11-603J24.17	-0.338571	7.32258	-3.10713	0.00563081	0.133564	-3.67837
FCF1P2	-1.2215	1.12656	-3.10662	0.00563724	0.133564	-2.32997
EMC9	-0.369792	4.2877	-3.10247	0.00569034	0.134418	-3.30301
FAM189B	-0.418812	5.23398	-3.09702	0.00576073	0.13533	-3.41175
FBXW9	-0.599185	3.40437	-3.09679	0.00576375	0.13533	-2.97822
GPR89A	-0.445162	3.7171	-3.09592	0.00577501	0.13533	-3.41088
RP11-799D4.4	-2.1281	0.00428788	-3.09519	0.00578452	0.13533	-2.13953
ERVK3-1	-0.291426	6.10542	-3.09126	0.00583597	0.136048	-3.54905
IFI27L1	-0.41841	4.21352	-3.08624	0.00590243	0.136755	-3.39158
RNU6-611P	-2.14865	-0.142603	-3.08561	0.00591078	0.136755	-2.26339
ANKRD11	-0.345247	7.54133	-3.08309	0.00594446	0.137333	-3.73857
SCD	-0.542299	7.77884	-3.07789	0.00601455	0.138748	-3.68474
CECR5-AS1	-2.27784	0.076616	-3.075	0.00605377	0.139449	-2.17877
GS1-124K5.4	-0.966064	2.43026	-3.07193	0.00609574	0.140211	-2.6207
AP001347.6	-0.902952	2.17987	-3.05917	0.00627334	0.143291	-2.62991
ATAT1	-0.669508	2.93688	-3.05843	0.00628373	0.143291	-2.97245
HHIP	-2.17974	0.949198	-3.05706	0.00630315	0.143494	-2.2174
MAP3K11	-0.431943	4.23676	-3.05648	0.00631132	0.143494	-3.35936
NDUFS3	-0.26385	7.93802	-3.05278	0.00636401	0.143976	-3.81632
STX18-AS1	-1.25769	0.91282	-3.05012	0.00640226	0.143976	-2.38447
CALM1	-0.195367	8.96773	-3.05012	0.00640228	0.143976	-3.9557
CAPN15	-0.361521	5.33893	-3.04512	0.00647459	0.145152	-3.65193
PLGLB1	-2.04543	-0.369762	-3.04436	0.00648559	0.145152	-2.28511
DDR2	-0.305447	3.42244	-3.03395	0.00663912	0.147125	-3.7296
STPG1	-0.698842	2.68663	-3.03281	0.0066561	0.147294	-3.04882
WDR76	-0.329329	6.18945	-3.02717	0.00674094	0.148704	-3.72854
AC015987.2	-0.216711	8.32958	-3.02619	0.0067557	0.148704	-3.95273
TRAF1	-0.481538	5.04191	-3.02208	0.00681837	0.148704	-3.3026
ZNF8	-1.3782	1.15148	-3.02184	0.00682197	0.148704	-2.5651
VEGFB	-0.424766	4.47905	-3.02046	0.0068432	0.148925	-3.45248
PDHA1	-0.251904	6.42275	-3.01952	0.0068575	0.14903	-3.73393
SAE1	-0.234716	7.53879	-3.01801	0.00688086	0.149332	-3.83909
ATG7	-0.356027	5.10068	-3.01511	0.00692572	0.149892	-3.51634
RP11-288G11.3	-1.40701	1.68166	-3.01091	0.00699118	0.151102	-2.40542
TNK1	-0.504355	4.9049	-3.00798	0.0070373	0.151682	-3.31889
RP11-758P17.2	-0.300009	5.77094	-3.0036	0.0071066	0.152465	-3.73744
RPS27A	-0.24483	11.4602	-3.00325	0.00711233	0.152465	-4.23308
TRMT10A	-0.385089	4.38615	-2.99788	0.00719834	0.153766	-3.52076
NAF1	-0.388948	4.65978	-2.99325	0.00727334	0.154446	-3.5273
RP5-940J5.9	-0.380916	12.3036	-2.98714	0.00737338	0.15594	-4.33344
PEAK1	-0.735683	3.41658	-2.98585	0.00739471	0.156181	-2.95815
C9orf9	-0.64225	2.92164	-2.98357	0.0074326	0.15653	-3.08948
TESK1	-0.758185	1.98892	-2.9752	0.00757288	0.158152	-2.89419
TTC7A	-0.373901	4.39333	-2.97387	0.0075954	0.158152	-3.50746
MPI	-0.375084	5.1362	-2.97369	0.00759846	0.158152	-3.563
DOT1L	-0.485707	5.14962	-2.97011	0.00765951	0.158277	-3.66151
RP11-622K12.1	-0.375207	5.23006	-2.96922	0.00767475	0.158277	-3.62975
KBTBD6	-0.641002	3.26179	-2.96647	0.00772211	0.158337	-3.22881
RPS2P7	-0.773123	1.77366	-2.96602	0.00772978	0.158337	-3.00184
AC010642.1	-0.322	5.8712	-2.96285	0.00778484	0.158337	-3.79407
DIAPH2	-0.568005	5.27724	-2.96264	0.00778844	0.158337	-3.71483
SIL1	-0.58887	3.77337	-2.96208	0.00779825	0.158337	-3.43899
CTD-2659N19.2	-0.583902	3.39627	-2.96067	0.00782274	0.158372	-3.26862
STYXL1	-0.539635	4.62413	-2.95972	0.00783937	0.158372	-3.49517
FAF1	-0.32169	6.24841	-2.95912	0.00784996	0.158372	-3.84418
ATP9B	-0.566055	2.53	-2.9591	0.00785023	0.158372	-3.18907
PHGDH	-0.297748	5.47157	-2.9575	0.00787839	0.158534	-3.773
FAM3A	-0.534429	3.77722	-2.95371	0.00794518	0.159503	-3.27432
FAM120C	-0.757645	2.85402	-2.95358	0.00794755	0.159503	-3.01983
EFCAB5	-2.12713	0.847675	-2.95256	0.00796564	0.159503	-2.49945
LMAN2L	-0.684314	2.99996	-2.95169	0.00798111	0.159503	-3.05186
MTPN	-0.208306	8.56058	-2.95084	0.00799619	0.159503	-4.13457
HN1	-0.237432	8.88294	-2.95078	0.00799743	0.159503	-4.15769
GRB14	-0.81872	-0.785701	-2.94993	0.00801247	0.159601	-2.87364
TUFM	-0.395567	7.86887	-2.94488	0.00810324	0.161143	-4.07675
RAB11A	-0.276682	7.06466	-2.94051	0.00818266	0.161764	-3.99365
GRK5	-1.42651	1.80353	-2.9396	0.00819923	0.161883	-2.56395
ZNF584	-1.20755	2.13242	-2.93836	0.00822197	0.161883	-2.81145
FAM106A	-1.06123	0.840394	-2.93828	0.0082233	0.161883	-2.66589
PTCD2	-0.506134	3.70231	-2.93793	0.00822978	0.161883	-3.62763
AC010894.3	-1.63736	0.408948	-2.93079	0.00836178	0.164274	-2.56732
ETF1	-0.22734	6.97661	-2.9293	0.00838948	0.164383	-4.05249
UBL4A	-0.325071	5.15624	-2.9291	0.00839322	0.164383	-3.72011
AC005253.4	-0.266503	5.69181	-2.92652	0.00844153	0.164581	-3.93156
FN1	-0.78131	4.15565	-2.92549	0.00846096	0.164581	-3.18856
NUP62	-0.214195	7.18427	-2.92296	0.00850883	0.165105	-4.10131
APOO	-0.469627	3.80721	-2.92201	0.00852686	0.165251	-3.41654
DARS	-0.250441	8.88684	-2.9175	0.00861278	0.166275	-4.19116
SCAI	-0.625686	2.88336	-2.91702	0.0086219	0.166275	-3.12712
LRRC26	-0.977221	3.50641	-2.91421	0.008676	0.16691	-3.06162
GLT8D1	-0.312587	5.51464	-2.91329	0.00869383	0.166938	-3.81771
SACM1L	-0.358983	5.62625	-2.91304	0.00869864	0.166938	-3.78418
MSTO1	-0.479925	3.69381	-2.90848	0.0087872	0.168227	-3.63547
ZSCAN29	-0.342876	4.77385	-2.90632	0.00882961	0.16863	-3.70371
GINS1	-0.366733	5.92253	-2.90354	0.00888437	0.169154	-3.84071
PCOLCE	-0.84192	2.07938	-2.90329	0.00888927	0.169154	-3.06261
KANSL3	-0.325944	5.39625	-2.8996	0.00896246	0.169931	-3.80117
RP11-473I1.5	-0.53678	3.49475	-2.89895	0.00897536	0.169971	-3.50601
AC040977.1	-0.446143	5.54149	-2.89612	0.00903192	0.170833	-3.83958
GMEB2	-0.430036	4.4237	-2.89559	0.00904258	0.170833	-3.6976
RP5-1157M23.2	-1.56341	0.187639	-2.88737	0.0092091	0.173471	-2.67076
CENPH	-0.340648	5.48891	-2.88707	0.00921525	0.173471	-3.90429
AC027307.3	-0.857463	1.72544	-2.8809	0.00934223	0.175025	-2.98323
KCTD21-AS1	-1.71869	1.44385	-2.87875	0.00938679	0.175067	-2.69284
WDR90	-0.387137	4.98046	-2.87865	0.0093889	0.175067	-3.83093
C19orf68	-1.00757	1.68396	-2.87798	0.00940286	0.17512	-3.01416
CD28	-1.96074	-0.36178	-2.87718	0.00941946	0.175222	-2.62112
LARGE	-0.496709	1.55738	-2.87547	0.00945539	0.175525	-3.72373
C17orf61-PLSCR3	-0.424601	5.37768	-2.87534	0.00945804	0.175525	-3.72527
RPL36	-0.320784	10.6778	-2.86961	0.00957891	0.176935	-4.42876
SNHG17	-0.318248	6.37721	-2.86335	0.00971256	0.178627	-4.06212
RP11-227D13.4	-1.10204	0.407687	-2.86289	0.00972259	0.178627	-2.90746
RTKN	-1.20337	0.285555	-2.86174	0.00974724	0.178627	-2.71836
CTD-2369P2.2	-0.481366	3.56897	-2.86	0.00978484	0.178627	-3.61128
KRBA2	-2.47136	-0.804064	-2.85921	0.00980204	0.178627	-2.57724
CNR2	-1.95205	0.49828	-2.859	0.0098066	0.178627	-2.59016
ZC3H4	-0.3501	6.18049	-2.85551	0.00988264	0.179292	-4.04558
PSPN	-0.918765	2.29605	-2.85524	0.00988858	0.179292	-3.15905
SLC16A1	-0.245217	7.3395	-2.85449	0.00990488	0.179381	-4.19479
RP4-553F4.6	-1.8386	-0.281607	-2.85238	0.00995124	0.180013	-2.58253
CCBL1	-0.718847	2.56506	-2.84977	0.010009	0.180644	-3.30672
HIVEP3	-0.604938	2.52909	-2.84882	0.0100299	0.180814	-3.51664
TMEM256-PLSCR3	-0.421037	5.37962	-2.84132	0.0101977	0.182657	-3.79756
MTMR2	-0.356165	4.69204	-2.84114	0.0102017	0.182657	-3.80281
ZNF696	-1.35194	1.69664	-2.83828	0.0102664	0.183606	-2.92303
RP11-611L7.1	-0.459004	3.77608	-2.83708	0.0102935	0.183826	-3.75154
CD247	-0.323822	7.45836	-2.8362	0.0103137	0.183826	-4.25992
LSM10	-0.34061	5.24122	-2.82958	0.0104654	0.185476	-3.9881
PIEZO1	-0.321846	5.77379	-2.82858	0.0104887	0.185476	-3.97081
ZNF787	-0.48039	4.84536	-2.82747	0.0105144	0.185514	-3.9198
ERMARD	-0.451886	4.56103	-2.82574	0.0105545	0.186014	-3.82039
TGFBR2	-0.917048	3.47095	-2.82271	0.0106254	0.186522	-3.34026
ATP2A1	-0.492544	4.08666	-2.82243	0.0106319	0.186522	-3.84241
MPZL2	-2.26368	0.110908	-2.82149	0.0106539	0.186522	-2.65224
NTHL1	-0.59229	3.96027	-2.81932	0.010705	0.186785	-3.74476
ACACA	-0.241069	5.9883	-2.8156	0.0107932	0.188096	-4.15612
RWDD2B	-0.40266	4.47283	-2.81515	0.0108039	0.188096	-3.97986
METTL15	-0.432083	3.9086	-2.81271	0.0108622	0.188901	-3.67437
HAX1	-0.208962	7.07868	-2.80826	0.0109693	0.190321	-4.36015
VPS25	-0.258885	6.42734	-2.806	0.011024	0.190826	-4.27209
MTHFD1L	-0.368122	5.11356	-2.80534	0.0110399	0.190826	-3.9578
PDE1B	-1.07331	1.48275	-2.8047	0.0110556	0.190826	-3.05703
POLR2C	-0.248134	6.42502	-2.80461	0.0110576	0.190826	-4.23887
PPP1R35	-0.282326	5.8171	-2.80314	0.0110935	0.191052	-4.17273
CUTA	-0.295957	7.07044	-2.8024	0.0111116	0.191128	-4.31457
DHX40	-0.304147	5.9664	-2.80084	0.0111499	0.191496	-4.02755
ZNF790	-1.10504	1.82767	-2.80046	0.0111591	0.191496	-3.01715
U47924.30	-0.627343	2.74947	-2.80005	0.0111694	0.191496	-3.40827
ATP6V0E2-AS1	-0.637604	3.79966	-2.79945	0.0111841	0.19154	-3.58242
AC002467.7	-1.35673	1.09749	-2.79827	0.0112131	0.1916	-2.9139
ADRBK1	-0.282306	6.85836	-2.79786	0.0112233	0.1916	-4.26979
SLC38A2	-0.267641	6.93904	-2.79719	0.0112399	0.1916	-4.25454
DCAF12	-0.315991	5.55551	-2.79713	0.0112414	0.1916	-4.16204
MICU1	-0.446073	4.21771	-2.79684	0.0112484	0.1916	-3.67328
PCMT1	-0.277481	6.83136	-2.79502	0.0112935	0.191954	-4.22532
TIMM22	-0.387913	4.93075	-2.79101	0.0113937	0.193039	-3.86135
SEC1P	-0.901407	2.55977	-2.7905	0.0114064	0.193039	-3.26994
PRKACA	-0.357365	5.12086	-2.79001	0.0114186	0.193039	-4.09718
SOCS2-AS1	-0.442072	1.25739	-2.78815	0.0114655	0.193572	-3.75352
SAP30	-0.392536	4.95539	-2.78778	0.0114748	0.193572	-4.00589
C16orf13	-0.328163	5.74722	-2.78644	0.0115087	0.193937	-4.20992
RAB26	-0.855916	0.0360844	-2.78464	0.0115545	0.1945	-3.28592
SLC4A7	-0.223273	6.74732	-2.78344	0.0115847	0.19461	-4.33723
ERC2	-0.95189	-0.940712	-2.78298	0.0115965	0.19461	-3.11934
COLGALT2	-0.718494	1.86712	-2.7825	0.0116089	0.19461	-3.29406
RP11-431M7.3	-0.99604	1.08278	-2.78198	0.011622	0.19461	-3.08148
XRCC4	-0.509934	3.46079	-2.78195	0.0116227	0.19461	-3.76208
GUCD1	-0.256899	7.01105	-2.77602	0.0117753	0.196538	-4.34137
ZNF76	-0.367207	4.25763	-2.7695	0.011945	0.198111	-3.98154
SH2D1A	-0.223467	6.26441	-2.76709	0.0120083	0.198534	-4.44183
CTNNAL1	-0.238076	5.56433	-2.76611	0.012034	0.198709	-4.32775
CSNK1G2	-0.300212	6.1334	-2.76573	0.0120441	0.198709	-4.14155
HOTTIP	-1.96738	0.415171	-2.76341	0.0121055	0.199142	-2.7755
RP11-52L5.6	-0.261785	4.35393	-2.76331	0.0121083	0.199142	-4.33003
POMC	-0.429178	-0.148902	-2.76127	0.0121627	0.199828	-3.68951
RPL19P12	-1.52564	0.0538765	-2.7592	0.0122179	0.200009	-2.90891
INO80E	-0.301318	5.5394	-2.75794	0.0122518	0.20004	-4.21011
GOLM1	-0.327557	4.95556	-2.75606	0.0123021	0.200447	-4.1545
RP11-45L9.1	-2.1176	-0.690449	-2.75434	0.0123488	0.200792	-2.8071
FLOT1	-0.354741	5.28379	-2.75367	0.0123668	0.200878	-4.16054
GLB1L2	-0.656908	-0.0797508	-2.74769	0.0125298	0.201776	-3.51886
GPX7	-0.617695	3.12455	-2.74703	0.0125481	0.201776	-3.89205
CTD-2561B21.5	-0.526406	4.05097	-2.74553	0.0125892	0.202145	-3.86371
CORO7	-0.447388	4.31803	-2.74268	0.0126681	0.202145	-3.94168
ACAD10	-0.489903	3.37125	-2.73921	0.0127645	0.203149	-3.75999
TUBB	-0.14056	10.8449	-2.73664	0.0128365	0.203782	-4.73818
RABL3	-0.418188	3.72709	-2.73511	0.0128796	0.203947	-3.79178
KIF9-AS1	-1.9393	-0.864874	-2.73262	0.0129498	0.204097	-2.81119
MDS2	-1.8386	-0.549144	-2.7306	0.0130072	0.20468	-2.8018
DENND1B	-0.315532	5.48831	-2.72904	0.0130517	0.20468	-4.25529
HSF1	-0.299985	6.16128	-2.72889	0.0130559	0.20468	-4.28907
GEMIN6	-0.4344	4.66366	-2.72879	0.0130586	0.20468	-4.05318
ARHGEF18	-0.523052	4.28073	-2.72812	0.0130778	0.20468	-3.80406
BATF	-0.24431	7.15529	-2.72191	0.0132564	0.206418	-4.59434
CYB5D2	-0.877772	3.04437	-2.72185	0.0132581	0.206418	-3.40461
NBEAL2	-0.474322	4.5994	-2.71783	0.0133751	0.207425	-3.94305
TP73	-0.321793	4.13121	-2.71711	0.0133961	0.207425	-4.42149
LEMD1	-1.95469	-1.0708	-2.70982	0.013611	0.209489	-2.84194
RP4-714D9.5	-1.17647	0.733487	-2.70957	0.0136183	0.209489	-3.14692
SNAPIN	-0.282697	5.74186	-2.7094	0.0136235	0.209489	-4.38841
MEN1	-0.339759	5.94754	-2.70939	0.0136236	0.209489	-4.35396
DHCR7	-0.339966	5.24618	-2.70924	0.0136282	0.209489	-4.14681
DHRS7B	-0.598266	3.38541	-2.70667	0.0137047	0.209702	-3.79401
ALG8	-0.316351	5.26737	-2.7046	0.0137668	0.210183	-4.26295
SLC25A5-AS1	-1.18683	1.35044	-2.69835	0.0139554	0.211832	-3.19367
EIF3F	-0.214503	8.0153	-2.69755	0.0139798	0.211998	-4.59065
FNIP2	-0.46307	4.34534	-2.69667	0.0140065	0.212198	-3.96121
GRIN3B	-0.314161	6.3793	-2.69607	0.0140251	0.212276	-4.4176
MARS	-0.336562	6.23892	-2.69114	0.0141762	0.213742	-4.41115
UBOX5	-1.17969	2.88569	-2.68908	0.01424	0.213841	-3.38336
EXOSC7	-0.283912	6.59139	-2.6889	0.0142456	0.213841	-4.40145
MPV17L2	-0.532264	2.40103	-2.68869	0.0142521	0.213841	-3.81046
RP11-473M20.7	-1.62473	1.15007	-2.6883	0.0142642	0.213841	-3.10265
ISYNA1	-0.281834	6.44404	-2.68757	0.0142867	0.213974	-4.53291
BLMH	-0.238551	6.79528	-2.68681	0.0143103	0.214125	-4.53692
ACOT7	-0.320261	5.52533	-2.68281	0.0144354	0.215383	-4.28773
SLC17A7	-0.46461	-0.16	-2.68065	0.0145033	0.215867	-3.82089
PDSS2	-0.512265	3.87775	-2.68047	0.014509	0.215867	-3.99892
FOSB	-0.732913	2.54313	-2.67976	0.0145316	0.216001	-3.64767
CNPY2	-0.258225	6.23044	-2.67365	0.0147259	0.217358	-4.48036
C6orf47-AS1	-0.548615	2.94121	-2.67341	0.0147333	0.217358	-3.86439
GMPR2	-0.46248	4.48076	-2.67266	0.0147574	0.217509	-4.15244
CEP72	-0.851869	2.34991	-2.6706	0.0148235	0.218076	-3.4901
NPLOC4	-0.231651	6.31263	-2.66936	0.0148634	0.218207	-4.55717
RP11-15N24.4	-1.85146	-0.0411961	-2.66899	0.0148754	0.218207	-3.01221
ATAD3A	-0.413109	5.29251	-2.66899	0.0148756	0.218207	-4.30377
ATPAF1	-0.29946	4.98643	-2.66821	0.0149006	0.218207	-4.24244
LARGE-AS1	-0.885355	-0.354294	-2.66818	0.0149017	0.218207	-3.56606
TMEM52B	-2.28677	-0.636621	-2.664	0.0150375	0.219108	-2.96798
CD72	-0.67675	2.24793	-2.66376	0.0150453	0.219108	-3.57514
CDK17	-0.443863	3.98733	-2.66129	0.0151261	0.219968	-4.10415
FAM57A	-0.70027	3.14721	-2.65984	0.0151737	0.220145	-3.69496
RP11-385F7.1	-1.54671	0.626677	-2.65629	0.0152911	0.22144	-3.06109
PWAR6	-0.806145	2.005	-2.6494	0.0155212	0.223453	-3.50322
PPP2R3A	-0.527377	2.19249	-2.64915	0.0155294	0.223453	-4.13295
PARVB	-0.31051	5.81602	-2.64529	0.01566	0.224309	-4.39929
OAS1	-1.00739	1.89655	-2.64468	0.0156805	0.224349	-3.35925
SSBP4	-0.274104	6.47184	-2.64395	0.0157056	0.224349	-4.63194
AP3D1	-0.236501	7.00073	-2.6425	0.0157549	0.22485	-4.6104
DENND4A	-0.435274	5.97138	-2.63412	0.0160429	0.227927	-4.50808
TREX1	-0.431487	4.17755	-2.6333	0.0160716	0.228129	-4.15028
PPP1R16A	-0.794706	3.47926	-2.63089	0.0161554	0.229091	-3.65887
TAAR5	-2.23297	-0.118224	-2.63052	0.0161684	0.229091	-3.07729
COASY	-0.230885	6.57626	-2.62889	0.0162254	0.229692	-4.68285
USP42	-0.374655	4.50411	-2.62582	0.0163336	0.230809	-4.26933
PGAM1	-0.250771	7.91843	-2.62418	0.0163915	0.23101	-4.72702
SPAG1	-0.515726	3.73547	-2.62417	0.0163918	0.23101	-4.04936
UBC	-0.248291	8.87713	-2.62138	0.0164908	0.231901	-4.81933
PTPMT1	-0.253629	6.7803	-2.62126	0.0164952	0.231901	-4.62868
PHB	-0.245364	7.65081	-2.62115	0.0164992	0.231901	-4.71288
GPR114	-0.260622	3.77332	-2.62037	0.016527	0.232085	-4.68217
ACTR8	-0.369994	4.60551	-2.61869	0.0165868	0.232718	-4.32362
TSHZ1	-0.298021	4.45715	-2.61771	0.0166219	0.233003	-4.26192
CTC-548K16.5	-0.425572	4.34141	-2.61615	0.016678	0.233439	-4.15838
RPLP0P2	-1.93901	-0.106429	-2.61602	0.0166827	0.233439	-3.1756
NR2F6	-0.680533	3.68553	-2.60927	0.0169273	0.236052	-4.03268
KPNA6	-0.204569	6.54531	-2.60547	0.0170668	0.237435	-4.67429
POLM	-0.454825	4.03478	-2.60522	0.0170758	0.237435	-4.19251
RP11-449P15.2	-1.05561	-0.345298	-2.60475	0.0170933	0.237435	-3.54306
TMEM239	-1.804	-0.275952	-2.60446	0.0171039	0.237435	-3.09758
CDK11B	-0.502553	2.84509	-2.5999	0.0172727	0.23844	-3.9279
CTC-462L7.1	-1.00593	-0.549027	-2.59924	0.0172973	0.23844	-3.42296
PAFAH1B1	-0.260006	6.24057	-2.5986	0.017321	0.238557	-4.53965
NT5M	-0.589747	3.42787	-2.59783	0.01735	0.238748	-4.11532
BBIP1	-0.345138	5.07316	-2.59565	0.0174317	0.239454	-4.3522
SF3B5	-0.258258	8.37977	-2.59455	0.0174729	0.239811	-4.80552
RP11-79P5.9	-1.97205	0.364965	-2.58885	0.0176886	0.241739	-3.16738
RP11-316M21.7	-0.95454	0.157483	-2.58881	0.0176901	0.241739	-3.34682
DOCK2	-0.232735	6.07996	-2.58591	0.0178008	0.242775	-4.67481
GOLGA8I	-2.19693	0.222792	-2.58573	0.0178074	0.242775	-3.09281
ZNF747	-0.513611	3.59968	-2.58554	0.0178146	0.242775	-4.0891
C6orf47	-0.482735	3.045	-2.58521	0.0178275	0.242775	-4.07486
RPL8	-0.237788	10.624	-2.58444	0.0178571	0.242968	-5.0107
GHRL	-0.659205	2.67058	-2.58313	0.0179075	0.243363	-3.65171
RP11-102M11.1	-1.18053	1.33535	-2.58288	0.0179171	0.243363	-3.53873
RP11-141O15.1	-0.463013	3.84665	-2.58071	0.0180005	0.244076	-4.1214
AC092338.5	-1.86803	0.143184	-2.57759	0.0181218	0.244759	-3.21861
NTPCR	-0.264771	5.27147	-2.57754	0.0181237	0.244759	-4.54382
PGK1	-0.26308	9.53067	-2.57726	0.0181347	0.244759	-4.9118
DLX1	-1.42291	0.586767	-2.57571	0.0181951	0.245037	-3.18506
EIF3L	-0.254439	8.08087	-2.57275	0.0183111	0.245639	-4.84805
UBE2E2	-0.945736	1.41995	-2.57208	0.0183373	0.245683	-3.61974
IL21R	-0.422058	4.20706	-2.57011	0.018415	0.246104	-4.56285
DUSP2	-0.499727	4.71109	-2.56994	0.0184218	0.246104	-4.28854
ADAM19	-0.415174	4.02494	-2.56955	0.0184374	0.246104	-4.31646
RP11-473I1.9	-0.403277	3.96258	-2.56931	0.0184469	0.246104	-4.32103
PPP3CB	-0.319651	4.9247	-2.56632	0.0185656	0.247061	-4.39347
IDH3B	-0.35389	6.97733	-2.56503	0.0186169	0.247535	-4.74418
MLLT3	-0.604596	-0.621647	-2.56369	0.0186703	0.248035	-3.75249
FAM89B	-0.282717	5.21836	-2.55936	0.0188447	0.25014	-4.63139
CTD-2256P15.2	-1.25444	0.262851	-2.55817	0.0188928	0.250358	-3.32351
CLYBL	-0.884558	2.79297	-2.5576	0.0189156	0.25045	-3.88086
PITPNC1	-0.526765	4.15028	-2.55601	0.0189804	0.250816	-4.33299
PIP4K2B	-0.396961	4.7107	-2.55137	0.0191698	0.252058	-4.50864
ARG2	-0.297062	5.17675	-2.5508	0.0191933	0.252058	-4.52665
RPTOR	-0.42136	4.34551	-2.55062	0.0192008	0.252058	-4.32199
NCCRP1	-2.3906	-0.490061	-2.55061	0.019201	0.252058	-3.1652
MALSU1	-0.247504	6.30768	-2.54875	0.0192776	0.252346	-4.68872
PTDSS1	-0.236308	6.62758	-2.54717	0.0193429	0.252919	-4.77033
C2CD2L	-0.489891	3.95035	-2.5463	0.0193789	0.252969	-4.30987
AC012146.7	-0.348786	4.38416	-2.54119	0.0195921	0.254488	-4.36384
UBE2L3	-0.17449	7.77282	-2.54069	0.0196131	0.25455	-4.91344
GATAD2B	-0.227814	6.09295	-2.53735	0.0197535	0.256162	-4.72049
RAB5A	-0.333098	5.67139	-2.53556	0.0198291	0.256931	-4.62263
RP11-550I24.2	-1.70439	0.5702	-2.5338	0.0199038	0.257487	-3.30608
MRPS7	-0.174844	7.76611	-2.53227	0.019969	0.257683	-4.96303
FUT11	-0.525382	4.12087	-2.53125	0.0200128	0.258037	-4.19897
KLHL23	-0.370715	4.44757	-2.52939	0.0200922	0.258627	-4.50637
SATB2	-0.316194	1.56499	-2.52925	0.0200983	0.258627	-4.6174
GOPC	-0.218109	6.43141	-2.52903	0.0201078	0.258627	-4.71335
NFE2L3	-0.349229	5.12097	-2.52655	0.0202145	0.259576	-4.62287
AC074117.10	-0.721007	2.44431	-2.52599	0.0202386	0.259598	-3.80847
RP11-73O6.3	-1.73455	-0.0533693	-2.52574	0.0202492	0.259598	-3.19249
TTLL11	-1.54642	0.999567	-2.52529	0.0202688	0.25962	-3.32958
LINC00471	-2.011	-0.470102	-2.52476	0.0202916	0.25962	-3.22872
AC074212.5	-0.823672	2.99493	-2.52418	0.0203168	0.25962	-3.79825
GAB2	-1.8169	1.32851	-2.52163	0.0204275	0.260648	-3.23564
FPGT	-0.689635	2.01242	-2.52092	0.0204588	0.260648	-3.94912
TCTEX1D2	-0.513338	3.95102	-2.52045	0.020479	0.260648	-4.39196
KDELR1	-0.227961	6.75773	-2.52002	0.0204981	0.260648	-4.83073
ARPC5L	-0.196219	7.33347	-2.51944	0.0205233	0.260648	-4.97182
RP4-753P9.3	-0.536383	2.43848	-2.51937	0.0205266	0.260648	-4.05209
KXD1	-0.219756	5.92847	-2.51936	0.0205268	0.260648	-4.80465
AC005224.2	-0.856918	1.18959	-2.5193	0.0205296	0.260648	-3.61044
INPP5D	-0.326391	6.04315	-2.51723	0.02062	0.261547	-4.72332
AC005329.7	-0.37175	6.01424	-2.51693	0.0206336	0.261547	-4.76383
RP11-1079K10.4	-0.237501	7.64066	-2.51597	0.0206757	0.261681	-4.92388
RP9P	-1.26336	1.75071	-2.51593	0.0206774	0.261681	-3.33784
FITM2	-0.709505	1.49204	-2.51548	0.0206975	0.261725	-3.74595
UCP2	-0.324722	6.30998	-2.51442	0.0207442	0.262105	-4.72282
PPP1R3F	-1.16276	0.0127561	-2.51191	0.0208554	0.263089	-3.4603
TBC1D19	-1.05166	0.498114	-2.51094	0.0208985	0.263422	-3.45038
STXBP5-AS1	-2.07488	0.000922924	-2.51054	0.0209164	0.263436	-3.23662
ZNF613	-1.30645	0.397387	-2.50946	0.0209646	0.263832	-3.40295
ALDOA	-0.26061	9.21434	-2.50855	0.0210049	0.264089	-5.07561
ZNF254	-1.25948	1.26092	-2.50678	0.0210842	0.264704	-3.50361
C11orf95	-0.664128	2.15475	-2.50617	0.0211118	0.264839	-3.77957
SIMC1	-0.426434	2.81493	-2.50409	0.0212052	0.265377	-4.30887
CCNC	-0.26702	5.82467	-2.50323	0.0212441	0.265442	-4.7251
FAM203A	-1.33264	0.110329	-2.50073	0.0213576	0.266189	-3.51403
SLC24A1	-0.51271	3.65301	-2.49974	0.0214025	0.266189	-4.25998
TSGA10	-0.624118	2.88865	-2.49939	0.0214186	0.266189	-3.86594
RP11-234O6.2	-0.443575	2.04164	-2.4991	0.0214316	0.266189	-4.41912
CUEDC2	-0.392823	0.141333	-2.49894	0.021439	0.266189	-4.29331
STK40	-0.42458	4.36414	-2.49768	0.0214965	0.266573	-4.39506
SEMA4G	-1.23296	1.04969	-2.49707	0.0215242	0.266616	-3.52519
UBR3	-0.435865	3.61873	-2.49581	0.0215822	0.266848	-4.39124
NDUFS7	-0.361296	6.06146	-2.49571	0.0215868	0.266848	-4.81438
APBA3	-0.452186	4.10416	-2.49503	0.021618	0.266848	-4.37986
PCGF3	-0.487957	4.64927	-2.495	0.0216194	0.266848	-4.52987
GNPNAT1	-0.263008	5.31295	-2.49482	0.0216276	0.266848	-4.74127
TRAF2	-0.334251	4.41556	-2.49359	0.0216842	0.266878	-4.41427
SLC13A2	-0.480684	-0.204636	-2.49348	0.0216894	0.266878	-4.11803
SRF	-0.304141	6.50583	-2.49235	0.0217413	0.266878	-4.80374
KLF16	-0.46135	4.01737	-2.49201	0.0217569	0.266878	-4.37109
C7orf61	-1.9	-0.466734	-2.49195	0.0217601	0.266878	-3.24949
BCL2L14	-2.02259	-0.568283	-2.49181	0.0217663	0.266878	-3.24062
MPV17	-0.281522	5.06754	-2.49177	0.0217683	0.266878	-4.61344
ZDHHC7	-0.395555	5.06146	-2.4917	0.0217715	0.266878	-4.61499
FAM193A	-0.382884	4.86691	-2.49146	0.0217825	0.266878	-4.65579
ADAM22	-0.641486	2.67892	-2.48895	0.0218988	0.267886	-4.06395
KCMF1	-0.25517	5.52238	-2.48829	0.0219298	0.267929	-4.77158
PSMB7	-0.196708	8.32385	-2.48612	0.0220311	0.26867	-5.02076
RP11-649A18.5	-1.12248	0.421802	-2.4848	0.0220926	0.269212	-3.67654
MTMR4	-0.367747	4.98217	-2.48352	0.0221531	0.269444	-4.47331
HIF1A	-0.254485	5.33462	-2.4805	0.0222955	0.270637	-4.75081
ZNF837	-1.34642	0.867264	-2.47917	0.0223584	0.271192	-3.40788
SLC4A10	-0.912313	-0.951716	-2.47666	0.0224777	0.271955	-3.78786
KDM2A	-0.323357	7.05706	-2.47539	0.0225381	0.272324	-4.96165
TAS2R12	-1.97405	-0.530665	-2.47062	0.0227671	0.27354	-3.28425
LYRM1	-0.396413	4.32492	-2.46375	0.0231005	0.275165	-4.51301
RPL41	-0.187433	11.1209	-2.46291	0.0231419	0.275165	-5.30497
RAB18	-0.349042	4.65775	-2.46257	0.0231587	0.275165	-4.51873
CCDC125	-0.499744	2.87167	-2.46247	0.0231632	0.275165	-4.31397
GAN	-0.28597	5.15487	-2.46188	0.0231921	0.275165	-4.78722
UBE3B	-0.277503	5.1265	-2.46175	0.0231989	0.275165	-4.73617
ADO	-0.495411	4.54287	-2.46152	0.0232098	0.275165	-4.45053
SNX8	-0.468425	3.36589	-2.45826	0.0233705	0.276861	-4.39817
TMEM204	-1.9393	0.28393	-2.44682	0.0239427	0.281113	-3.31891
CAMKK2	-0.343169	5.66489	-2.4468	0.0239435	0.281113	-4.76978
MMP23B	-0.537287	2.55581	-2.44589	0.0239893	0.281441	-4.1403
EGLN2	-0.344739	5.06561	-2.44427	0.0240718	0.281948	-4.64364
ANKAR	-0.968443	0.581233	-2.44412	0.024079	0.281948	-3.81224
FOXQ1	-0.748743	-1.23932	-2.44398	0.0240862	0.281948	-3.71176
DDX39A	-0.227532	7.17375	-2.44264	0.0241547	0.281993	-5.08913
NCOR2	-0.301863	6.10843	-2.44133	0.0242213	0.28248	-4.90914
CCDC93	-0.34903	5.01262	-2.44084	0.0242467	0.282568	-4.74222
DMC1	-0.479424	3.1405	-2.43877	0.0243527	0.283383	-4.29878
PIM2	-0.252694	8.61408	-2.43706	0.0244404	0.283985	-5.20068
ACSL3	-0.235442	6.47066	-2.43625	0.0244824	0.284162	-4.99573
KPNB1	-0.196287	10.5649	-2.43572	0.0245098	0.284162	-5.38428
UCP3	-1.53564	-0.324985	-2.43459	0.024568	0.284553	-3.51323
ZNF674-AS1	-0.859242	1.61531	-2.43415	0.0245908	0.284553	-3.73342
C6orf201	-1.07187	0.549021	-2.43402	0.0245977	0.284553	-3.72804
AC018696.2	-1.38897	0.251423	-2.43331	0.0246346	0.284771	-3.5021
FAM83D	-0.521927	4.37925	-2.43195	0.0247052	0.285163	-4.60521
TANGO2	-0.468248	3.11661	-2.43024	0.0247945	0.285163	-4.44166
ZC4H2	-0.679168	2.78704	-2.42995	0.0248097	0.285163	-4.0963
RP11-313D6.3	-1.27536	0.758991	-2.42862	0.0248791	0.285163	-3.50707
TNK2	-0.285556	5.14218	-2.42817	0.0249027	0.285163	-4.75074
RP11-386G11.10	-0.132583	11.1512	-2.42777	0.0249236	0.285163	-5.38314
ELF3	-1.3763	1.14724	-2.4266	0.0249851	0.285163	-3.59458
TMEM218	-0.354174	3.47102	-2.42656	0.0249874	0.285163	-4.61548
RCN1	-0.495861	3.81948	-2.42545	0.0250459	0.285163	-4.43876
EDNRA	-1.41277	0.296929	-2.42472	0.0250842	0.285163	-3.60437
ZNF446	-0.527487	2.5469	-2.42465	0.025088	0.285163	-4.17594
DIMT1	-0.205659	6.62976	-2.42449	0.0250966	0.285163	-5.06241
ANAPC4	-0.291258	4.71078	-2.42437	0.0251029	0.285163	-4.76257
AP000251.3	-1.69064	1.17544	-2.42132	0.0252642	0.286607	-3.54904
ITGA5	-0.698065	2.63907	-2.42026	0.025321	0.286607	-4.04662
DIABLO	-0.2902	5.67964	-2.4196	0.025356	0.286607	-4.83664
CHMP1A	-0.282529	5.13033	-2.4156	0.02557	0.288804	-4.87432
ISY1	-0.34148	6.66622	-2.41451	0.0256288	0.289109	-4.98722
PIK3CB	-0.431178	3.78888	-2.41442	0.0256338	0.289109	-4.56617
ASXL2	-0.364647	4.7009	-2.41305	0.0257076	0.289694	-4.69068
BX255923.1	-0.810419	1.35105	-2.40934	0.0259083	0.290956	-3.90851
RP4-647J21.1	-0.342016	5.41747	-2.40753	0.0260071	0.291729	-4.70757
RQCD1	-0.241641	7.05573	-2.4074	0.0260142	0.291729	-5.04619
AC006547.13	-0.474843	2.99585	-2.40599	0.0260913	0.291975	-4.45479
TASP1	-0.541008	3.56717	-2.40571	0.0261065	0.291975	-4.18505
CTB-31O20.3	-0.633649	3.07096	-2.40565	0.0261102	0.291975	-4.24403
TULP4	-0.620257	3.44114	-2.40493	0.0261496	0.292208	-4.20077
DUSP5	-0.60723	1.68919	-2.40388	0.0262073	0.292645	-4.03909
C15ORF37	-0.937571	1.4527	-2.4034	0.0262334	0.292729	-3.74531
NAA10	-0.276281	6.24306	-2.40148	0.0263395	0.292971	-5.00526
GNMT	-1.08121	1.25374	-2.40138	0.0263449	0.292971	-3.69773
POLR2G	-0.212784	7.32812	-2.40133	0.0263481	0.292971	-5.15828
ANKRD46	-0.537451	2.90425	-2.40052	0.0263924	0.293203	-4.29981
AC024560.3	-0.85357	1.81132	-2.39971	0.0264375	0.293203	-3.90318
STAG1	-0.359625	4.69167	-2.39925	0.0264633	0.293203	-4.87936
NBR2	-0.499046	3.17929	-2.39873	0.0264919	0.293203	-4.3144
NEURL4	-0.564553	3.07625	-2.39645	0.0266188	0.294114	-4.24493
SNAPC5	-0.318919	4.67866	-2.39599	0.0266447	0.294193	-4.7994
CLDND2	-1.26111	1.57471	-2.39426	0.0267412	0.294846	-3.84528
REXO1	-0.588607	3.1762	-2.39376	0.0267693	0.294949	-4.30594
TSSK6	-0.858647	0.976786	-2.39243	0.026844	0.295398	-3.86666
AK2	-0.188119	7.81535	-2.39151	0.026896	0.295398	-5.17611
TUBA1B	-0.131748	11.1718	-2.39119	0.026914	0.295398	-5.45596
VDAC3	-0.169957	7.65911	-2.3903	0.0269641	0.295398	-5.18632
RP11-53O19.3	-0.911764	1.54732	-2.39009	0.0269761	0.295398	-3.91499
FOXM1	-0.302084	5.53243	-2.38963	0.0270018	0.295398	-4.95153
B3GNT4	-0.284241	5.74084	-2.38963	0.0270022	0.295398	-4.89411
VPS9D1	-1.00799	0.613786	-2.38881	0.0270484	0.295398	-3.85848
LA16c-OS12.2	-2.10378	-0.701462	-2.38864	0.0270582	0.295398	-3.43784
RECQL5	-0.405397	3.90936	-2.38805	0.0270913	0.295398	-4.6304
CAV1	-0.27137	5.49676	-2.38702	0.0271498	0.295423	-5.09193
CTD-2630F21.1	-1.9166	-0.706497	-2.3864	0.0271852	0.295604	-3.45563
MRPL14	-0.244367	6.43583	-2.38478	0.0272775	0.295856	-5.00377
BIRC3	-0.225092	7.43746	-2.38463	0.0272863	0.295856	-5.03094
C15orf37	-0.937571	1.45431	-2.38434	0.0273023	0.295856	-3.7809
MAGT1	-0.299576	4.66261	-2.38337	0.0273583	0.296259	-4.77751
MTHFSD	-0.402312	3.27839	-2.3817	0.0274537	0.297071	-4.44961
TPK1	-0.555329	2.45976	-2.38072	0.0275099	0.297288	-4.3359
GORAB	-0.351469	3.32389	-2.37949	0.0275811	0.297797	-4.66577
C2orf88	-1.22475	-0.575064	-2.37918	0.0275986	0.297797	-3.72141
FBF1	-0.647506	2.49555	-2.37892	0.0276137	0.297797	-4.21899
ZNF599	-0.905665	1.18803	-2.37792	0.0276715	0.298115	-3.84611
MOB2	-0.397932	3.70409	-2.37711	0.0277183	0.298115	-4.45891
RAET1E	-1.77441	0.544025	-2.3771	0.0277189	0.298115	-3.57196
PPIF	-0.350235	6.46158	-2.37547	0.0278136	0.29893	-5.13404
BDH1	-0.328755	5.59209	-2.37415	0.0278905	0.299552	-4.93594
LMBR1L	-0.599705	2.52166	-2.37316	0.027948	0.299777	-4.28312
APOBEC3C	-0.288933	7.24715	-2.37305	0.0279545	0.299777	-5.1364
ANKRD26P3	-0.389312	0.198158	-2.37248	0.0279878	0.299777	-4.61895
RP11-109N23.6	-1.02619	0.340567	-2.37236	0.027995	0.299777	-3.8149
UBE2I	-0.200194	7.39045	-2.37216	0.0280066	0.299777	-5.21755
HES7	-0.770513	1.21586	-2.37181	0.0280271	0.299793	-3.91902
LANCL1	-0.304261	4.40302	-2.3672	0.028298	0.30187	-4.86285
CCDC6	-0.370333	5.13209	-2.36508	0.0284234	0.303004	-4.91252
JMJD6	-0.220252	5.26211	-2.35856	0.0288129	0.305913	-5.02256
SCO2	-0.430927	5.41464	-2.35658	0.0289322	0.306312	-4.9485
RP11-108P20.1	-0.743528	1.75376	-2.35617	0.0289564	0.306312	-4.14484
LRTM1	-0.982683	0.30081	-2.35604	0.0289644	0.306312	-3.80704
ABCC6	-1.43797	0.286522	-2.35454	0.0290554	0.30704	-3.60577
AC096772.6	-0.89956	0.61855	-2.35161	0.0292328	0.308295	-3.90314
PRUNE2	-1.73894	1.06745	-2.34943	0.0293659	0.309185	-3.49344
CDCA3	-0.255641	5.61769	-2.3493	0.0293737	0.309185	-5.02019
ZSWIM8	-0.632498	2.58468	-2.34926	0.0293761	0.309185	-4.16401
GPR68	-0.5347	3.68122	-2.34854	0.0294204	0.309346	-4.17894
TTLL6	-1.97044	-1.47958	-2.34837	0.0294307	0.309346	-3.47126
EIF2B5	-0.272131	5.87675	-2.34774	0.0294693	0.309385	-5.04988
DHDDS	-0.3045	4.09908	-2.34745	0.0294872	0.309385	-4.75401
SLC35B4	-0.33213	4.65431	-2.34735	0.0294933	0.309385	-4.87743
RP11-762H8.2	-1.37721	0.196955	-2.34538	0.0296145	0.30996	-3.75341
MAPK12	-0.434648	4.22408	-2.34518	0.0296268	0.30996	-4.74174
G6PC3	-0.373424	4.99475	-2.3448	0.0296505	0.309994	-4.93796
PARL	-0.301421	5.79914	-2.34449	0.0296694	0.309994	-4.9863
ZMYM1	-0.725594	2.41052	-2.34179	0.0298362	0.311117	-4.13407
CARD11	-0.695089	2.05039	-2.34008	0.0299426	0.312021	-4.0953
RP11-589P10.7	-0.418075	5.25614	-2.33896	0.0300123	0.312334	-4.85582
POLD2	-0.257777	7.20142	-2.3382	0.0300596	0.31262	-5.23083
RP11-134L10.1	-1.04424	1.18522	-2.3377	0.0300913	0.312743	-3.74206
KCNN3	-1.54304	0.199892	-2.33674	0.0301514	0.313161	-3.74591
ANKS1A	-0.475521	2.85061	-2.33592	0.0302024	0.313484	-4.38653
NAPA-AS1	-1.87011	0.0352932	-2.33296	0.0303889	0.314871	-3.54804
ITGA4	-0.536205	4.22519	-2.3327	0.0304054	0.314871	-5.02925
RP11-1191J2.5	-0.568581	-0.754582	-2.33227	0.0304324	0.314871	-4.1766
ACSM3	-0.538968	3.1764	-2.33221	0.030436	0.314871	-4.39678
TMEM120B	-0.323045	6.04278	-2.33086	0.0305216	0.315136	-4.9508
AC006483.1	-1.06325	-0.489386	-2.33	0.0305761	0.315492	-3.83156
ZSCAN31	-1.64332	-0.0792492	-2.3261	0.0308244	0.316809	-3.63166
S100PBP	-0.25633	5.39379	-2.32308	0.0310183	0.318387	-5.10471
DNAH11	-0.280808	3.0551	-2.32247	0.0310572	0.318579	-5.25276
PIK3R5	-0.374195	4.82241	-2.32064	0.0311753	0.319375	-4.65508
ATG4A	-0.552472	2.86927	-2.32024	0.0312013	0.319375	-4.38233
TMEM203	-0.27436	5.56823	-2.31994	0.0312208	0.319375	-4.99394
C2orf48	-1.2821	1.61313	-2.3197	0.0312361	0.319375	-3.82396
TRIM61	-0.635197	1.04408	-2.31783	0.0313576	0.319993	-4.49243
ECH1	-0.172143	6.94456	-2.31691	0.031417	0.320185	-5.20077
KCNE1L	-1.05764	-0.258566	-2.3137	0.0316264	0.321667	-3.89074
TRIM8	-0.446169	3.36747	-2.31343	0.031644	0.321667	-4.63918
RP11-203M5.8	-0.272871	6.01172	-2.31263	0.0316969	0.321789	-5.21479
IGHG3	-0.395315	0.0522897	-2.31225	0.0317216	0.321832	-4.70383
MRPL48	-0.268117	5.99112	-2.31046	0.0318397	0.322358	-5.11401
TET2	-0.387276	4.00525	-2.3101	0.0318629	0.322358	-4.92185
ATG4B	-0.337452	5.22075	-2.31003	0.0318676	0.322358	-4.99066
RMDN2	-0.698174	-0.0557158	-2.30752	0.0320335	0.323746	-4.1837
FBRS	-0.227993	6.28867	-2.30437	0.032243	0.324724	-5.21845
AC005003.1	-1.39585	0.460747	-2.3042	0.0322539	0.324724	-3.75683
DNAJC11	-0.32913	5.30134	-2.30188	0.032409	0.325868	-5.05201
KDM4B	-0.373466	5.85308	-2.30144	0.0324386	0.325958	-4.92854
PARK7	-0.175209	8.4403	-2.30012	0.0325272	0.326433	-5.43177
NFKB2	-0.338433	3.32054	-2.29786	0.0326796	0.327172	-4.82693
DAZAP1	-0.186936	8.11629	-2.29779	0.0326839	0.327172	-5.41403
ORC2	-0.262249	4.2512	-2.29744	0.032708	0.327204	-4.98088
CAPS2	-1.06716	1.15345	-2.296	0.0328054	0.327576	-4.00221
DOCK10	-0.436667	4.94755	-2.29587	0.0328137	0.327576	-4.81605
AC074286.1	-0.955219	1.17554	-2.29566	0.0328283	0.327576	-3.86178
CALHM2	-1.34532	1.27436	-2.29524	0.0328565	0.32765	-3.90334
RP11-545E17.3	-0.447647	2.72298	-2.29469	0.0328938	0.327815	-4.55964
NELFB	-0.335414	6.16137	-2.29243	0.0330477	0.328687	-5.10045
RP11-178G16.4	-0.898107	1.98927	-2.29187	0.0330861	0.328691	-4.18525
SLC9A8	-0.448126	3.37118	-2.28815	0.0333403	0.330114	-4.60531
RP11-127L20.5	-0.542338	2.0568	-2.28781	0.0333643	0.330114	-4.29988
RP5-966M1.6	-0.47816	2.25997	-2.28761	0.0333777	0.330114	-4.44362
PPM1H	-0.517692	1.76141	-2.28733	0.0333969	0.330114	-4.35608
MMP14	-1.85221	-1.08737	-2.28615	0.0334784	0.330321	-3.58617
RP11-644F5.10	-0.735915	2.95122	-2.28523	0.033542	0.330321	-4.62167
NUMBL	-0.660696	2.28148	-2.28505	0.0335544	0.330321	-4.26062
MTMR1	-0.333999	4.77732	-2.28499	0.0335584	0.330321	-4.91588
INPP1	-0.299568	3.76541	-2.28472	0.0335773	0.330321	-4.91258
ZNF461	-1.15845	0.887875	-2.2846	0.0335856	0.330321	-3.80735
BCORP1	-1.36939	0.929512	-2.28426	0.0336089	0.330344	-3.72956
CLPB	-0.587266	2.93852	-2.27982	0.033918	0.33162	-4.4968
CASQ1	-1.18182	0.132405	-2.27967	0.0339281	0.33162	-3.76237
PPHLN1	-0.199935	7.20506	-2.27936	0.0339496	0.331624	-5.37521
HGSNAT	-0.293819	4.11629	-2.27824	0.0340279	0.332107	-4.95223
AC009005.2	-0.719545	2.55831	-2.27805	0.0340412	0.332107	-4.35301
SCYL1	-0.269555	5.12535	-2.27678	0.0341305	0.332435	-5.02834
KIAA1328	-0.490097	2.36009	-2.27667	0.0341381	0.332435	-4.57062
PSMB5	-0.215119	6.81945	-2.275	0.0342558	0.333169	-5.30534
IFFO1	-0.37863	2.99733	-2.27426	0.034308	0.333238	-4.58339
SIX5	-0.821125	2.8784	-2.27287	0.0344061	0.3337	-4.24673
PCYOX1L	-0.348034	3.73313	-2.27243	0.0344374	0.3337	-4.79273
IDH2	-0.210518	8.25633	-2.26913	0.0346717	0.334671	-5.42481
ACAP3	-0.823158	1.75101	-2.2682	0.0347378	0.334909	-4.14786
RP11-456I15.2	-1.38934	0.453302	-2.26527	0.0349479	0.336206	-3.81929
SAPCD1	-0.416352	3.3217	-2.26507	0.034962	0.336206	-4.71203
CTA-204B4.2	-1.16636	2.56623	-2.26492	0.0349725	0.336206	-4.12034
FBXO10	-0.296715	4.97129	-2.26437	0.0350124	0.336375	-5.15047
UBXN6	-0.318924	5.50041	-2.26339	0.0350828	0.336838	-5.10626
DZANK1	-0.775182	2.05416	-2.26311	0.0351033	0.336838	-4.10797
AFF2	-0.473061	1.64776	-2.26144	0.0352236	0.3377	-4.53154
NDUFB8	-0.258217	6.4006	-2.26055	0.0352883	0.3377	-5.1952
HEY2	-0.448696	-0.0049479	-2.26044	0.0352962	0.3377	-4.6132
ATP6AP1L	-0.615768	1.94791	-2.25929	0.0353791	0.338134	-4.41704
SPATC1L	-0.636631	1.09849	-2.25915	0.0353892	0.338134	-4.40381
MAPKAP1	-0.217786	6.40223	-2.25887	0.0354101	0.338134	-5.34344
ELL	-0.283804	3.95765	-2.25734	0.035521	0.338787	-4.9567
RPLP2	-0.13798	11.0717	-2.25711	0.0355377	0.338787	-5.70884
MLH1	-0.2746	4.94328	-2.25704	0.035543	0.338787	-5.02709
PPIL1	-0.275036	5.45869	-2.25657	0.0355771	0.338907	-5.119
UPF3AP3	-1.02118	-0.00885931	-2.25418	0.0357517	0.340041	-3.91671
TOP1MT	-0.384428	4.56378	-2.25406	0.0357609	0.340041	-4.89161
LRRC37A14P	-1.18131	0.754826	-2.25277	0.0358558	0.340533	-4.01472
RDH5	-0.654696	1.21211	-2.25219	0.0358979	0.34068	-4.30337
CHAF1B	-0.274331	4.88958	-2.2515	0.0359487	0.340799	-5.15333
ZNF473	-0.405222	2.58918	-2.25102	0.0359845	0.340933	-4.68894
RP1-223E5.4	-0.608716	1.75066	-2.25001	0.036059	0.341228	-4.27394
IGJ	-0.947437	-0.976006	-2.24958	0.0360909	0.341299	-3.97315
DLG3	-0.428421	4.23798	-2.24655	0.036315	0.341955	-4.7948
C14orf159	-0.414526	3.72523	-2.24492	0.0364369	0.342541	-4.7222
AC009404.2	-0.729556	2.43755	-2.24373	0.0365255	0.342965	-4.25259
RP13-672B3.2	-0.69015	3.57514	-2.24298	0.0365814	0.343286	-4.84811
DNPH1	-0.242643	7.02681	-2.24143	0.0366975	0.343789	-5.38363
ARMC9	-0.742057	1.77218	-2.23619	0.0370931	0.345821	-4.1715
HRK	-1.47928	0.0624946	-2.23576	0.0371256	0.34592	-3.85299
TMEM158	-1.34714	0.724318	-2.23511	0.0371751	0.345972	-3.8856
NDUFA7	-0.244534	6.88039	-2.23196	0.037415	0.347424	-5.4356
ZNF417	-0.830399	1.45425	-2.23177	0.0374297	0.347424	-4.1566
DDX20	-0.350811	4.56704	-2.23165	0.0374383	0.347424	-5.04188
TMEM259	-0.275387	6.84857	-2.23119	0.037474	0.347424	-5.39256
PSMG3	-0.297859	6.64406	-2.23109	0.0374814	0.347424	-5.40754
PIM3	-0.296364	7.39848	-2.23024	0.0375466	0.347424	-5.40852
RP11-345P4.9	-0.817564	1.53353	-2.22949	0.0376044	0.347424	-4.12328
KCNIP4	-1.82445	0.200332	-2.22936	0.0376144	0.347424	-3.89948
AP3S2	-0.357257	4.46593	-2.22894	0.0376463	0.347424	-4.92698
PDCD4	-0.283645	5.73366	-2.22893	0.037647	0.347424	-5.18034
RP11-138A9.2	-0.393768	4.04663	-2.22776	0.037737	0.347435	-5.06195
SLC7A1	-0.207457	6.60656	-2.22763	0.0377473	0.347435	-5.38069
TNIP1	-0.295953	6.08142	-2.22758	0.0377513	0.347435	-5.32959
NSUN5P2	-0.438901	4.01479	-2.2267	0.0378192	0.347839	-4.81252
THAP3	-0.295385	5.51306	-2.22638	0.0378436	0.347839	-5.23136
DVL3	-0.335167	4.80636	-2.22495	0.0379538	0.348349	-5.13741
C12orf45	-0.271293	4.98581	-2.22293	0.0381105	0.349516	-5.22087
C1QL3	-0.9661	0.455408	-2.22249	0.0381449	0.349629	-4.06679
CDR2L	-1.02371	0.262451	-2.2204	0.038308	0.350851	-4.24385
NAT6	-0.559831	2.76145	-2.22007	0.0383339	0.350851	-4.48605
CEP41	-0.324962	5.47704	-2.21973	0.0383599	0.350851	-5.07954
ZNF831	-0.566306	2.34345	-2.21964	0.0383674	0.350851	-4.66689
SCLY	-0.326184	5.15308	-2.21865	0.0384447	0.350973	-5.15518
STX3	-0.496481	3.45256	-2.21664	0.0386024	0.351588	-4.54508
ANKRD54	-0.413176	3.95811	-2.21662	0.0386042	0.351588	-4.85378
TBCE	-0.257697	5.11599	-2.21363	0.0388396	0.353431	-5.19164
MOV10	-0.352931	4.27269	-2.21348	0.0388513	0.353431	-5.0212
HAT1	-0.349998	4.70796	-2.21225	0.0389491	0.354116	-5.20412
MIER2	-0.531022	2.82331	-2.21089	0.0390566	0.354687	-4.55281
SPA17	-0.560428	2.36018	-2.21038	0.0390971	0.354687	-4.54743
ASB13	-0.828207	2.44069	-2.21032	0.039102	0.354687	-4.22641
SNX6	-0.215828	5.84272	-2.20802	0.0392858	0.356149	-5.35051
CFP	-1.86751	0.266307	-2.20583	0.0394609	0.356558	-3.73791
RP4-758J18.13	-0.607273	1.40164	-2.20537	0.0394982	0.356638	-4.51366
RAD52	-0.541761	3.20703	-2.20456	0.0395629	0.356813	-4.84943
MCTS1	-0.235082	6.40729	-2.20253	0.0397264	0.358034	-5.40583
LINC01128	-0.694232	2.98623	-2.20232	0.0397436	0.358034	-4.39448
CDKAL1	-0.375797	4.11304	-2.2018	0.0397858	0.358209	-5.01375
DHX15	-0.230952	6.74801	-2.19829	0.0400704	0.359949	-5.46251
TTC30A	-0.855993	0.763887	-2.19766	0.0401212	0.359994	-4.14936
GIT2	-0.234791	4.89393	-2.19647	0.0402183	0.360455	-5.13728
EBLN2	-0.586768	2.73693	-2.19571	0.0402804	0.360522	-4.54005
RP3-406A7.7	-1.61403	-0.789678	-2.19563	0.0402871	0.360522	-3.72611
RP11-571M6.17	-1.02778	0.793245	-2.1953	0.0403141	0.360522	-4.02228
ENKD1	-0.473835	3.64875	-2.1926	0.0405351	0.361507	-4.67475
ATF4	-0.236942	8.99977	-2.19252	0.0405422	0.361507	-5.67335
FUBP3	-0.207904	5.72153	-2.19197	0.0405876	0.361707	-5.31432
CEMP1	-0.45583	3.15464	-2.19137	0.0406364	0.361804	-4.90318
RP11-378E13.3	-1.04975	-0.0583641	-2.19128	0.0406444	0.361804	-4.03423
POMP	-0.183408	8.65879	-2.19086	0.0406785	0.361859	-5.66188
TMEM194B	-0.468098	2.48199	-2.19045	0.0407129	0.361859	-4.72018
MBNL1-AS1	-0.70738	1.16906	-2.18994	0.0407546	0.361859	-4.24261
NEIL2	-0.422872	3.79433	-2.18953	0.0407884	0.361859	-5.00966
RP11-293M10.6	-1.02196	-1.2127	-2.18884	0.0408454	0.361957	-4.05068
CCNF	-0.321618	5.14362	-2.18811	0.0409064	0.362294	-5.25183
OGFOD3	-0.273044	4.56901	-2.18731	0.0409723	0.36247	-5.15198
RP11-57A19.2	-1.43582	0.298498	-2.18515	0.0411524	0.363564	-3.91187
COA3	-0.22885	6.51806	-2.18439	0.0412156	0.363805	-5.50635
SPHK2	-0.325126	3.88065	-2.1841	0.04124	0.363817	-5.07343
KB-1107E3.1	-0.546008	1.90778	-2.18102	0.0414979	0.365504	-4.69765
R3HDM1	-0.215308	5.9694	-2.18027	0.0415609	0.365802	-5.38036
FAM195A	-0.252912	5.25673	-2.18003	0.0415811	0.365802	-5.35259
PEX5L	-0.853889	0.644309	-2.17806	0.0417472	0.366658	-4.36138
DMPK	-1.28556	0.760309	-2.17777	0.0417715	0.366658	-3.97641
CASP7	-0.557799	2.84325	-2.17598	0.0419232	0.367376	-4.66103
RP11-162A23.5	-0.778517	0.689025	-2.17396	0.0420951	0.368268	-4.17977
ICT1	-0.196657	6.28508	-2.1735	0.0421338	0.368402	-5.47853
TAGLN2	-0.201903	9.63203	-2.17304	0.0421729	0.368421	-5.79153
RP11-408E5.4	-0.300955	0.35413	-2.17293	0.0421827	0.368421	-5.07567
BLOC1S4	-0.351248	5.05066	-2.17214	0.0422497	0.368801	-5.24295
PSMB9	-0.191643	7.5839	-2.17108	0.0423403	0.369013	-5.58755
PTGES3L-AARSD1	-0.270892	6.35957	-2.17099	0.042348	0.369013	-5.5379
NCALD	-0.400207	3.1152	-2.17011	0.0424236	0.369013	-5.01899
MTRNR2L11	-1.0463	-0.0348945	-2.16967	0.0424612	0.369013	-4.06905
DUSP4	-0.395941	3.82833	-2.16967	0.0424613	0.369013	-4.89887
RRAS2	-0.389597	4.41208	-2.16712	0.0426806	0.370306	-4.92061
CA11	-0.677009	2.85304	-2.16586	0.0427888	0.370667	-4.5655
TERT	-0.757473	0.724618	-2.16583	0.042792	0.370667	-4.39152
ROMO1	-0.176657	8.19263	-2.16575	0.0427985	0.370667	-5.64241
COPS6	-0.20862	6.6055	-2.1639	0.0429587	0.371279	-5.54371
AC016747.3	-0.349948	4.61371	-2.16357	0.0429873	0.371279	-5.19856
FAAH2	-1.15549	1.2577	-2.16301	0.0430361	0.371345	-3.98824
GTF2IRD1P1	-0.320185	4.04838	-2.16034	0.0432682	0.372977	-5.03986
LCOR	-0.46474	3.17531	-2.15975	0.0433198	0.372977	-4.71146
LL21NC02-1C16.2	-1.5203	-0.813723	-2.15861	0.0434192	0.373366	-3.80299
HHLA3	-0.376789	3.70355	-2.15813	0.0434615	0.373366	-4.99721
SLC16A10	-0.466726	3.8805	-2.15783	0.0434876	0.373366	-4.86798
CNOT2	-0.205453	6.14992	-2.15761	0.0435072	0.373366	-5.44882
PPM1K	-0.292665	4.05692	-2.15665	0.0435918	0.373888	-5.18878
RABEPK	-0.235551	5.43319	-2.15588	0.0436592	0.374091	-5.31338
ZFAND4	-0.719556	2.20086	-2.15433	0.0437954	0.374412	-4.43025
DIXDC1	-0.502873	3.16819	-2.15392	0.0438317	0.374519	-4.82271
THAP7-AS1	-0.837525	1.62062	-2.15274	0.0439358	0.375001	-4.31533
CLUAP1	-0.541696	3.69666	-2.14887	0.0442796	0.376986	-4.79732
RPL5	-0.139194	10.7993	-2.14878	0.0442879	0.376986	-5.89
SAR1A	-0.304566	5.64984	-2.14749	0.0444029	0.377396	-5.24499
AP003068.9	-0.294677	6.29692	-2.14451	0.0446701	0.378603	-5.49149
RP11-152H18.3	-0.59564	0.373152	-2.14391	0.0447239	0.378855	-4.75145
PSTPIP1	-0.267865	4.50253	-2.14329	0.0447792	0.37912	-5.37749
ERI3	-0.397292	4.02588	-2.14098	0.0449882	0.38048	-5.0275
RP11-807G9.2	-1.75407	0.276479	-2.14017	0.0450615	0.380691	-3.93087
SERPINE1	-1.45016	-0.602345	-2.13901	0.0451668	0.381372	-3.83625
TMEM135	-0.365763	3.43092	-2.13837	0.0452245	0.381372	-4.98485
ZNF133	-0.652192	2.46551	-2.13806	0.0452523	0.381372	-4.45296
NCOA6	-0.226264	5.02381	-2.13794	0.0452631	0.381372	-5.36472
NLK	-0.479629	3.76657	-2.13758	0.045296	0.381445	-4.75861
LINC00312	-0.593146	1.2379	-2.13479	0.045551	0.382978	-4.77093
DDX41	-0.298517	5.71431	-2.13372	0.0456483	0.383371	-5.46926
TBC1D30	-0.593879	3.11294	-2.13332	0.045685	0.383371	-4.63235
ZNF335	-0.286276	4.99972	-2.13321	0.045695	0.383371	-5.34029
JHDM1D-AS1	-0.500803	1.72393	-2.13278	0.0457347	0.3835	-4.71898
MRPL40	-0.296213	5.98932	-2.13161	0.0458425	0.383838	-5.47184
LIME1	-0.269264	5.06285	-2.13128	0.0458725	0.383838	-5.41294
RNF181	-0.249177	7.19781	-2.12985	0.046004	0.38453	-5.60308
ATP5G2	-0.150791	8.60061	-2.1294	0.0460456	0.384674	-5.80092
EHD1	-0.269172	6.73015	-2.12857	0.046123	0.384853	-5.60738
GEMIN4	-0.257099	5.34421	-2.12837	0.0461407	0.384853	-5.26469
SREBF2	-0.252953	5.34742	-2.1275	0.0462214	0.384853	-5.33961
DENND4B	-0.261293	5.59619	-2.12661	0.0463046	0.384853	-5.51245
MYO9B	-0.296437	4.53521	-2.12659	0.0463056	0.384853	-5.32617
RP11-512M8.5	-0.250813	5.61673	-2.12603	0.0463582	0.384853	-5.37842
ZNF605	-0.640118	2.86138	-2.12513	0.0464421	0.384853	-4.66378
RP5-1071N3.1	-1.90439	-1.06351	-2.12491	0.0464623	0.384853	-3.86284
C5	-0.812032	0.83554	-2.12478	0.0464739	0.384853	-4.32059
RP4-800G7.1	-0.811581	2.14385	-2.12477	0.046475	0.384853	-4.47605
PTGER4	-0.893234	3.82617	-2.1247	0.0464817	0.384853	-4.67504
KCTD7	-0.207777	5.01891	-2.1246	0.0464914	0.384853	-5.35329
DUSP1	-0.546984	1.91997	-2.12437	0.0465124	0.384853	-4.79966
RUNX3	-0.174849	8.33734	-2.12431	0.0465185	0.384853	-5.75059
GAPDHP40	-0.826844	0.431325	-2.12429	0.0465202	0.384853	-4.26966
MIR296	-1.13772	-0.193812	-2.12417	0.0465312	0.384853	-4.14429
VPS51	-0.290501	6.32541	-2.12358	0.0465863	0.38493	-5.53352
B4GALT5	-0.419355	5.22625	-2.12326	0.0466163	0.38493	-5.01175
FANCC	-0.322344	3.54975	-2.12235	0.0467014	0.38493	-5.00961
FAM219B	-0.413651	3.927	-2.12146	0.0467844	0.385068	-4.9577
ATP6V0B	-0.209776	6.27865	-2.12128	0.0468015	0.385068	-5.56598
RP11-96D1.11	-0.23473	7.01315	-2.12093	0.0468342	0.385135	-5.54952
SERPINB9	-0.190736	4.61735	-2.1204	0.0468833	0.385338	-5.71009
ZNF688	-0.386877	3.01944	-2.11929	0.0469878	0.385935	-4.90803
HIST1H2AE	-0.630737	1.77187	-2.11786	0.047123	0.386703	-4.47757
OPRL1	-1.79484	-0.43018	-2.11733	0.047173	0.386912	-3.88348
PHF5A	-0.203137	6.19058	-2.11606	0.0472928	0.387215	-5.53896
ANKRD52	-0.360141	4.29136	-2.11529	0.047366	0.387486	-5.26276
MMAB	-0.363144	4.78863	-2.11434	0.0474552	0.38751	-5.08733
CTD-2568A17.8	-0.725429	1.18513	-2.11404	0.0474836	0.38751	-4.29342
COA5	-0.317908	4.60822	-2.10968	0.0479	0.389228	-5.23406
CDC20B	-1.04495	0.747253	-2.10807	0.0480543	0.390079	-4.2327
OLA1	-0.171276	6.35706	-2.10681	0.0481752	0.390658	-5.60594
BNC2	-1.76413	0.279015	-2.10356	0.0484882	0.39216	-3.86092
LINC00115	-1.268	0.126487	-2.1035	0.0484945	0.39216	-4.16035
GRAMD1B	-1.29487	0.191219	-2.10348	0.048496	0.39216	-4.0702
RP11-339B21.11	-0.934366	1.0671	-2.10344	0.0484997	0.39216	-4.5787
C7orf50	-0.264369	5.31438	-2.10328	0.0485158	0.39216	-5.48993
GSAP	-0.924677	2.66261	-2.09964	0.0488691	0.394054	-4.24842
FASN	-0.192111	8.80723	-2.09898	0.0489338	0.394251	-5.85353
NFATC3	-0.207117	7.14927	-2.09886	0.0489452	0.394251	-5.60586
SMURF2	-0.485931	3.25116	-2.09821	0.0490086	0.394251	-4.85377
CHST11	-0.36229	6.42329	-2.09743	0.0490852	0.394291	-5.53221
CTD-2287O16.5	-1.18561	0.14872	-2.09733	0.0490951	0.394291	-4.18961
AC062017.1	-0.904539	1.05727	-2.09715	0.0491122	0.394291	-4.33565
EEF2	-0.168784	11.1095	-2.09695	0.0491317	0.394291	-5.9981
POLR3E	-0.27941	4.67856	-2.09671	0.0491551	0.394291	-5.3754
RP11-792A8.4	-0.52974	3.18174	-2.09652	0.0491738	0.394291	-4.92135
SLC25A14	-0.48525	3.43279	-2.09591	0.0492337	0.394571	-4.98403
GDPD1	-0.999686	0.599092	-2.09462	0.049361	0.394981	-4.36577
RP11-872J21.3	-0.737416	1.3605	-2.09378	0.0494433	0.395246	-4.29751
USP13	-0.223836	4.90427	-2.09342	0.0494786	0.395327	-5.49111
NMRAL1	-0.262636	5.87758	-2.09157	0.0496611	0.395918	-5.56149
AC137932.1	-1.04729	0.605233	-2.0914	0.0496782	0.395918	-4.22644
FRG1	-0.153357	7.73026	-2.08791	0.0500246	0.398193	-5.73873
RP11-395B7.7	-0.339354	4.86711	-2.08751	0.0500642	0.398193	-5.31789
CDCA7L	-0.185156	2.97969	-2.08746	0.0500692	0.398193	-5.76961
INPP5B	-0.334488	4.02632	-2.08729	0.050086	0.398193	-5.13499
SPAG7	-0.304055	5.59258	-2.08725	0.0500901	0.398193	-5.36795
NSMCE2	-0.338475	4.83216	-2.08643	0.0501713	0.398437	-5.30811
NRTN	-1.31838	0.069806	-2.08404	0.050411	0.399174	-4.00162
NME2	-0.170426	10.2498	-2.08387	0.0504275	0.399174	-5.9918
RP11-109G23.3	-0.877529	0.995193	-2.08373	0.0504414	0.399174	-4.31222
CENPP	-0.303858	4.94478	-2.08277	0.0505378	0.399736	-5.34123
SIRT6	-0.450787	4.04414	-2.08124	0.050692	0.400553	-5.16069
ZNF354A	-0.633555	1.71959	-2.07975	0.0508419	0.401134	-4.81251
GRAMD1A	-0.310546	5.39244	-2.07863	0.0509555	0.401629	-5.43214
RP11-347P5.1	-0.851898	1.35828	-2.07743	0.0510767	0.402382	-4.53064
WDR4	-0.239137	5.24664	-2.07684	0.0511369	0.402441	-5.49694
C11orf80	-0.820734	1.95009	-2.07622	0.0511998	0.402441	-4.51382
MRRF	-0.343375	4.17315	-2.0761	0.0512119	0.402441	-5.16969
RRS1	-0.3139	5.10167	-2.07521	0.0513026	0.402953	-5.50219
NME1-NME2	-0.167672	10.2658	-2.07462	0.0513624	0.402956	-6.0097
AC034187.2	-0.605947	0.718463	-2.07445	0.0513797	0.402956	-4.74843
APOL2	-0.519463	3.43969	-2.07354	0.0514729	0.403019	-4.82577
EXOSC6	-0.224691	6.50986	-2.07265	0.0515634	0.403145	-5.61921
SKIDA1	-0.775376	0.922949	-2.07251	0.0515785	0.403145	-4.41202
WDR54	-0.346496	6.31892	-2.07237	0.0515924	0.403145	-5.4874
RP11-844P9.2	-1.74918	0.566952	-2.07067	0.0517666	0.403779	-3.92911
SLC25A26	-0.265572	5.68892	-2.06977	0.0518589	0.404144	-5.44939
RP11-627J17.1	-0.845098	0.356877	-2.06953	0.051884	0.404144	-4.37903
ZNF34	-0.822071	1.8999	-2.06922	0.0519159	0.404144	-4.52333
TNFAIP1	-0.432436	3.46559	-2.06865	0.0519743	0.404364	-4.94356
TNPO2	-0.232976	5.85536	-2.06741	0.0521018	0.404791	-5.65883
TMEM64	-0.563892	2.16626	-2.06446	0.0524078	0.405737	-4.8986
POLR3C	-0.285869	4.48164	-2.06425	0.0524295	0.405737	-5.48853
ZNF383	-0.754106	1.57366	-2.06392	0.0524633	0.405798	-4.53482
CHMP2B	-0.24529	6.24703	-2.06349	0.052508	0.405851	-5.5994
GNB1	-0.159747	7.75685	-2.06336	0.0525216	0.405851	-5.82241
C6orf52	-1.51904	-0.488946	-2.06164	0.0527011	0.406539	-4.04904
TAPBP	-0.296056	7.95818	-2.06163	0.0527024	0.406539	-5.82895
PHKA1	-0.357089	3.67156	-2.06158	0.0527076	0.406539	-5.31919
HEATR5B	-0.455109	3.19861	-2.06126	0.0527406	0.406546	-5.04544
MYLIP	-0.247519	4.75699	-2.06006	0.0528666	0.407119	-5.43308
GTF2I	-0.216785	7.462	-2.05979	0.0528947	0.407137	-5.69683
UST	-1.01041	-0.813157	-2.05837	0.0530437	0.407911	-4.35596
RP11-440L14.1	-1.53966	1.04449	-2.05798	0.0530837	0.407911	-4.24226
FBXL15	-0.383093	-0.220866	-2.05784	0.0530988	0.407911	-4.93697
APOBEC3F	-1.16138	2.15321	-2.05758	0.0531259	0.40792	-4.3078
SPATA21	-0.352238	3.98092	-2.05376	0.0535293	0.40962	-5.26045
NIPSNAP1	-0.297253	5.34449	-2.05205	0.0537103	0.410607	-5.45069
HENMT1	-0.272803	5.14038	-2.05134	0.0537852	0.410979	-5.38733
MYL5	-0.335548	6.54189	-2.05055	0.0538696	0.411257	-5.73519
ZNF177	-1.6484	0.0941729	-2.05026	0.0538998	0.411257	-4.08865
CTD-2377D24.6	-0.617974	2.10703	-2.04968	0.0539621	0.411263	-4.83223
EYA3	-0.432703	4.03607	-2.04952	0.0539789	0.411263	-5.08429
NARF	-0.271518	6.06644	-2.04803	0.054138	0.411679	-5.59502
EIF4EBP3	-0.334584	2.89216	-2.04755	0.054189	0.411816	-5.07655
MAPK11	-0.623918	3.34371	-2.04694	0.0542549	0.411816	-4.90054
CC2D1A	-0.399274	2.74222	-2.04689	0.0542605	0.411816	-5.01049
FHIT	-1.19282	0.732654	-2.04664	0.0542864	0.411816	-4.06073
MSH5	-0.324612	4.40067	-2.04656	0.0542955	0.411816	-5.34292
FBXO38	-0.310541	3.30991	-2.0464	0.0543128	0.411816	-5.1744
RP11-817O13.6	-1.33015	0.0748445	-2.04561	0.0543976	0.412062	-4.09509
STK36	-0.582765	2.9678	-2.04436	0.0545315	0.412283	-4.77482
AUP1	-0.223834	7.17674	-2.04357	0.054617	0.412732	-5.8265
TUBB4B	-0.220838	8.28468	-2.0432	0.054656	0.412829	-5.838
KCNMB3	-0.710727	2.42564	-2.0429	0.0546882	0.412874	-4.51631
AARSD1	-0.249597	6.43618	-2.04179	0.054809	0.413486	-5.77846
UBE2Q2P1	-0.662281	2.10052	-2.04162	0.0548274	0.413486	-4.65804
AC005280.1	-0.200596	5.50967	-2.03932	0.0550764	0.413629	-5.59026
C14orf169	-0.200596	5.50967	-2.03932	0.0550764	0.413629	-5.59026
RPL13AP25	-0.546866	3.3242	-2.03919	0.0550904	0.413629	-5.21705
RP11-288H12.4	-0.487211	1.66553	-2.03915	0.0550941	0.413629	-4.80282
LYSMD1	-0.36686	2.98879	-2.03907	0.0551032	0.413629	-5.13698
RP11-113K21.4	-0.902176	0.279797	-2.03835	0.0551815	0.414019	-4.33557
RHNO1	-0.248632	5.5505	-2.03745	0.0552796	0.41436	-5.56297
ZNF20	-1.09098	0.104608	-2.03516	0.0555292	0.415638	-4.28496
DNTTIP1	-0.355465	5.07817	-2.03349	0.0557119	0.415869	-5.35172
IPPK	-0.326322	4.71159	-2.03313	0.0557516	0.415869	-5.36574
FLNB-AS1	-1.04129	1.60089	-2.03209	0.0558653	0.41615	-4.32792
AC009120.3	-1.88824	-0.528688	-2.0317	0.055909	0.41615	-4.07658
ZNF623	-0.492071	2.31956	-2.03127	0.0559557	0.41615	-4.86473
POLH	-0.599795	2.35141	-2.03117	0.0559673	0.41615	-4.72291
RP11-13N13.2	-0.285249	3.67521	-2.03065	0.0560242	0.416376	-5.30557
SNORA72	-0.574468	1.36796	-2.02954	0.056147	0.416503	-4.84572
AC117395.1	-0.793835	-0.927223	-2.02831	0.0562823	0.417051	-4.35397
FAM175B	-0.290892	4.91666	-2.02815	0.0563003	0.417051	-5.37974
GLI1	-0.960607	0.786398	-2.02695	0.0564336	0.417058	-4.2543
TMEM80	-0.28947	4.2512	-2.02662	0.05647	0.417131	-5.31648
PGLS	-0.268223	4.2037	-2.02624	0.0565116	0.417243	-5.36984
SEC13	-0.17992	6.67659	-2.02438	0.0567194	0.418371	-5.72787
CA5B	-0.816404	1.66025	-2.0242	0.0567395	0.418371	-4.41972
HDHD1	-0.271279	4.82068	-2.02306	0.0568662	0.418545	-5.36669
RP11-95D17.1	-0.341387	3.76724	-2.02299	0.0568739	0.418545	-5.22726
RP11-700J17.2	-0.700778	0.272807	-2.02196	0.056989	0.419071	-4.65459
COL1A2	-1.6573	0.914234	-2.02188	0.0569986	0.419071	-4.2993
VSIG1	-1.46143	-0.771084	-2.02137	0.0570553	0.419166	-3.97449
AATF	-0.202102	7.30395	-2.02058	0.0571438	0.419199	-5.91144
HMGCL	-0.363292	4.03716	-2.02021	0.0571853	0.41927	-5.26924
ZNF142	-0.327516	4.33276	-2.01952	0.0572632	0.419646	-5.29056
RP11-750H9.7	-1.03766	0.162418	-2.01824	0.0574069	0.419848	-4.31041
RBAK	-0.358445	3.22617	-2.01811	0.0574216	0.419848	-5.13083
VPS13B	-0.319662	3.69412	-2.01233	0.0580759	0.422418	-5.34961
RNU6-242P	-1.46143	-0.748043	-2.01214	0.0580972	0.422418	-3.98853
PVRL2	-0.382967	1.87061	-2.0116	0.0581588	0.422671	-5.28411
DENND1A	-0.389789	4.0177	-2.01056	0.0582776	0.423133	-5.16946
MGC2752	-0.549044	2.83202	-2.01034	0.058303	0.423133	-4.91813
ZNF341	-0.524117	2.86868	-2.00998	0.0583443	0.423238	-4.75894
CTD-2031P19.5	-1.11429	0.120099	-2.00974	0.0583715	0.423241	-4.27649
CCDC173	-1.18677	-0.465875	-2.00889	0.0584683	0.423304	-4.44149
PPP1R26-AS1	-1.76944	-0.445897	-2.00825	0.0585424	0.423311	-4.05655
TSSC1	-0.404526	5.00128	-2.00777	0.0585973	0.423319	-5.52225
PLCD1	-1.19388	0.943289	-2.00735	0.0586453	0.423472	-4.35438
CTB-33G10.6	-0.480725	2.12879	-2.00607	0.0587926	0.423953	-4.88614
RP11-764K9.4	-0.413245	3.71302	-2.00499	0.0589166	0.423969	-5.09467
SEMA3A	-1.13959	0.19443	-2.00495	0.0589216	0.423969	-4.29346
ZNF30	-1.37416	-0.170431	-2.00472	0.058948	0.423969	-4.26961
RPL34-AS1	-1.21174	-0.17929	-2.00465	0.0589563	0.423969	-4.13133
BTBD9	-0.443415	2.40406	-2.00313	0.0591311	0.424817	-4.93286
SYT2	-1.03464	-0.688256	-2.00245	0.0592097	0.424817	-4.42366
RP11-884K10.7	-0.322345	3.07553	-2.00241	0.0592145	0.424817	-5.33276
SIPA1L3	-1.11047	1.21582	-2.00214	0.0592457	0.424817	-4.30355
TJAP1	-0.282814	4.4987	-2.0017	0.0592969	0.424817	-5.38083
MAPK14	-0.242659	5.00472	-2.00153	0.0593169	0.424817	-5.48066
GJC1	-0.362125	2.69184	-2.00096	0.0593834	0.425093	-5.28425
RUSC1-AS1	-0.178818	7.5027	-2.0005	0.0594364	0.425093	-5.9357
RP11-461A8.4	-0.715997	0.636644	-2.00023	0.0594679	0.425125	-4.79036
BCL2L15	-0.839735	0.683315	-1.99981	0.059517	0.425157	-4.42997
BRE	-0.333284	4.25789	-1.99973	0.0595263	0.425157	-5.35385
SLC16A1-AS1	-0.474919	2.34603	-1.99918	0.0595897	0.425417	-4.78395
SPATA2	-0.318347	4.24006	-1.99751	0.0597849	0.426231	-5.39545
JUNB	-0.271173	6.655	-1.9969	0.0598565	0.426356	-5.91559
KCNAB2	-0.226175	7.09286	-1.9964	0.0599145	0.426545	-5.80421
AC055764.1	-1.16488	-0.137653	-1.99481	0.0601009	0.427216	-4.26929
CTXN1	-0.851023	1.22912	-1.99451	0.0601354	0.427216	-4.49207
RP11-96D1.10	-0.261078	6.61735	-1.99437	0.0601525	0.427216	-5.72277
GUSBP2	-0.812425	1.08573	-1.99392	0.0602058	0.427216	-4.52591
PPIA	-0.163869	11.9692	-1.99386	0.0602119	0.427216	-6.24712
RP11-350F4.2	-0.252196	4.41778	-1.99378	0.0602213	0.427216	-5.48145
XRCC6	-0.177888	8.5609	-1.99296	0.0603179	0.427378	-6.00173
IGIP	-0.830766	0.526439	-1.99286	0.0603296	0.427378	-4.43329
NAV2	-0.378649	2.07376	-1.99241	0.0603825	0.427378	-5.30949
ITIH4	-0.452064	2.1346	-1.99227	0.0603999	0.427378	-5.0374
ZNF277	-0.474692	3.346	-1.99221	0.0604069	0.427378	-5.09924
BLOC1S1	-0.249112	5.11284	-1.99086	0.0605655	0.428308	-5.61897
CRYGS	-0.410052	2.61318	-1.99039	0.0606214	0.428461	-5.00903
RABL2A	-0.278423	4.11245	-1.98807	0.0608966	0.429879	-5.44322
ZNF799	-1.26634	-0.347988	-1.98782	0.0609255	0.429889	-4.11347
WDR24	-0.389456	2.55026	-1.98669	0.0610599	0.430282	-5.10416
RP11-296I10.6	-1.15175	0.145765	-1.9866	0.0610713	0.430282	-4.32469
EDF1	-0.221913	7.74264	-1.98591	0.0611528	0.430529	-5.88605
OSBPL7	-0.373128	3.28556	-1.98539	0.0612147	0.430772	-5.1536
LRP8	-0.256469	5.78151	-1.98343	0.06145	0.431066	-5.82863
FMNL2	-0.492403	1.56342	-1.98279	0.0615258	0.431066	-4.77253
WARS	-0.330587	5.64881	-1.98277	0.0615282	0.431066	-5.55471
ZNF337	-0.34113	4.65617	-1.98272	0.061534	0.431066	-5.3643
FAM86C1	-0.50671	2.12915	-1.98263	0.0615458	0.431066	-5.02105
STK16	-0.243325	7.05629	-1.98218	0.0615988	0.431161	-5.8252
APOBEC3D	-0.583996	3.99872	-1.98196	0.0616257	0.431161	-5.0342
IL17D	-0.738674	2.04337	-1.98124	0.0617127	0.431497	-4.55299
ZNF555	-0.744191	-1.08893	-1.9811	0.0617285	0.431497	-4.45622
FBXO4	-0.269054	5.00528	-1.98064	0.0617846	0.431698	-5.65376
AC137934.1	-1.29749	0.263746	-1.97917	0.0619614	0.432683	-4.25781
BIN2	-0.426183	4.69479	-1.97897	0.0619855	0.432683	-5.19498
RNF31	-0.285501	3.44613	-1.97809	0.0620917	0.433075	-5.39277
AC147651.4	-0.950781	0.521922	-1.97679	0.0622483	0.433386	-4.42094
FAM83G	-0.837423	1.53039	-1.97598	0.0623469	0.433512	-4.52878
CTD-2323K18.1	-0.828532	1.77907	-1.97539	0.0624185	0.433819	-4.76285
CTA-217C2.1	-0.553864	2.50454	-1.97502	0.0624632	0.433925	-4.95758
RP11-566E18.3	-0.418748	3.37632	-1.97461	0.0625137	0.433925	-5.37916
SPDYE3	-0.416981	2.89251	-1.97411	0.0625739	0.434085	-5.22176
CTD-3113P16.5	-0.563625	2.48343	-1.97335	0.0626666	0.434085	-4.88354
RP11-589M4.1	-0.239756	4.87426	-1.97332	0.0626708	0.434085	-5.62406
LARS2	-0.278123	4.38759	-1.97326	0.0626773	0.434085	-5.4703
TMEM254-AS1	-1.46798	-0.414932	-1.97236	0.0627867	0.434159	-4.22549
ZBTB22	-0.431325	2.51831	-1.97234	0.0627891	0.434159	-5.04697
ENO2	-0.363983	4.38428	-1.972	0.0628315	0.434159	-5.45823
PON2	-0.281154	4.28912	-1.9715	0.062892	0.434159	-5.40972
ITGB7	-0.185405	6.07596	-1.97102	0.0629513	0.434159	-5.91406
TET3	-0.438899	2.79872	-1.9702	0.0630512	0.434383	-5.08612
PTGS1	-1.38554	-0.682539	-1.96843	0.0632687	0.435691	-4.05547
BMI1	-0.210567	5.14186	-1.96714	0.0634273	0.436399	-5.71764
RINT1	-0.405092	3.87712	-1.96583	0.0635883	0.436399	-5.37948
STRIP2	-0.644196	1.75458	-1.96582	0.0635902	0.436399	-4.80449
TOLLIP-AS1	-0.741318	0.86795	-1.96573	0.0636007	0.436399	-4.46784
RP11-344N10.2	-0.394764	5.23235	-1.9651	0.0636781	0.436399	-5.4312
RP11-304L19.8	-0.436763	2.52896	-1.96493	0.0636998	0.436399	-5.11093
DDAH1	-1.23883	1.93103	-1.96451	0.0637511	0.436399	-4.30276
LINC00672	-0.695252	1.53274	-1.96439	0.0637661	0.436399	-4.70173
LRFN3	-0.788858	1.97278	-1.96422	0.0637869	0.436399	-4.62183
RP11-395P17.11	-0.378875	3.40108	-1.96315	0.0639197	0.436482	-5.06072
RP4-784A16.3	-0.695803	-0.0736713	-1.96205	0.064056	0.436482	-4.88005
KLHDC10	-0.315903	4.41898	-1.96196	0.0640676	0.436482	-5.53694
MIR4426	-0.728706	1.23136	-1.96125	0.0641562	0.436482	-4.73278
SIM2	-0.552714	1.63814	-1.96104	0.0641826	0.436482	-4.88727
PGBD1	-0.457559	1.75943	-1.96082	0.0642096	0.436482	-5.04067
MRPS33	-0.170247	6.56353	-1.96072	0.0642218	0.436482	-5.84804
ZNF581	-0.290232	4.20198	-1.96056	0.0642423	0.436482	-5.45136
RIMS3	-0.51178	1.39444	-1.95999	0.0643127	0.436636	-4.95808
RP11-513I15.6	-0.220743	6.63624	-1.95949	0.0643747	0.436636	-5.84009
CRIPAK	-0.862396	1.37757	-1.95916	0.0644168	0.436636	-4.64039
EID2	-0.373854	4.4771	-1.95912	0.064422	0.436636	-5.35643
TAZ	-0.340572	4.44249	-1.95885	0.0644556	0.436636	-5.36374
NDC1	-0.197254	5.79192	-1.95882	0.0644589	0.436636	-5.81579
ARHGEF25	-0.935305	0.800083	-1.95794	0.0645688	0.437153	-4.28929
NFXL1	-0.427519	3.74168	-1.95776	0.0645908	0.437153	-5.18115
RP11-475C16.1	-0.700984	1.41934	-1.95688	0.0647016	0.437439	-4.6417
GGCT	-0.209225	6.74928	-1.95469	0.064976	0.43863	-5.8609
PXMP4	-0.558733	2.41288	-1.95441	0.065012	0.438646	-4.92943
ITFG2	-0.213999	5.81468	-1.95423	0.0650341	0.438646	-5.79016
CCDC176	-1.00111	1.75027	-1.95349	0.0651277	0.438869	-4.58549
KIF23	-0.30449	5.28906	-1.95331	0.0651507	0.438869	-5.64447
CRIP1	-0.153162	8.09296	-1.9526	0.0652396	0.438905	-6.08343
FDPS	-0.17765	7.51479	-1.95155	0.0653731	0.439302	-6.02159
RPS3AP12	-0.841355	0.509748	-1.95122	0.065414	0.439302	-4.67269
PGPEP1	-0.401828	3.74439	-1.95103	0.0654381	0.439302	-5.23438
SLC23A1	-1.59368	0.100988	-1.95042	0.0655151	0.439496	-4.20491
ZSCAN16	-0.618815	2.10729	-1.94996	0.0655741	0.439496	-4.80502
RAN	-0.215617	10.1455	-1.94947	0.0656359	0.439694	-6.18921
CYP3A5	-0.902186	0.688763	-1.94837	0.0657757	0.44012	-4.37846
LETM1	-0.221691	6.23777	-1.94834	0.0657803	0.44012	-5.86376
JAGN1	-0.21965	5.71462	-1.94831	0.0657833	0.44012	-5.78937
CDCA4	-0.323824	6.34374	-1.94703	0.0659464	0.441023	-5.87962
R3HDM4	-0.353139	5.61685	-1.94657	0.0660046	0.441225	-5.67719
PPAN	-0.317518	5.15438	-1.94357	0.0663888	0.443013	-5.7092
IKBIP	-0.315969	3.94638	-1.94349	0.0663991	0.443013	-5.48413
RUVBL2	-0.253022	5.87575	-1.94294	0.0664701	0.443209	-5.76691
NDUFAF3	-0.170456	6.51799	-1.94183	0.0666126	0.443846	-5.88426
RP11-98D18.15	-0.142061	6.89302	-1.94175	0.066622	0.443846	-5.97938
CTSK	-1.13043	-0.220889	-1.94042	0.0667936	0.44405	-4.28746
RP11-326K13.4	-0.916395	0.658749	-1.93894	0.0669842	0.444942	-4.45829
CPSF3	-0.241201	6.40101	-1.93628	0.067329	0.446448	-5.8717
AKIP1	-0.210738	5.53121	-1.93626	0.0673325	0.446448	-5.78301
GOLGA1	-0.350613	3.92058	-1.93508	0.0674856	0.446954	-5.42061
LUC7L	-0.337565	4.78952	-1.93167	0.0679306	0.448958	-5.68284
WASH7P	-1.76413	0.306774	-1.93077	0.0680485	0.449548	-4.12596
CARF	-0.666257	1.15005	-1.92948	0.0682171	0.450096	-4.70421
ZNF276	-0.23841	4.52515	-1.92905	0.0682739	0.450195	-5.59788
CDC25A	-0.197006	5.7897	-1.92893	0.0682893	0.450195	-5.78636
NEDD8	-0.202474	7.65472	-1.92794	0.0684199	0.450867	-6.06656
SCML2	-0.518838	2.14549	-1.92699	0.0685454	0.451506	-5.0182
BCAT2	-0.476689	4.00465	-1.9251	0.0687952	0.452719	-5.32937
AHNAK	-0.211473	7.98198	-1.92502	0.0688048	0.452719	-6.03672
RP11-227G15.2	-0.449717	2.29135	-1.92494	0.0688158	0.452719	-5.22747
PTMAP5	-0.651087	2.46603	-1.92344	0.0690148	0.45332	-5.00099
NDUFB1P1	-1.10908	1.15671	-1.92334	0.0690278	0.45332	-4.68964
MSH5-SAPCD1	-0.310208	4.35815	-1.92317	0.069051	0.45332	-5.54287
RP11-686D22.4	-1.40185	1.36664	-1.92262	0.0691235	0.453607	-4.33005
RP11-363L24.3	-1.20859	-0.198003	-1.92213	0.0691884	0.453702	-4.41141
RP11-37B2.1	-0.85681	0.618369	-1.92208	0.0691956	0.453702	-4.56483
RAB4B	-0.332562	3.40006	-1.92167	0.0692499	0.453856	-5.33959
AC021016.6	-1.18212	-0.32413	-1.92134	0.0692935	0.453856	-4.36027
MAP3K4	-0.205808	5.45921	-1.92124	0.0693073	0.453856	-5.82619
TBCCD1	-0.363676	2.82883	-1.9208	0.069366	0.453856	-5.20229
MATK	-0.871172	2.12096	-1.92042	0.0694161	0.453856	-4.63982
C19orf26	-0.385056	4.42097	-1.92039	0.0694208	0.453856	-5.52134
NOLC1	-0.205708	7.10541	-1.91994	0.06948	0.453856	-5.96188
SLC5A2	-0.23576	4.94985	-1.91828	0.0697018	0.45475	-5.68859
MCPH1	-0.315372	3.43124	-1.91684	0.069895	0.455497	-5.50068
DDX28	-0.310644	5.57598	-1.91656	0.0699325	0.455497	-5.77912
SMIM12	-0.241827	5.08871	-1.91643	0.0699499	0.455497	-5.71603
PIH1D1	-0.144703	6.38705	-1.91629	0.0699687	0.455497	-5.97687
SSNA1	-0.192716	6.09146	-1.91507	0.0701333	0.455869	-5.80522
MORF4L2	-0.215766	7.2144	-1.91506	0.0701348	0.455869	-5.9788
RP11-56B16.4	-0.719189	0.92497	-1.91506	0.070135	0.455869	-4.62396
FAM84B	-1.55881	1.35325	-1.91472	0.0701811	0.455869	-4.21041
PAPSS2	-1.18902	-0.462202	-1.91464	0.0701916	0.455869	-4.22212
RP11-215G15.5	-0.304859	3.78161	-1.91402	0.0702747	0.456221	-5.47326
AL353898.2	-1.0331	0.068891	-1.91258	0.0704696	0.456383	-4.49786
AC079341.1	-0.600567	-0.713584	-1.91177	0.070579	0.456558	-4.84242
TMEM186	-0.32763	4.20255	-1.91171	0.0705874	0.456558	-5.53534
AP000254.8	-0.492532	2.53434	-1.91005	0.0708121	0.456805	-5.19336
RP11-122G18.5	-0.531658	1.52108	-1.91003	0.0708148	0.456805	-4.88105
RP11-452H21.4	-1.30335	0.06956	-1.90993	0.0708285	0.456805	-4.51738
RAD51L3-RFFL	-0.665423	0.788687	-1.90874	0.0709901	0.457135	-4.6629
RP11-314A20.2	-0.816648	1.00891	-1.90873	0.0709917	0.457135	-4.53653
MCM7	-0.184071	8.0176	-1.90833	0.0710462	0.457216	-6.06786
RP1-153G14.4	-1.74918	-0.962636	-1.90805	0.0710834	0.457216	-4.17851
WT1	-1.8386	1.23417	-1.9072	0.0712	0.457516	-4.16192
SNRPC	-0.147354	7.62617	-1.90683	0.0712502	0.457516	-6.05033
TMEM44	-0.832847	1.09364	-1.90677	0.0712582	0.457516	-4.57711
CSE1L	-0.19422	7.00199	-1.90607	0.071354	0.457945	-6.00683
METTL23	-0.211524	5.18763	-1.9038	0.0716652	0.459483	-5.83472
MAZ	-0.293976	6.13055	-1.90356	0.0716978	0.459483	-5.89339
AC062029.1	-0.807324	0.960719	-1.90347	0.0717103	0.459483	-4.52252
DISC1	-0.660854	0.454683	-1.90299	0.0717758	0.459715	-4.81552
TIMM8B	-0.168336	6.59007	-1.90233	0.0718664	0.460109	-6.00212
TRBC2	-0.157825	8.09272	-1.90094	0.0720578	0.460529	-6.18037
C1orf162	-0.970127	1.06883	-1.90088	0.0720669	0.460529	-4.45048
C2orf62	-1.03612	-0.0906743	-1.90049	0.0721198	0.460529	-4.40808
RP11-780K2.1	-1.46396	-0.633041	-1.90038	0.0721358	0.460529	-4.45948
ZER1	-0.487455	3.44767	-1.90001	0.0721859	0.460529	-5.02684
RP11-400F19.6	-0.304239	4.02442	-1.89952	0.0722535	0.460529	-5.6779
HEY1	-0.401248	0.0144665	-1.89885	0.0723464	0.460748	-5.17074
RP11-126K1.2	-0.728146	1.08271	-1.89799	0.0724664	0.461036	-4.65259
C1QTNF6	-1.06667	0.673633	-1.89789	0.0724795	0.461036	-4.45451
REC8	-0.217804	4.51116	-1.89701	0.0726016	0.461254	-5.86601
ZNF827	-0.225689	3.47465	-1.89519	0.0728541	0.462113	-5.83113
C7orf25	-0.43597	3.06022	-1.89312	0.0731433	0.463407	-5.19345
IL24	-1.46054	0.00528788	-1.8931	0.0731463	0.463407	-4.19118
ADM5	-0.444974	2.16266	-1.89286	0.07318	0.463434	-5.08412
NRROS	-0.513706	4.85859	-1.89199	0.0733007	0.463825	-5.6141
MYH3	-1.29429	0.0998001	-1.89141	0.0733823	0.46397	-4.22908
LDHAL6A	-0.641935	1.09414	-1.88967	0.0736263	0.465048	-4.81073
CTD-2162K18.5	-0.750876	1.62157	-1.88937	0.0736686	0.465048	-4.73548
AMDHD2	-0.376354	3.2333	-1.88935	0.0736709	0.465048	-5.45178
TTC12	-0.511404	-0.511853	-1.88693	0.0740118	0.466427	-4.95718
DTNBP1	-0.214612	5.12433	-1.88655	0.0740656	0.466427	-5.77644
TBL1X	-0.185624	4.67828	-1.88638	0.0740894	0.466427	-5.89132
MIR29A	-0.642026	1.446	-1.88617	0.0741201	0.466427	-4.75439
C8orf82	-0.405233	3.98546	-1.88612	0.0741263	0.466427	-5.42205
GZMH	-0.267327	0.277417	-1.88422	0.0743963	0.467566	-5.54298
POLK	-0.256979	4.33438	-1.88335	0.0745197	0.468071	-5.73541
CTD-3222D19.5	-0.581044	0.888082	-1.88323	0.074536	0.468071	-4.83974
CTDP1	-0.292687	3.76297	-1.88279	0.0745993	0.46813	-5.67757
CTD-2260A17.1	-0.946105	-0.327512	-1.88198	0.074714	0.468422	-4.66017
RP11-33I11.2	-0.99889	0.106509	-1.88181	0.0747377	0.468422	-4.46627
SEMA6A	-0.662763	-0.045258	-1.88153	0.074778	0.46847	-4.6723
CCND2	-0.183975	8.28359	-1.88127	0.0748147	0.468514	-6.10331
RALGAPA1	-0.274447	3.94062	-1.88099	0.0748556	0.468584	-5.65158
RP11-573D15.8	-0.919066	0.304591	-1.88033	0.0749495	0.468985	-4.62426
CDT1	-0.202931	6.34217	-1.87885	0.0751609	0.469497	-5.89971
CTC-366B18.2	-0.687777	1.18957	-1.87847	0.0752148	0.469497	-4.83726
PHB2	-0.13027	8.35632	-1.8782	0.0752536	0.469497	-6.18446
MSH6	-0.174299	7.32804	-1.87799	0.0752842	0.469497	-6.07818
MRPS2	-0.22962	6.30781	-1.87753	0.0753492	0.469497	-5.88365
LINC00944	-1.64652	-0.298411	-1.87726	0.0753888	0.469497	-4.22015
GABRA3	-0.432426	-0.767555	-1.876	0.0755696	0.470436	-4.9757
PTCD3	-0.209779	6.74405	-1.87555	0.0756338	0.470506	-6.01015
EFCAB13	-0.489463	1.04388	-1.87509	0.0757003	0.470506	-5.01296
TKT	-0.206476	7.67832	-1.87296	0.0760077	0.472045	-6.08936
RP11-618G20.1	-0.640622	1.71919	-1.87273	0.0760401	0.47206	-4.87912
ZNF101	-0.296129	4.28323	-1.87242	0.0760853	0.472129	-5.68704
ZNF846	-0.646525	1.24302	-1.87224	0.0761111	0.472129	-4.84123
LINC00173	-1.01726	0.494876	-1.87157	0.076208	0.472289	-4.44063
RP11-296O14.3	-0.575129	1.43804	-1.87129	0.0762486	0.472289	-5.06358
RNASEK	-0.238137	7.07207	-1.87068	0.0763371	0.472589	-6.03727
NDUFA2	-0.167548	7.30678	-1.87028	0.0763952	0.472589	-6.13194
THEMIS	-0.176686	5.55244	-1.86717	0.0768484	0.474134	-5.98951
SEMA4F	-0.476488	1.66568	-1.86672	0.0769142	0.474134	-5.00016
EPB41L4B	-0.331621	2.96388	-1.86668	0.0769202	0.474134	-5.27969
RP4-697K14.3	-1.2101	0.458888	-1.86504	0.0771589	0.474366	-4.51789
ELMO3	-1.04452	0.694333	-1.86501	0.0771643	0.474366	-4.55129
MUC19	-0.679848	1.13932	-1.86249	0.077533	0.475152	-4.70801
LGALS8-AS1	-1.03476	0.0552276	-1.86236	0.0775531	0.475152	-4.52315
RN7SL32P	-0.585244	0.976273	-1.86229	0.0775635	0.475152	-4.83482
EIF4E	-0.156945	6.4616	-1.86077	0.0777874	0.476153	-6.00875
AC009133.14	-0.290255	6.12692	-1.8605	0.0778266	0.476208	-5.9651
SMARCD1	-0.21169	5.56073	-1.86023	0.0778667	0.476269	-5.8904
PRR3	-0.304781	3.39638	-1.85926	0.0780091	0.476954	-5.42019
UTP3	-0.191539	5.31547	-1.85867	0.0780974	0.477196	-5.87128
NICN1-AS1	-0.401614	3.36538	-1.85849	0.0781233	0.477196	-5.39259
GOLGA6L20	-0.974867	0.338599	-1.85838	0.0781394	0.477196	-4.51221
BNIP3	-0.537426	3.9552	-1.85711	0.078328	0.477737	-5.06261
KIAA1009	-0.387147	3.60817	-1.8571	0.0783297	0.477737	-5.53161
STK11	-0.29749	4.75522	-1.85611	0.0784767	0.478143	-5.71205
POLRMT	-0.360474	4.52395	-1.85528	0.0785999	0.478617	-5.63225
RP11-206L10.9	-0.987937	-0.0323957	-1.85486	0.0786621	0.478657	-4.52993
TSEN54	-0.215281	5.74733	-1.85473	0.0786825	0.478657	-5.92256
FLVCR1	-0.249774	4.20675	-1.85436	0.0787369	0.478803	-5.84814
ITPRIP	-0.409106	2.29902	-1.85334	0.0788887	0.479395	-5.1276
PAF1	-0.238587	5.04981	-1.85286	0.0789604	0.479572	-5.78379
C16orf58	-0.226202	4.96087	-1.85269	0.0789858	0.479572	-5.79926
DUSP16	-0.738473	0.508797	-1.85186	0.0791108	0.479916	-4.79918
RP11-473I1.10	-0.224271	5.15107	-1.85171	0.0791331	0.479916	-5.88215
ZNF432	-0.593849	2.07481	-1.85107	0.0792288	0.480311	-4.8326
ATP6V1E2	-0.344706	3.80106	-1.85065	0.0792913	0.480505	-5.50682
ZNF579	-0.408391	3.01697	-1.84947	0.0794693	0.481312	-5.29369
MRPS21	-0.132745	7.88553	-1.849	0.0795391	0.481329	-6.21026
RABGEF1	-0.205046	5.0103	-1.8487	0.0795839	0.481353	-5.80443
SAYSD1	-0.246526	4.59655	-1.84807	0.079679	0.481726	-5.83647
RP11-8L18.2	-0.681198	-1.21143	-1.8475	0.0797655	0.481894	-4.67014
RP11-277L2.3	-0.606664	1.71973	-1.8473	0.0797957	0.481894	-4.89178
AGAP3	-0.294011	4.73666	-1.84643	0.0799268	0.4825	-5.79793
SAMD4B	-0.230822	5.47891	-1.84612	0.0799742	0.482602	-5.89904
MAP3K12	-0.243277	4.23914	-1.84573	0.0800325	0.482769	-5.75922
SCN1B	-1.05584	-0.22595	-1.8443	0.0802482	0.483277	-4.51186
GNAL	-0.253904	4.39055	-1.84417	0.0802681	0.483277	-5.70766
HNRNPDL	-0.119864	9.70299	-1.84362	0.0803515	0.483277	-6.35468
PDK1	-0.433774	4.56795	-1.84314	0.0804246	0.483277	-5.61025
PTGR2	-0.469817	2.33958	-1.84302	0.0804426	0.483277	-5.14537
AMD1	-0.169986	7.36292	-1.84297	0.08045	0.483277	-6.13784
CTA-85E5.7	-1.23089	-0.903494	-1.84296	0.0804525	0.483277	-4.23233
ACVR2A	-0.469345	2.86543	-1.84295	0.0804542	0.483277	-5.20134
RTFDC1	-0.255085	6.76485	-1.84159	0.0806608	0.484334	-6.05474
MYPOP	-0.389069	3.32812	-1.83916	0.0810318	0.485336	-5.40362
C11orf21	-0.849512	2.46824	-1.83888	0.081074	0.485336	-4.69153
INTS1	-0.473116	2.70155	-1.83846	0.0811385	0.485336	-5.35649
DLL3	-0.325388	4.23181	-1.83844	0.0811404	0.485336	-5.58402
RP11-97O12.6	-0.949677	0.78941	-1.83796	0.0812145	0.485336	-4.67896
RNASEK-C17orf49	-0.139505	8.06838	-1.83783	0.0812348	0.485336	-6.17732
ECSIT	-0.305539	3.81066	-1.83767	0.0812589	0.485336	-5.54609
ATXN2	-0.233602	5.28601	-1.83635	0.0814615	0.485821	-5.90949
KIAA1456	-1.20628	0.0660986	-1.83634	0.0814635	0.485821	-4.60567
TIE1	-1.29429	0.102931	-1.83528	0.0816261	0.486045	-4.31245
PDRG1	-0.292034	5.13326	-1.83511	0.0816517	0.486045	-5.77057
LINC00263	-0.881946	0.764713	-1.83487	0.0816883	0.486058	-4.64362
SLC46A1	-0.460794	3.70635	-1.83422	0.0817886	0.486106	-5.3222
CYC1	-0.184719	7.41362	-1.83272	0.0820203	0.487297	-6.16583
AIFM1	-0.272867	5.8434	-1.83206	0.0821229	0.48763	-5.98906
NUDT3	-0.17032	6.94314	-1.83196	0.0821382	0.48763	-6.08367
GS1-358P8.4	-0.347585	3.72427	-1.83147	0.082213	0.48789	-5.44469
TRPA1	-0.70192	-1.02446	-1.83062	0.082345	0.488011	-4.80446
CTH	-0.454486	3.23034	-1.83038	0.0823822	0.488011	-5.68101
FOSL1	-0.862041	0.100004	-1.83037	0.0823837	0.488011	-4.70468
RP11-526I2.5	-0.744938	1.64463	-1.83004	0.0824361	0.488111	-4.73792
WDR35	-0.761915	1.85962	-1.82946	0.082525	0.48818	-4.84376
SLC5A5	-1.4809	-0.27732	-1.82907	0.0825853	0.48826	-4.28487
QSOX2	-0.664715	3.91425	-1.82881	0.0826265	0.488321	-5.25732
TRIM52-AS1	-0.43052	3.82523	-1.82828	0.0827091	0.48851	-5.53451
RP5-1112D6.4	-0.598904	0.586425	-1.82817	0.0827255	0.48851	-4.8038
PGM1	-0.215113	5.05669	-1.82686	0.0829297	0.488983	-5.87427
SLC25A20	-0.263534	4.06099	-1.8268	0.0829396	0.488983	-5.79432
XPO5	-0.213962	6.05352	-1.82521	0.0831878	0.489092	-5.98425
WNT6	-0.415154	-0.280976	-1.82495	0.083228	0.489092	-5.17283
TRAF7	-0.335857	5.02376	-1.82491	0.0832341	0.489092	-5.8939
PAK7	-1.40424	-0.0698861	-1.82479	0.0832537	0.489092	-4.47459
SSR2	-0.192483	7.08991	-1.82435	0.0833224	0.489159	-6.18268
FAM160B2	-0.300827	3.49301	-1.8242	0.0833459	0.489159	-5.54187
MED22	-0.293972	4.36665	-1.82345	0.0834625	0.489406	-5.64666
HUS1B	-0.673574	-0.299482	-1.82292	0.0835463	0.489534	-4.78608
AURKA	-0.176544	7.5235	-1.82218	0.0836629	0.489599	-6.18332
RP11-463J10.3	-0.307651	4.27486	-1.82167	0.0837426	0.489599	-5.59868
PSMB1	-0.139447	9.37828	-1.8215	0.0837696	0.489599	-6.32401
TSC22D3	-0.264691	7.67978	-1.82115	0.0838253	0.489599	-6.11666
SEC14L3	-1.3806	0.201234	-1.81974	0.0840472	0.490099	-4.61355
RDM1	-0.298497	3.7427	-1.81942	0.0840979	0.490213	-5.59586
TYW5	-0.430681	2.7635	-1.81795	0.0843299	0.490865	-5.45681
PROSER1	-0.221535	5.20895	-1.81588	0.0846585	0.491755	-5.92303
MCU	-0.697959	2.75954	-1.81582	0.0846676	0.491755	-5.16364
RP11-10O17.1	-0.489486	2.66882	-1.81577	0.0846745	0.491755	-5.15908
ADAM1A	-0.586145	2.29037	-1.81532	0.0847472	0.491996	-5.09422
RNF207	-0.266404	4.17916	-1.81356	0.0850261	0.493097	-5.69566
GET4	-0.266849	4.45715	-1.81259	0.0851811	0.493787	-5.81316
SLC25A25	-0.346461	3.4404	-1.81079	0.0854689	0.494909	-5.32474
TRIM46	-0.542457	1.23035	-1.81059	0.0855019	0.494919	-5.02652
CCDC121	-1.35353	0.310983	-1.80949	0.0856777	0.49541	-4.44789
PRKAR2B	-1.39046	0.920951	-1.80916	0.0857304	0.49541	-4.4954
RP11-20D14.6	-0.614026	-0.8204	-1.80908	0.0857441	0.49541	-4.86135
FOXJ3	-0.227813	4.9339	-1.80851	0.0858358	0.495458	-5.85592
DGKQ	-0.253044	3.66924	-1.80844	0.0858467	0.495458	-5.82867
POGK	-0.150448	5.63437	-1.80729	0.086032	0.496164	-6.10087
EPHA10	-0.622159	-0.701563	-1.80632	0.0861883	0.496562	-4.92371
TSEN2	-0.395064	3.57388	-1.80575	0.0862801	0.496867	-5.47097
CDK2	-0.164818	7.74461	-1.80473	0.086445	0.497453	-6.22302
CICP27	-0.806835	0.998527	-1.80394	0.0865722	0.497516	-4.79542
HIVEP2	-0.511583	3.244	-1.80371	0.0866091	0.497516	-5.20891
RNU6-910P	-1.22074	0.524637	-1.80345	0.0866508	0.497516	-4.28937
NPHP1	-0.986019	0.778724	-1.80257	0.0867936	0.497516	-4.71133
AC098820.3	-1.22058	-0.326366	-1.8025	0.0868051	0.497516	-4.47085
TAP1	-0.174708	7.33193	-1.80229	0.0868391	0.497516	-6.21297
CORO1A	-0.266455	9.41857	-1.80222	0.0868507	0.497516	-6.35075
AC009303.1	-1.02929	0.512538	-1.80157	0.0869558	0.497516	-4.77981
TUBE1	-0.44629	3.12981	-1.80132	0.0869979	0.497516	-5.30991
SUV39H1	-0.391545	4.13288	-1.80127	0.0870046	0.497516	-5.6666
CDC34	-0.233143	6.0245	-1.80115	0.0870242	0.497516	-5.95009
LRRC23	-0.417693	2.71871	-1.80059	0.0871153	0.497856	-5.2726
RP11-109P14.10	-0.321707	3.83232	-1.80025	0.087171	0.497994	-5.56729
SAAL1	-0.165221	6.19896	-1.79881	0.0874069	0.498723	-6.0818
RPS4X	-0.127002	10.9058	-1.79858	0.0874442	0.498723	-6.47871
SNAPC2	-0.426241	3.09602	-1.79816	0.0875119	0.498723	-5.33444
RP11-618P17.4	-0.792313	1.17649	-1.79791	0.0875536	0.498723	-4.7327
SESN2	-0.35336	4.55457	-1.79761	0.087602	0.498723	-5.72211
TCHP	-0.258869	5.72996	-1.79754	0.087613	0.498723	-6.01835
SLC44A2	-0.753046	1.32433	-1.79704	0.0876962	0.498723	-4.69463
CTRL	-0.321048	4.76213	-1.79506	0.0880195	0.499244	-5.6465
PHKA2-AS1	-0.43267	2.92015	-1.79504	0.0880237	0.499244	-5.2824
CPQ	-0.275372	0.89975	-1.79414	0.0881719	0.499727	-5.66859
JAM2	-0.33563	1.20714	-1.79414	0.0881721	0.499727	-5.74461
WBP1L	-0.345363	3.80159	-1.79382	0.0882236	0.499838	-5.57359
WDR18	-0.22013	6.64074	-1.79319	0.0883284	0.499893	-6.12897
DOLK	-0.422852	2.8407	-1.79268	0.0884127	0.500011	-5.37845
RALY	-0.243458	6.76929	-1.79087	0.0887105	0.501408	-6.11219
NICN1	-0.38896	3.42292	-1.79079	0.0887234	0.501408	-5.52607
RP11-391M1.4	-0.432294	2.76989	-1.79023	0.0888172	0.501745	-5.44218
NFS1	-0.27756	4.72654	-1.78986	0.0888785	0.501745	-5.86615
CTD-2619J13.14	-1.0211	0.729093	-1.78909	0.0890059	0.501925	-4.71176
ZNF671	-0.513735	2.01338	-1.78784	0.0892125	0.502729	-5.16715
RPL34P27	-0.928839	0.412214	-1.78709	0.0893386	0.50308	-4.71691
ZC3H12B	-0.611398	1.98841	-1.78621	0.0894848	0.503544	-5.08296
CCT6P3	-0.316212	3.88501	-1.78566	0.0895758	0.503876	-5.60277
ANKS6	-0.270575	4.56921	-1.78394	0.0898638	0.504625	-5.76002
RP11-90B9.2	-0.888579	0.134654	-1.78231	0.0901357	0.505345	-4.74334
U3	-0.646896	1.56958	-1.78218	0.0901576	0.505345	-4.75019
MGAT4A	-0.379289	3.67969	-1.77973	0.0905701	0.507254	-5.23872
INTU	-0.933133	0.684355	-1.77902	0.0906894	0.507254	-4.63198
FBL	-0.223608	9.60952	-1.77885	0.0907178	0.507254	-6.39716
PADI4	-1.67056	-0.949086	-1.77882	0.0907236	0.507254	-4.36399
TPRN	-0.254421	5.55179	-1.77777	0.0909009	0.507781	-5.93668
AC007383.4	-0.487916	2.66983	-1.77754	0.0909396	0.507781	-5.48362
SWI5	-0.356012	4.00284	-1.77686	0.0910538	0.508018	-5.62259
AC007246.3	-0.494135	1.69542	-1.77654	0.0911075	0.508138	-5.0104
PSKH1	-0.298093	4.81637	-1.77462	0.091434	0.509778	-5.68105
IKZF2	-1.56128	3.04559	-1.77399	0.0915405	0.509862	-4.45871
DCTN5	-0.201863	5.30655	-1.77396	0.0915459	0.509862	-6.01419
RP11-435O5.2	-0.768278	0.675822	-1.77396	0.0915461	0.509862	-5.03536
EIF5AP2	-1.45891	-0.573903	-1.77294	0.09172	0.510359	-4.38622
ATP6V1F	-0.220627	6.51254	-1.77208	0.0918658	0.510359	-6.12708
PLOD1	-0.496163	4.33488	-1.77183	0.0919079	0.510359	-5.40022
LINC00562	-0.422274	2.2971	-1.77158	0.091951	0.510359	-5.42492
HCG14	-1.09378	1.01651	-1.77134	0.0919915	0.510359	-4.70216
RP11-4F5.2	-0.830628	-0.0785747	-1.76999	0.0922231	0.510969	-4.61647
CTNNBL1	-0.266597	5.93477	-1.7691	0.0923747	0.510969	-6.05402
TMEM117	-0.380759	1.43507	-1.76707	0.0927233	0.512254	-5.33057
UCN	-0.667823	2.01748	-1.76577	0.0929471	0.51307	-4.95512
SLC30A4	-1.13706	-0.14545	-1.76508	0.0930657	0.51307	-4.64375
DAGLB	-0.548416	2.27521	-1.76469	0.0931329	0.513084	-5.24296
GREB1L	-0.743258	-0.354052	-1.76459	0.0931504	0.513084	-4.82067
MST1	-0.960352	0.529826	-1.76368	0.0933066	0.513496	-4.6501
TSTD1	-0.159332	6.83557	-1.76294	0.0934357	0.513848	-6.24408
POLR3F	-0.296028	4.07711	-1.76162	0.0936644	0.51422	-5.69323
RP11-488C13.5	-0.351427	3.11763	-1.7616	0.0936671	0.51422	-5.56481
NEK9	-0.206276	5.11587	-1.76149	0.093687	0.51422	-6.04853
ST3GAL3	-0.688617	1.86841	-1.76133	0.093714	0.51422	-4.96582
PRCP	-0.31236	4.16904	-1.76123	0.093732	0.51422	-5.81174
RAPH1	-0.601279	1.23369	-1.76063	0.0938348	0.514545	-4.96755
AC007038.7	-0.874611	-0.263883	-1.76047	0.0938632	0.514545	-4.82066
CTD-2192J16.22	-0.262596	4.41399	-1.75994	0.0939546	0.514545	-6.00342
MFSD2A	-0.34033	2.11105	-1.75956	0.0940219	0.514545	-5.56895
FXR2	-0.28052	4.37361	-1.75923	0.0940794	0.514545	-5.80308
LRCH3	-0.315725	4.45943	-1.75919	0.0940851	0.514545	-5.7779
VTI1B	-0.182791	5.45356	-1.75878	0.0941573	0.514583	-6.0313
IVNS1ABP	-0.175419	5.89408	-1.75836	0.0942296	0.514793	-6.0171
ZNF83	-1.09747	1.09512	-1.75812	0.0942717	0.514793	-4.62329
ARMC10	-0.220379	5.21676	-1.758	0.0942937	0.514793	-5.94793
KATNAL2	-0.618339	0.0895668	-1.75767	0.0943502	0.514861	-5.08727
AGER	-0.535181	1.87225	-1.75718	0.0944361	0.514861	-5.1733
SOBP	-0.51985	2.85386	-1.75699	0.0944698	0.514861	-5.21197
CTD-2235H24.2	-0.42815	3.5309	-1.75665	0.0945289	0.514861	-5.45375
KIF5C	-0.223392	3.48618	-1.75649	0.0945568	0.514861	-5.94275
ZNF324	-0.526725	2.88353	-1.75635	0.0945807	0.514861	-5.29503
TMEM161A	-0.236166	4.67251	-1.75624	0.0946003	0.514861	-5.8989
MAPKBP1	-0.304076	2.98164	-1.7559	0.09466	0.515008	-5.55026
OGFRL1	-0.280639	3.87384	-1.754	0.0949922	0.516454	-5.93056
VPS13D	-0.298827	3.7429	-1.75363	0.095057	0.516454	-5.72812
CD83	-0.282361	4.56174	-1.75331	0.0951139	0.516504	-5.72243
MAP3K7CL	-0.628249	2.17039	-1.75308	0.0951537	0.516504	-5.1268
GBP1	-0.497142	4.92981	-1.75263	0.095233	0.516698	-5.51504
COG8	-0.170988	5.78775	-1.752	0.0953443	0.516946	-6.11578
RN7SL547P	-1.05939	0.752431	-1.75087	0.0955429	0.517273	-4.79352
RP11-1114A5.4	-1.26485	0.452346	-1.75072	0.0955687	0.517273	-4.59605
FP15737	-0.384941	3.39132	-1.74889	0.0958937	0.518675	-5.68502
DOPEY1	-0.362437	3.50256	-1.7484	0.0959801	0.518964	-5.62985
CRABP2	-1.36488	-0.986066	-1.74738	0.0961601	0.519197	-4.4028
RP11-336A10.2	-1.06191	0.480881	-1.74704	0.0962207	0.519197	-4.78921
RP11-783K16.5	-0.674066	0.487076	-1.74579	0.0964425	0.520215	-4.87442
ZNF718	-0.804143	0.0390329	-1.74518	0.0965514	0.520389	-4.99427
TANGO6	-0.396625	2.72474	-1.74475	0.0966269	0.520497	-5.36185
UBA52	-0.169597	10.1381	-1.74418	0.0967295	0.520743	-6.56989
SCN2B	-1.59733	-0.907535	-1.744	0.0967609	0.520743	-4.62198
RDH13	-0.357103	4.58261	-1.74321	0.0969025	0.520743	-5.82634
KAT8	-0.313022	3.79391	-1.743	0.0969398	0.520743	-5.73071
LINC00641	-0.250151	3.72188	-1.74298	0.0969428	0.520743	-5.89477
PHC2	-0.298314	4.70924	-1.74268	0.0969962	0.520743	-5.8804
UBOX5-AS1	-0.631666	2.60984	-1.74228	0.0970676	0.520743	-5.15914
CYP7B1	-0.913344	-1.29	-1.74217	0.0970884	0.520743	-4.83532
RP11-353N4.6	-0.495753	2.00533	-1.74195	0.0971275	0.520743	-5.16625
WDR7	-0.254052	3.20708	-1.74084	0.0973265	0.521159	-5.7578
GABBR2	-1.38233	0.325166	-1.74079	0.0973347	0.521159	-4.66585
EFNA5	-0.326597	1.36714	-1.74074	0.0973441	0.521159	-5.60391
ARID3B	-0.210591	5.62029	-1.74026	0.0974307	0.521159	-6.17103
GABRA4	-0.658517	-1.28245	-1.74003	0.0974716	0.521159	-4.90793
CTD-3222D19.7	-1.01105	-0.0773396	-1.73966	0.097538	0.521159	-4.76653
PAK3	-0.990009	1.09206	-1.73963	0.0975436	0.521159	-4.72483
RP11-404O13.5	-1.34831	-0.143856	-1.73778	0.0978747	0.521461	-4.58485
NRIP3	-0.696043	1.04032	-1.73755	0.0979174	0.521461	-4.89004
RP11-63A1.1	-0.593954	0.748406	-1.73721	0.0979785	0.521461	-5.02417
SHARPIN	-0.254638	4.59834	-1.73716	0.0979872	0.521461	-5.86629
TOM1L1	-0.209051	4.11351	-1.73699	0.0980176	0.521461	-6.03871
RP11-97O12.7	-0.50806	2.79556	-1.73678	0.0980555	0.521461	-5.36832
RRAGA	-0.256772	4.89153	-1.73674	0.0980635	0.521461	-5.88571
RP11-707M3.3	-0.975933	0.557788	-1.73636	0.0981315	0.521605	-4.59155
ZCCHC7	-0.257084	4.38144	-1.73502	0.0983733	0.521875	-5.89918
METTL10	-0.40876	4.17148	-1.73433	0.0984991	0.521955	-5.55229
SEC14L6	-1.25271	-0.419862	-1.73432	0.0984998	0.521955	-4.3864
EGLN3	-1.33199	0.638055	-1.73408	0.0985439	0.521955	-4.4673
RP11-98D18.9	-0.932374	0.364371	-1.73364	0.0986227	0.521955	-4.7623
ATP5L	-0.108237	9.44656	-1.73348	0.0986521	0.521955	-6.52255
THRSP	-1.00822	0.312201	-1.73342	0.0986638	0.521955	-4.66333
L1CAM	-1.98291	1.47344	-1.73325	0.0986934	0.521955	-4.42097
TMEM208	-0.191299	5.43762	-1.73318	0.098706	0.521955	-6.08403
MCF2L2	-0.334969	2.37602	-1.73311	0.0987196	0.521955	-5.49399
RNF214	-0.353894	3.89271	-1.73217	0.0988902	0.522629	-5.76632
PATZ1	-0.212859	5.31538	-1.73199	0.0989235	0.522629	-6.08507
GHRLOS	-0.553664	2.62199	-1.73186	0.0989466	0.522629	-5.25206
RP11-216P16.2	-0.87984	0.081292	-1.73114	0.0990774	0.522676	-4.84088
NFRKB	-0.223404	4.72876	-1.73101	0.0991018	0.522676	-5.87308
TLR1	-1.45523	-1.47129	-1.73025	0.0992396	0.522676	-4.39848
CASC11	-1.25857	-0.575327	-1.72979	0.0993238	0.522676	-4.41788
VPS37A	-0.276476	3.87124	-1.72934	0.0994056	0.522676	-5.81796
ITGB3BP	-0.271071	6.02729	-1.72771	0.0997037	0.523295	-6.14531
USP54	-0.528396	1.93685	-1.72731	0.0997763	0.523404	-5.10654
MRPL22	-0.186792	6.18031	-1.72718	0.0998006	0.523404	-6.21499
HOXA2	-0.519099	2.77003	-1.72686	0.0998586	0.523404	-5.40574
SEMA3E	-1.09532	0.163637	-1.72672	0.0998851	0.523404	-4.73539
RABEP1	-0.356125	5.42115	-1.72643	0.0999377	0.523419	-5.94374
SCAMP3	-0.188832	5.94345	-1.72577	0.100058	0.523419	-6.25243
CRYBB2P1	-0.3445	3.58187	-1.72576	0.100059	0.523419	-5.64643
RP11-50D9.3	-1.3979	-0.217681	-1.7255	0.100109	0.523482	-4.61588
GS1-393G12.12	-0.19504	5.87429	-1.72534	0.100138	0.523482	-6.10225
ATG2B	-0.335095	3.39659	-1.725	0.1002	0.523566	-5.54468
RP11-343C2.11	-0.466651	3.02747	-1.72367	0.100444	0.523714	-5.53687
GCNT7	-0.868689	0.623331	-1.72364	0.10045	0.523714	-4.89865
MAST2	-0.328142	3.3811	-1.72363	0.100452	0.523714	-5.7391
PIGT	-0.202967	5.67883	-1.72347	0.100482	0.523714	-6.14668
NABP2	-0.283354	4.60142	-1.72289	0.100588	0.523793	-5.96066
POP4	-0.147843	5.76892	-1.72223	0.10071	0.524209	-6.12897
RP11-727A23.5	-0.865357	0.852672	-1.72016	0.101092	0.524853	-4.95094
FBXO11	-0.204969	7.03954	-1.72006	0.101111	0.524853	-6.29735
MRPS18B	-0.165452	7.26025	-1.72005	0.101114	0.524853	-6.34991
AC073254.1	-0.603141	1.51877	-1.71976	0.101166	0.524853	-5.22713
BAK1	-0.449314	3.82456	-1.71973	0.101172	0.524853	-5.68331
GBP1P1	-1.32062	-0.819083	-1.71941	0.10123	0.524853	-4.45972
H6PD	-0.233448	4.52841	-1.71912	0.101285	0.524853	-5.94011
MXD3	-0.180313	7.81456	-1.719	0.101308	0.524853	-6.41672
KNSTRN	-0.228291	5.24166	-1.71809	0.101476	0.525081	-6.03811
BOLA2B	-1.1457	-0.0749488	-1.71799	0.101494	0.525081	-4.68935
PRKD2	-0.334852	4.54992	-1.71766	0.101556	0.525081	-5.79498
MUTYH	-0.282195	3.91847	-1.71745	0.101594	0.525081	-5.83605
CTB-131B5.2	-0.925881	0.902093	-1.71745	0.101595	0.525081	-4.75686
RP4-534N18.2	-1.22867	0.500776	-1.71739	0.101605	0.525081	-4.76219
EIF6	-0.213827	7.65606	-1.71724	0.101635	0.525081	-6.35496
ABI2	-0.21122	5.02319	-1.71719	0.101644	0.525081	-5.90986
URGCP	-0.408436	3.92662	-1.71681	0.101713	0.525269	-5.6964
UBAP2	-0.229759	5.32016	-1.71649	0.101774	0.525412	-6.11455
ARL2	-0.254766	5.3339	-1.71614	0.101839	0.525573	-6.12173
YWHAG	-0.156708	7.64626	-1.71495	0.102061	0.526253	-6.36983
RP11-77H9.2	-0.210825	5.13228	-1.71471	0.102106	0.526253	-6.10348
RP1-40E16.11	-0.568478	1.77492	-1.71439	0.102166	0.526253	-5.23546
ZNF3	-0.214946	5.61249	-1.71418	0.102204	0.526253	-6.16857
CATSPERB	-1.24175	-0.755786	-1.71331	0.102367	0.526399	-4.43824
TBC1D25	-0.301584	4.16736	-1.712	0.102612	0.526975	-5.86833
PPP1R12C	-0.255759	4.41305	-1.71085	0.102827	0.527736	-5.92581
ARHGAP30	-0.149207	6.61475	-1.7101	0.102969	0.528251	-6.33595
TMCO4	-0.333654	2.96078	-1.70963	0.103057	0.528251	-5.65115
HSD17B8	-0.210849	5.05871	-1.70854	0.103263	0.528251	-6.12687
TAOK2	-0.317901	3.56957	-1.70849	0.103272	0.528251	-5.71477
PER1	-0.408896	3.87737	-1.70847	0.103276	0.528251	-5.4902
TOPORS-AS1	-0.513836	3.70441	-1.70847	0.103277	0.528251	-5.7054
VPS41	-0.282591	4.87229	-1.70615	0.103714	0.528841	-6.0117
RP11-617F23.1	-0.347122	4.00076	-1.70559	0.10382	0.528931	-5.76225
LENG9	-0.283318	4.17785	-1.7047	0.10399	0.529251	-5.95158
WWOX	-0.332952	3.94248	-1.70321	0.104272	0.530309	-5.82841
PRAM1	-1.4565	-0.697224	-1.70268	0.104372	0.530309	-4.49524
PIR	-0.224457	0.231698	-1.70232	0.104442	0.530309	-5.81524
RSF1	-0.210959	6.491	-1.702	0.104503	0.530309	-6.26522
CTB-109A12.1	-0.584295	1.25637	-1.70181	0.104539	0.530309	-5.28504
DLGAP1	-0.641775	-1.10074	-1.70172	0.104555	0.530309	-5.00105
PHTF2	-0.21328	4.85919	-1.70127	0.104641	0.530309	-6.02532
CTA-445C9.15	-0.710654	0.807392	-1.7009	0.104712	0.530494	-4.89349
PLXDC1	-0.866597	0.584216	-1.70017	0.104851	0.530985	-4.96617
SAP30L-AS1	-0.553465	1.2215	-1.6997	0.10494	0.530985	-5.18849
AMPD3	-1.23089	0.489456	-1.69956	0.104968	0.530985	-4.43223
CCDC7	-0.604714	0.842334	-1.69924	0.105029	0.531079	-5.14923
ADAT2	-0.314676	4.15359	-1.69871	0.105131	0.531184	-5.75674
AP2A2	-0.331134	4.44637	-1.6986	0.105151	0.531184	-5.77676
SLC25A46	-0.190422	5.41355	-1.69747	0.105368	0.531845	-6.23309
PCED1B-AS1	-0.302466	4.39086	-1.69721	0.105417	0.531845	-5.79935
CBX5	-0.212794	7.12397	-1.69664	0.105527	0.53223	-6.32948
LINC00384	-0.189852	0.680405	-1.69606	0.105638	0.532514	-5.98353
PTPRCAP	-0.321962	4.83457	-1.69371	0.106091	0.534216	-5.6733
SMCO4	-0.262547	2.59764	-1.69321	0.106187	0.53446	-5.75389
SLC28A3	-0.155544	3.31695	-1.69294	0.106241	0.53446	-6.30956
ST5	-0.362861	2.1038	-1.69259	0.106307	0.534472	-5.76498
RP11-1020A11.2	-0.707347	1.20173	-1.69256	0.106313	0.534472	-4.98498
MRPL9	-0.124933	7.05614	-1.69192	0.106438	0.534768	-6.40186
CAMK4	-0.241418	5.49946	-1.69118	0.106581	0.535089	-6.13286
C10orf25	-1.60047	-0.338043	-1.6901	0.106789	0.535511	-4.55317
RP11-308D16.4	-1.44864	-0.968236	-1.68928	0.106949	0.535993	-4.51408
STK11IP	-0.32889	3.43613	-1.68926	0.106954	0.535993	-5.6546
WWP1	-0.301946	4.49017	-1.68849	0.107102	0.536203	-5.92088
IQCH	-1.04748	0.413212	-1.6882	0.107159	0.536203	-4.67145
SLC10A3	-0.308485	4.13257	-1.68813	0.107173	0.536203	-5.91878
LINC00617	-1.22074	0.801742	-1.68799	0.1072	0.536203	-4.4488
DTNB	-0.584701	2.4416	-1.68776	0.107244	0.536203	-5.19095
RGL1	-0.759253	1.32771	-1.68718	0.107357	0.536203	-5.0027
RP11-379H18.1	-0.473578	2.57662	-1.68698	0.107395	0.536203	-5.3652
PIK3R4	-0.376591	3.41015	-1.68697	0.107399	0.536203	-5.61373
RGL2	-0.540148	2.4771	-1.68677	0.107438	0.536203	-5.23631
RP5-935K16.1	-0.278156	4.71725	-1.68649	0.107493	0.536251	-5.90929
ATG9A	-0.22203	5.12127	-1.68637	0.107516	0.536251	-6.10723
IMP3	-0.200671	7.82793	-1.68558	0.107669	0.536845	-6.39555
MAN2B1	-0.248201	4.429	-1.68541	0.107703	0.536845	-6.12421
TAGAP	-0.497213	2.65866	-1.68402	0.107975	0.537527	-5.35187
ZNF786	-0.540686	1.72457	-1.68401	0.107976	0.537527	-5.23718
FASTKD2	-0.230357	4.62379	-1.68363	0.108052	0.537543	-6.08282
TMEM261	-0.182204	6.72606	-1.68227	0.108319	0.537974	-6.22878
PGRMC2	-0.185014	6.04424	-1.6821	0.108351	0.537974	-6.20564
LIMD2	-0.136601	7.50554	-1.6818	0.108409	0.537974	-6.42679
ALG2	-0.285989	4.83826	-1.68137	0.108496	0.537974	-5.93123
CCNB2	-0.252987	6.88321	-1.68102	0.108563	0.538029	-6.27536
C7orf60	-0.535054	2.63026	-1.67973	0.108818	0.538755	-5.42205
FAM124B	-1.23089	-0.411143	-1.67963	0.108838	0.538755	-4.45912
B4GALNT3	-0.324655	0.637552	-1.67937	0.108888	0.538833	-5.58877
ZRANB3	-0.559212	2.65579	-1.67917	0.108928	0.53886	-5.33014
ZNF721	-0.279746	4.40838	-1.6774	0.109278	0.540251	-5.88209
AC009299.3	-0.276954	0.156671	-1.6772	0.109317	0.540277	-5.71826
GDI2	-0.134431	7.47064	-1.6762	0.109516	0.540861	-6.36361
IQCC	-0.599368	1.71276	-1.67611	0.109533	0.540861	-5.23708
EIF1AY	-0.151849	7.16143	-1.67588	0.109579	0.540861	-6.44228
RP11-326I11.3	-0.883685	1.61113	-1.67533	0.109687	0.540861	-5.03776
FAM188B	-0.90518	0.805595	-1.67511	0.109733	0.540861	-5.00265
GNB1L	-0.559665	2.77956	-1.675	0.109755	0.540861	-5.1896
MCM6	-0.173722	7.77771	-1.67447	0.10986	0.540861	-6.43462
ZNF343	-0.513434	2.9113	-1.67366	0.110019	0.540861	-5.39271
SGK1	-1.21096	1.93772	-1.67359	0.110034	0.540861	-4.64774
COX5A	-0.143066	8.47909	-1.67334	0.110084	0.540861	-6.53114
MPPE1	-0.226194	4.56267	-1.67325	0.110101	0.540861	-6.01597
HSPA1B	-0.449776	3.11729	-1.67278	0.110194	0.540861	-5.6889
CHST10	-0.286416	3.34015	-1.67275	0.110202	0.540861	-5.74978
SLC38A7	-0.400889	2.3104	-1.67258	0.110236	0.540861	-5.49853
DRG2	-0.178074	5.38653	-1.67248	0.110254	0.540861	-6.20797
ORMDL2	-0.140074	5.27614	-1.67246	0.110259	0.540861	-6.20597
LOXL2	-0.817172	0.637506	-1.67246	0.110259	0.540861	-4.90178
SLAIN2	-0.247421	5.18404	-1.67109	0.110533	0.541813	-6.09206
PLEKHA4	-0.533909	1.76476	-1.67046	0.110658	0.541813	-5.07689
SLC25A11	-0.240551	5.49007	-1.67017	0.110716	0.541813	-6.08454
RP1-101K10.6	-0.510722	3.0909	-1.66994	0.110763	0.541813	-5.79268
SKI	-0.269503	4.3636	-1.66954	0.110842	0.542033	-5.81437
TMEM42	-0.272902	4.15552	-1.66922	0.110906	0.542178	-5.84771
BOLA3-AS1	-0.643365	0.85303	-1.66854	0.111042	0.542286	-4.93732
ERICH2	-0.470817	-0.100766	-1.66774	0.111204	0.542286	-5.45348
FAM66C	-0.759153	0.168443	-1.66762	0.111229	0.542286	-4.91325
NDUFV1	-0.210537	7.39602	-1.66745	0.111261	0.542286	-6.41748
TRMT44	-0.485122	2.05842	-1.66713	0.111326	0.542286	-5.30478
RP11-46C24.7	-0.54483	1.79854	-1.66713	0.111327	0.542286	-5.24101
MAP1B	-0.3058	2.56202	-1.66706	0.11134	0.542286	-5.7089
NECAB1	-0.415275	2.67526	-1.66684	0.111383	0.542286	-5.53069
YIPF3	-0.214202	4.66351	-1.66677	0.111399	0.542286	-5.97323
KIAA1407	-0.490289	2.85878	-1.66603	0.111547	0.542332	-5.61341
DUSP15	-1.23089	-0.476611	-1.66575	0.111603	0.542332	-4.4777
ATF3	-0.276799	2.82948	-1.66536	0.111682	0.542332	-5.83896
C7orf55	-0.411152	4.61008	-1.66524	0.111706	0.542332	-5.88632
RP11-345K20.2	-0.788189	0.777804	-1.66516	0.111722	0.542332	-4.87622
RP11-164P12.4	-1.23089	-0.744616	-1.66507	0.11174	0.542332	-4.4786
C17orf96	-0.200722	6.17952	-1.665	0.111755	0.542332	-6.33491
NCR1	-0.345493	1.17322	-1.66496	0.111764	0.542332	-5.70837
PIGA	-0.60183	2.4436	-1.66362	0.112033	0.543043	-5.32025
RP11-418J17.1	-0.778438	0.79284	-1.66345	0.112068	0.543043	-4.99792
POLB	-0.219715	4.95231	-1.66343	0.112071	0.543043	-5.99823
AUTS2	-0.373295	2.2502	-1.66198	0.112364	0.543043	-5.54122
SLC39A5	-0.379632	3.34225	-1.66182	0.112397	0.543043	-5.7188
PPP4R4	-0.498314	-0.883114	-1.66177	0.112407	0.543043	-5.14377
MRPL54	-0.209256	5.56681	-1.66161	0.112441	0.543043	-6.07817
SNHG9	-0.27221	5.99775	-1.66147	0.112469	0.543043	-6.23505
SPSB3	-0.216897	4.24467	-1.66144	0.112475	0.543043	-5.94752
RPS10P3	-0.41468	2.09721	-1.66133	0.112496	0.543043	-5.45509
ZXDA	-0.829183	0.992735	-1.66003	0.11276	0.543793	-4.95197
CTC-338M12.5	-0.480896	2.03692	-1.65996	0.112775	0.543793	-5.31373
VGLL4	-0.193577	5.26858	-1.65989	0.11279	0.543793	-6.07466
METTL6	-0.42063	3.71654	-1.65944	0.11288	0.543906	-5.7431
KIF3B	-0.2127	4.85447	-1.65924	0.112921	0.543906	-6.15032
ETV1	-0.748916	1.0358	-1.65847	0.113079	0.543906	-4.93861
COG7	-0.46125	2.66089	-1.6583	0.113114	0.543906	-5.47264
MFSD6	-0.232377	3.88787	-1.65799	0.113177	0.543906	-6.00825
CLPP	-0.166107	6.50594	-1.65791	0.113193	0.543906	-6.32221
SERPINB6	-0.31511	4.40745	-1.65551	0.113682	0.544595	-6.07954
DYSF	-1.23089	-1.63807	-1.65312	0.114172	0.545945	-4.49451
CTC-297N7.10	-0.601667	2.00226	-1.65238	0.114324	0.546341	-5.10748
RP11-16L9.3	-1.25271	-0.13639	-1.65207	0.114389	0.546487	-4.49759
AC110615.1	-0.299466	4.93224	-1.65065	0.11468	0.546884	-6.24518
LRRC58	-0.239168	7.23513	-1.65006	0.114803	0.546972	-6.45307
SCARF1	-1.22074	-1.23053	-1.64963	0.11489	0.547223	-4.5001
CASC10	-0.685065	0.206105	-1.64895	0.115032	0.547237	-4.85516
C6orf1	-0.334684	3.44978	-1.64806	0.115216	0.547443	-5.80589
TXNL1	-0.171155	5.56393	-1.64792	0.115244	0.547443	-6.29183
MVK	-0.424434	4.07165	-1.64768	0.115294	0.547443	-5.64811
PLD1	-0.532219	0.7759	-1.64761	0.115309	0.547443	-5.40044
HMG20B	-0.234119	5.14806	-1.64733	0.115366	0.547504	-6.04109
DCUN1D5	-0.300486	5.28392	-1.64705	0.115425	0.547617	-6.17688
CTD-2659N19.10	-0.195202	6.06276	-1.64584	0.115677	0.54796	-6.3723
TTN-AS1	-0.558126	2.90013	-1.64515	0.115819	0.54796	-5.43935
PRKAR1B	-0.693447	2.24817	-1.64503	0.115845	0.54796	-5.18216
RP11-613M10.8	-0.194847	5.80377	-1.64413	0.116032	0.548348	-6.34254
PIP5K1C	-0.536849	2.29246	-1.6427	0.116329	0.549502	-5.37208
RP3-477O4.14	-0.530455	2.62306	-1.64256	0.116358	0.549502	-5.26004
ZNF324B	-0.650568	1.54418	-1.64217	0.11644	0.549502	-5.19395
THOP1	-0.185161	6.15895	-1.64174	0.116531	0.549718	-6.32476
AC004893.11	-0.479544	2.64874	-1.64099	0.116686	0.550284	-5.44722
ATP6V0A1	-0.443828	3.65766	-1.64021	0.11685	0.550684	-5.74015
FAM166A	-0.194227	8.08331	-1.63944	0.117011	0.550835	-6.48381
ECI1	-0.237227	5.06504	-1.6392	0.117062	0.550835	-6.21642
RN7SL76P	-0.886092	1.12914	-1.6379	0.117335	0.551501	-5.01173
PARS2	-0.541986	2.63729	-1.63714	0.117494	0.551745	-5.42617
RP11-51F16.8	-0.289968	5.65221	-1.63683	0.11756	0.551745	-6.26691
CTD-3214H19.4	-0.246468	5.5654	-1.63578	0.117781	0.552145	-6.25452
RP11-571M6.8	-0.417365	2.93249	-1.63535	0.117871	0.55224	-5.5103
DBP	-0.232352	3.95006	-1.63361	0.118238	0.5533	-5.9733
ADAMTS13	-0.63496	0.843029	-1.6331	0.118347	0.553645	-4.98755
CDCA2	-0.234316	5.85178	-1.63195	0.118591	0.553978	-6.36108
MAP7D1	-0.180516	6.51567	-1.63186	0.118609	0.553978	-6.37841
UBAC2	-0.197178	5.20355	-1.63166	0.118651	0.553978	-6.13359
CD276	-1.02181	0.350979	-1.63122	0.118746	0.553978	-4.78956
LDHA	-0.142349	10.5941	-1.63117	0.118756	0.553978	-6.72361
ZNF607	-1.23089	-0.865613	-1.63111	0.11877	0.553978	-4.52361
SIX3	-0.174782	3.84368	-1.63069	0.118859	0.554072	-6.2366
LINC01125	-0.952886	1.14636	-1.63036	0.118928	0.554072	-4.93055
TMEM89	-1.22074	-1.04356	-1.63015	0.118972	0.554072	-4.52583
ZNF28	-0.629652	1.58588	-1.62978	0.119051	0.554072	-5.09633
ZSCAN10	-1.23089	-1.81236	-1.62973	0.119062	0.554072	-4.52541
XRCC6BP1	-0.33743	3.90255	-1.62972	0.119064	0.554072	-5.85758
FBXO31	-0.224059	4.17988	-1.62969	0.119071	0.554072	-5.89216
PTCD1	-0.14711	7.05913	-1.62925	0.119164	0.554236	-6.43724
SLC2A8	-0.342676	4.39399	-1.62908	0.119201	0.554236	-5.95694
CDADC1	-0.296265	3.24436	-1.62835	0.119357	0.554746	-5.77506
CD180	-0.77526	-0.0506494	-1.62748	0.119542	0.55501	-5.01664
PDCL	-0.255751	4.17567	-1.62718	0.119605	0.55501	-5.88012
RP11-473C18.3	-0.316941	3.25627	-1.62704	0.119635	0.55501	-5.7259
RP11-119F19.2	-0.862963	0.819248	-1.62692	0.11966	0.55501	-4.90055
PBLD	-1.19437	0.254294	-1.62646	0.11976	0.55531	-4.74437
AP000330.8	-0.961091	0.294646	-1.62613	0.119831	0.555432	-5.00945
SPPL2B	-0.319706	4.28465	-1.6259	0.11988	0.555432	-5.96123
RP11-203M5.7	-0.822089	0.202339	-1.62584	0.119892	0.555432	-4.93571
RP11-434H6.6	-1.39897	0.743251	-1.6252	0.12003	0.555686	-4.66447
GPI	-0.145775	9.19089	-1.62509	0.120052	0.555686	-6.57985
RPLP0P6	-0.796627	0.367178	-1.62509	0.120053	0.555686	-4.95624
RP11-269F20.1	-0.437685	0.876117	-1.62478	0.12012	0.555834	-5.55989
MIR155HG	-0.258382	3.27909	-1.62418	0.120248	0.556098	-6.49638
CTD-2026K11.2	-0.220576	7.65966	-1.62344	0.120406	0.556505	-6.47182
ENO1-AS1	-0.674824	1.30028	-1.6227	0.120566	0.556978	-5.00752
CTA-363E6.7	-0.188775	5.5811	-1.62194	0.120729	0.557384	-6.29022
ZFP69B	-0.678271	0.67901	-1.62108	0.120915	0.557871	-5.01648
TBX6	-0.887184	0.0277544	-1.62071	0.120995	0.55808	-4.73251
MAP2K4	-0.203502	4.94609	-1.62025	0.121093	0.558251	-6.18133
C6orf165	-0.648636	1.07794	-1.62021	0.121103	0.558251	-5.08812
ALG6	-0.270927	3.59671	-1.61964	0.121225	0.55849	-5.9541
NME1	-0.161829	8.21822	-1.61918	0.121325	0.558613	-6.58878
RP11-215E13.1	-1.22763	-0.321997	-1.61908	0.121346	0.558613	-4.8779
ZMIZ2	-0.254032	5.16403	-1.61902	0.121359	0.558613	-6.18578
TMEM238	-0.318856	4.06041	-1.6178	0.121623	0.559178	-5.93836
RP11-291B21.2	-1.23089	-0.735449	-1.61768	0.12165	0.559178	-4.54121
GPR107	-0.242796	4.75548	-1.61762	0.121662	0.559178	-6.03684
SCYL2	-0.177703	5.20473	-1.61724	0.121744	0.559242	-6.24769
FOXRED2	-0.296081	4.8943	-1.6167	0.121862	0.559486	-6.13406
RPL39L	-0.220166	5.29593	-1.61667	0.121868	0.559486	-6.24251
AP4S1	-0.620449	1.11438	-1.61594	0.122028	0.559893	-5.28419
RP11-620J15.3	-0.255705	5.28375	-1.61447	0.122347	0.560501	-5.99679
DNAJC30	-0.271164	3.90783	-1.61445	0.122352	0.560501	-5.81545
PDZK1	-0.631523	-0.081948	-1.61442	0.122358	0.560501	-5.17306
MTHFD2	-0.208999	7.58406	-1.6144	0.122362	0.560501	-6.48737
RN7SL329P	-0.705741	0.717205	-1.61432	0.12238	0.560501	-5.0005
SNX32	-1.18424	-0.191026	-1.61418	0.122409	0.560501	-4.63579
THYN1	-0.178268	6.19547	-1.61386	0.122479	0.560656	-6.31217
RP11-734K2.4	-0.963227	1.01087	-1.61339	0.122583	0.560968	-4.78668
JAK2	-0.512096	1.53392	-1.61321	0.122621	0.560982	-5.25681
TTL	-0.319347	4.40577	-1.61273	0.122725	0.561295	-6.01273
PITPNM1	-0.443539	2.11943	-1.6122	0.122843	0.561505	-5.37084
ZNF785	-0.678338	0.723512	-1.61118	0.123066	0.562067	-5.22157
COQ3	-0.325855	3.70433	-1.61047	0.12322	0.562578	-5.84636
ACADVL	-0.163456	5.60943	-1.60978	0.123371	0.562898	-6.17343
BUD31	-0.15675	6.84664	-1.60895	0.123554	0.563185	-6.44351
PLCXD1	-0.19934	5.63071	-1.60889	0.123567	0.563185	-6.24885
C6orf203	-0.36951	3.34519	-1.60838	0.123679	0.563185	-5.81582
PPP6C	-0.130325	6.50901	-1.60818	0.123722	0.563185	-6.40626
CTD-2514K5.4	-0.35096	1.7448	-1.6078	0.123806	0.563185	-5.77859
ALDH1B1	-0.264549	4.1718	-1.60775	0.123818	0.563185	-6.17412
PRELID1	-0.182739	7.67435	-1.60756	0.12386	0.563213	-6.57898
RP11-517P14.2	-1.33499	0.0717703	-1.60719	0.123941	0.563234	-4.79038
RP11-517H2.6	-0.69737	0.332964	-1.607	0.123981	0.563234	-4.90746
MYO1C	-0.244191	3.73967	-1.60689	0.124007	0.563234	-6.09553
AC004980.9	-0.711981	0.01957	-1.60608	0.124186	0.56372	-5.0713
TLK2	-0.189305	4.49193	-1.6048	0.124467	0.564509	-6.07417
METTL4	-0.349174	2.76261	-1.6046	0.124511	0.564545	-5.58337
RAB34	-0.256414	1.72044	-1.60407	0.124629	0.564757	-6.20217
C11orf49	-0.219554	5.08874	-1.60332	0.124795	0.564894	-6.11014
GANC	-0.374808	3.00825	-1.60328	0.124803	0.564894	-5.6602
RABL2B	-0.153503	5.54224	-1.60273	0.124925	0.565169	-6.38072
LINC01024	-0.828831	0.0166202	-1.60247	0.124984	0.565169	-4.83267
RBM42	-0.215682	6.03234	-1.60236	0.125007	0.565169	-6.32462
DOK2	-0.232988	4.31181	-1.60195	0.125098	0.565345	-6.17582
RP11-1099M24.7	-1.60509	-0.0696956	-1.60173	0.125148	0.565345	-4.87662
AIP	-0.176391	6.04819	-1.6017	0.125154	0.565345	-6.31642
BRF1	-0.314941	3.79934	-1.60144	0.12521	0.56537	-5.92612
DNASE1	-0.144625	6.72014	-1.60077	0.12536	0.56537	-6.45624
RP11-333J10.3	-0.629117	-0.451014	-1.60062	0.125393	0.56537	-5.19843
RPS15AP10	-0.567729	1.42752	-1.60041	0.12544	0.56537	-5.25365
ESRP2	-0.304219	4.2891	-1.60038	0.125446	0.56537	-5.84576
PGM3	-0.25432	4.10047	-1.59947	0.125648	0.565982	-6.01232
RRP9	-0.190435	4.95931	-1.59883	0.125792	0.566203	-6.22719
DLGAP5	-0.207925	4.79937	-1.59845	0.125876	0.566203	-6.27325
PARD3	-0.292292	0.495215	-1.59826	0.125919	0.566203	-5.99902
MLH3	-0.306075	4.40039	-1.59753	0.126081	0.566773	-6.08014
PLEKHA2	-0.145371	6.05136	-1.59651	0.126309	0.567087	-6.39775
DHFR	-0.148878	7.70479	-1.59618	0.126383	0.567087	-6.58573
MRPL55	-0.212474	6.51847	-1.59603	0.126418	0.567087	-6.49461
TFB1M	-0.174995	5.50419	-1.59593	0.126439	0.567087	-6.32989
UBE2R2	-0.150554	6.97844	-1.59593	0.126439	0.567087	-6.52351
SPOPL	-0.252587	3.92841	-1.59549	0.126538	0.567167	-5.98879
NF2	-0.19279	4.80986	-1.59535	0.12657	0.567167	-6.14093
BHLHE40-AS1	-0.285645	3.48717	-1.59511	0.126623	0.567167	-5.79705
TMEM62	-0.245026	3.74035	-1.59462	0.126733	0.567402	-5.91262
KCNH4	-1.11989	-0.247614	-1.59435	0.126794	0.567402	-4.97362
ALDH3A2	-0.318792	4.04115	-1.59433	0.126798	0.567402	-5.83718
MSC	-0.258018	3.15255	-1.59396	0.126881	0.567614	-6.48972
GAP43	-0.396419	-0.206926	-1.59332	0.127026	0.56785	-5.5641
CTB-193M12.3	-0.789908	0.855422	-1.59303	0.12709	0.56785	-5.06287
RPS2	-0.121012	9.70553	-1.59262	0.127182	0.56785	-6.7713
SAPCD1-AS1	-0.52183	2.16186	-1.59219	0.12728	0.567948	-5.53581
MAP2K5	-0.266608	4.07996	-1.59179	0.127369	0.568126	-5.88016
ZNF559-ZNF177	-1.0831	0.221928	-1.59147	0.127442	0.568189	-4.83278
UBE2J1	-0.175581	5.46107	-1.59065	0.127627	0.56819	-6.20845
ZNHIT1	-0.214394	5.60093	-1.59046	0.127668	0.56819	-6.26885
ZG16B	-1.22074	0.886047	-1.59014	0.127742	0.56819	-4.57798
RP5-874C20.3	-0.457343	2.03084	-1.59008	0.127754	0.56819	-5.49032
SNRNP70	-0.14172	7.13927	-1.59006	0.127759	0.56819	-6.54249
ORC4	-0.272328	4.65095	-1.58963	0.127857	0.56819	-6.00307
AC091171.1	-0.292382	3.2858	-1.58918	0.127959	0.56824	-5.84548
EVC	-0.315132	2.49236	-1.58735	0.128371	0.569528	-5.88793
ARF3	-0.15565	6.35191	-1.58721	0.128404	0.569528	-6.44883
C1orf74	-0.313733	2.24092	-1.5872	0.128407	0.569528	-5.68781
ZC3H18	-0.180386	6.33847	-1.5871	0.128429	0.569528	-6.4322
SNX17	-0.175909	5.7122	-1.58675	0.128509	0.56956	-6.27016
KIF27	-0.614215	2.03979	-1.58608	0.128661	0.569755	-5.48297
PSEN1	-0.244891	4.32818	-1.58569	0.128748	0.569976	-6.02538
IDS	-0.201798	4.91964	-1.58521	0.128859	0.569976	-6.18947
CTD-2015H6.3	-1.08654	-0.28877	-1.58467	0.128981	0.57021	-4.72492
MMP16	-1.07635	0.0789442	-1.58351	0.129245	0.571025	-4.92484
RPS15	-0.136405	10.3798	-1.58329	0.129295	0.571025	-6.78065
SGPP2	-0.831075	0.279734	-1.58322	0.129311	0.571025	-4.99837
SETD8	-0.173538	5.68346	-1.58181	0.129633	0.571867	-6.34459
ERVK13-1	-0.450231	1.1429	-1.58149	0.129706	0.571867	-5.36389
CTD-2196E14.6	-0.663492	-0.254374	-1.5814	0.129727	0.571867	-5.04886
C2orf15	-0.175146	5.98978	-1.58094	0.129832	0.571867	-6.35907
PKD2	-0.360697	1.53731	-1.58074	0.129878	0.571867	-5.78538
RP5-1103G7.4	-0.864493	0.166618	-1.58042	0.129951	0.571867	-4.88683
TUBD1	-0.394295	2.74978	-1.58035	0.129967	0.571867	-5.57401
FAM84A	-1.43482	-0.213937	-1.57998	0.130051	0.571867	-4.80017
RPIA	-0.160211	6.03843	-1.57982	0.13009	0.571867	-6.38358
NHP2L1	-0.146711	7.81989	-1.57969	0.130118	0.571867	-6.59874
CCDC57	-0.321406	3.99447	-1.579	0.130276	0.572082	-5.95728
ULK4	-0.412	2.12256	-1.578	0.130507	0.5723	-5.53323
ACRV1	-0.346417	2.37311	-1.57706	0.130723	0.573085	-5.66753
PPM1M	-0.22162	3.8631	-1.57596	0.130977	0.573879	-6.08081
HSF2	-0.168312	5.96835	-1.57529	0.131129	0.574229	-6.38578
CTNND1	-0.900115	2.63719	-1.574	0.131429	0.575181	-5.22297
CTD-3025N20.3	-0.741951	0.711552	-1.57367	0.131506	0.575181	-5.125
ZC3H13	-0.242317	7.08078	-1.57335	0.131578	0.575181	-6.62973
RBFOX3	-0.76701	2.0288	-1.57321	0.13161	0.575181	-4.95166
OAZ3	-0.515248	1.1343	-1.57318	0.131617	0.575181	-5.39243
MLLT10P1	-0.845176	2.29787	-1.57312	0.131633	0.575181	-5.29624
H2AFZ	-0.1408	10.1858	-1.57224	0.131835	0.575791	-6.79541
KLHL42	-0.21997	4.84989	-1.57217	0.131852	0.575791	-6.30109
ZNF611	-0.43365	2.24371	-1.57152	0.132003	0.576105	-5.5376
GPHA2	-0.742923	0.668803	-1.57105	0.132112	0.576105	-4.93911
BAD	-0.263305	4.58098	-1.571	0.132124	0.576105	-6.13191
ZNF836	-0.309293	3.19155	-1.57076	0.132179	0.576105	-5.78374
RP11-17M16.2	-0.540245	-0.831833	-1.56936	0.132505	0.577203	-5.32471
DBT	-0.215919	4.0271	-1.56879	0.132638	0.577429	-6.11413
CREBL2	-0.320833	3.14399	-1.56846	0.132715	0.577429	-5.9184
PDE8A	-0.342357	3.14275	-1.56759	0.132918	0.578047	-5.69289
SGSH	-0.251541	3.34032	-1.56715	0.13302	0.578191	-6.11796
FASLG	-0.530882	0.965343	-1.56712	0.133027	0.578191	-5.46754
PLEK2	-1.23089	-0.877937	-1.56697	0.133062	0.578191	-4.60672
RP11-139I14.2	-0.878848	-0.517373	-1.5662	0.133242	0.578654	-4.94978
DNAL4	-0.341638	3.87356	-1.56592	0.133309	0.578785	-5.80989
ZIK1	-1.05768	0.149593	-1.56555	0.133393	0.578985	-4.74504
POC1A	-0.253199	5.38401	-1.5654	0.133428	0.578985	-6.25402
TMEM184B	-0.236559	3.75761	-1.56482	0.133565	0.579062	-5.92674
ATP2C2	-0.765984	1.15599	-1.56451	0.133637	0.579062	-4.99877
RP11-727A23.11	-0.221822	4.50404	-1.56405	0.133746	0.579062	-6.23799
RP3-462E2.5	-0.684724	0.844253	-1.56346	0.133884	0.579062	-5.1374
MBNL2	-0.338616	3.53693	-1.56313	0.133961	0.579062	-5.91362
TTC9C	-0.242174	4.14755	-1.56284	0.134031	0.579062	-6.03305
RP11-245C23.3	-1.45862	-0.0421233	-1.56269	0.134066	0.579062	-4.83177
RBCK1	-0.196928	6.74286	-1.56267	0.134071	0.579062	-6.41166
HMGN1P8	-0.763237	0.644283	-1.56213	0.134196	0.579106	-5.04779
RP11-141B14.1	-1.03316	0.111272	-1.56167	0.134306	0.579106	-4.9104
BCL11A	-0.440853	-0.12657	-1.56141	0.134365	0.579106	-5.50773
C2CD4D	-0.240695	1.21342	-1.5613	0.134392	0.579106	-5.98816
ZNF233	-0.875832	0.158333	-1.56029	0.13463	0.579709	-4.90326
RP11-793H13.11	-0.777013	0.43973	-1.56023	0.134644	0.579709	-4.91786
COX11	-0.163614	5.7474	-1.56016	0.134662	0.579709	-6.54302
ZFPM1	-0.522994	2.41245	-1.55969	0.134773	0.579869	-5.51654
MRPL30	-0.204373	5.23146	-1.55919	0.134891	0.579927	-6.26666
C9orf64	-0.442742	2.90116	-1.55855	0.13504	0.58038	-5.93156
PLEKHO2	-0.321841	3.52097	-1.5584	0.135076	0.58038	-5.91176
MTF1	-0.201123	4.67401	-1.55772	0.135238	0.580759	-6.26602
WDR83OS	-0.155475	6.50095	-1.55659	0.135506	0.581434	-6.53711
NDOR1	-0.791273	0.56003	-1.55622	0.135594	0.581655	-5.27081
MMAA	-0.259497	3.26976	-1.55587	0.135677	0.581851	-6.06271
TNN	-0.768925	0.550343	-1.55412	0.136091	0.582994	-5.20389
SLC7A11	-0.36857	3.23273	-1.55308	0.136341	0.58355	-5.80491
MIOS	-0.358668	3.14447	-1.55297	0.136367	0.58355	-5.84004
METTL21A	-0.200756	4.14759	-1.55291	0.13638	0.58355	-6.16884
FAM175A	-0.182284	5.91873	-1.55275	0.136418	0.58355	-6.48219
ST20	-0.295358	3.7239	-1.55266	0.13644	0.58355	-6.01558
GMDS-AS1	-0.744406	1.15684	-1.5525	0.136479	0.58355	-5.14713
ETFB	-0.164003	6.62967	-1.55206	0.136584	0.583834	-6.57271
RP11-360L9.8	-0.734806	0.347246	-1.55171	0.136666	0.583936	-5.03437
SRSF3	-0.130096	9.25368	-1.55141	0.136738	0.583936	-6.77466
ADA	-0.208665	6.51046	-1.55118	0.136793	0.583936	-6.50886
MASTL	-0.383134	3.19454	-1.55002	0.137071	0.584389	-5.72482
EMILIN2	-0.303628	4.56738	-1.54984	0.137114	0.584389	-6.02364
STK19	-0.438842	3.20314	-1.54931	0.13724	0.584737	-5.66103
PNPLA6	-0.335118	3.34804	-1.54811	0.137528	0.585523	-5.91142
NUDCD3	-0.221795	6.00798	-1.54806	0.137541	0.585523	-6.36942
ERI2	-0.324459	3.21205	-1.54756	0.137662	0.585523	-5.75205
CRISPLD1	-0.54652	-1.42349	-1.54707	0.137779	0.585523	-5.09718
GGPS1	-0.163832	5.42336	-1.5459	0.138061	0.586156	-6.40073
GAPVD1	-0.239098	5.52689	-1.54583	0.138078	0.586156	-6.3459
SMIM4	-0.163277	6.28397	-1.5456	0.138131	0.586156	-6.435
RP11-452D12.1	-1.02002	-0.0738637	-1.54519	0.138232	0.586427	-4.88184
NAGPA	-0.344443	2.87463	-1.54476	0.138335	0.586705	-5.79671
RUNDC3B	-0.579545	1.23583	-1.54458	0.138378	0.586728	-5.2543
RP11-384M15.3	-0.225124	3.22927	-1.54393	0.138534	0.586918	-6.05731
LIN37	-0.459748	1.99561	-1.5435	0.13864	0.58699	-5.53619
FNBP1L	-0.681481	2.75458	-1.5431	0.138736	0.587139	-5.5548
RP13-735L24.1	-0.638141	1.94759	-1.54261	0.138854	0.587322	-5.32523
ARL5B	-0.421443	4.0986	-1.54239	0.138907	0.587389	-5.76851
TPX2	-0.195274	7.58827	-1.54215	0.138967	0.587487	-6.6132
PREP	-0.267639	5.45859	-1.54038	0.139394	0.588532	-6.38663
CD99P1	-0.343678	1.88513	-1.54036	0.139401	0.588532	-5.73712
RP11-585P4.5	-0.553451	0.372618	-1.54001	0.139484	0.58859	-5.16057
INPP4B	-0.821217	1.06877	-1.53999	0.139489	0.58859	-4.86497
ACOT4	-0.266507	3.48737	-1.53946	0.139618	0.588818	-5.9809
THAP11	-0.290381	5.75613	-1.53891	0.139752	0.589101	-6.39031
TMCO6	-0.153687	4.96244	-1.53888	0.13976	0.589101	-6.30822
IFT81	-0.462098	2.67217	-1.53808	0.139955	0.589398	-5.63424
[truncated: 13,757 more rows]
