# Supplementary material for: Integrated clinical and genomic evaluation of guadecitabine (SGI-110) in peripheral T-cell lymphoma
Source: Leukemia. 2022 Apr 22;36(6):1654–65. doi: 10.1038/s41375-022-01571-8 (PMC9162925; doi:10.1038/s41375-022-01571-8)
Supplement: Supplementary file 8 — Supplementary Table S6 [file 41375_2022_1571_MOESM8_ESM.xlsx]

## Sheet: HUT78_SGIvDMSO_Hallmarks_pos
NAME	SIZE	ES	NES	NOM p-val	FDR q-val	FWER p-val	RANK AT MAX	LEADING EDGE
HALLMARK_TNFA_SIGNALING_VIA_NFKB	163	0.704421	2.99749	0	0	0	1799	tags=51%, list=11%, signal=57%
HALLMARK_INTERFERON_GAMMA_RESPONSE	174	0.629374	2.7286	0	0	0	2882	tags=58%, list=18%, signal=70%
HALLMARK_INTERFERON_ALPHA_RESPONSE	89	0.668985	2.5778	0	0	0	1793	tags=49%, list=11%, signal=55%
HALLMARK_TGF_BETA_SIGNALING	48	0.640556	2.24694	0	0	0	2236	tags=42%, list=14%, signal=48%
HALLMARK_INFLAMMATORY_RESPONSE	125	0.544697	2.22637	0	0	0	1869	tags=37%, list=12%, signal=41%
HALLMARK_UV_RESPONSE_UP	131	0.534453	2.22467	0	0	0	2894	tags=44%, list=18%, signal=53%
HALLMARK_APOPTOSIS	131	0.512592	2.12491	0	0	0	1710	tags=34%, list=11%, signal=37%
HALLMARK_ALLOGRAFT_REJECTION	148	0.496121	2.0919	0	0	0	1884	tags=33%, list=12%, signal=37%
HALLMARK_COMPLEMENT	140	0.480098	1.99648	0	0.000160494	0.001	1747	tags=28%, list=11%, signal=31%
HALLMARK_COAGULATION	69	0.529292	1.96911	0	0.000144444	0.001	2182	tags=33%, list=14%, signal=39%
HALLMARK_IL2_STAT5_SIGNALING	165	0.444566	1.89292	0	0.000687613	0.005	2731	tags=36%, list=17%, signal=43%
HALLMARK_P53_PATHWAY	168	0.438161	1.86966	0	0.000738645	0.006	1306	tags=24%, list=8%, signal=26%
HALLMARK_EPITHELIAL_MESENCHYMAL_TRANSITION	112	0.457148	1.85536	0	0.000888723	0.008	1560	tags=26%, list=10%, signal=29%
HALLMARK_UNFOLDED_PROTEIN_RESPONSE	104	0.43622	1.76934	0	0.00317629	0.031	3765	tags=40%, list=24%, signal=53%
HALLMARK_ESTROGEN_RESPONSE_LATE	139	0.423173	1.76887	0	0.00296453	0.031	1887	tags=29%, list=12%, signal=33%
HALLMARK_IL6_JAK_STAT3_SIGNALING	60	0.484419	1.7532	0.00377358	0.0032133	0.036	1768	tags=23%, list=11%, signal=26%
HALLMARK_KRAS_SIGNALING_UP	119	0.418989	1.71018	0	0.00466954	0.055	1560	tags=26%, list=10%, signal=29%
HALLMARK_REACTIVE_OXYGEN_SPECIES_PATHWAY	44	0.484587	1.67569	0.00564972	0.00611357	0.075	2984	tags=39%, list=19%, signal=48%
HALLMARK_MYOGENESIS	123	0.399946	1.6452	0.00185185	0.00778118	0.098	2046	tags=27%, list=13%, signal=31%
HALLMARK_ANGIOGENESIS	18	0.572693	1.5937	0.0274841	0.0120627	0.161	1305	tags=33%, list=8%, signal=36%
HALLMARK_WNT_BETA_CATENIN_SIGNALING	34	0.485837	1.58996	0.0172414	0.0119207	0.167	2809	tags=38%, list=18%, signal=46%
HALLMARK_PROTEIN_SECRETION	89	0.403315	1.57276	0.00719425	0.0132441	0.194	1702	tags=22%, list=11%, signal=25%
HALLMARK_APICAL_SURFACE	28	0.488998	1.49126	0.0527273	0.0261041	0.357	1533	tags=25%, list=10%, signal=28%
HALLMARK_XENOBIOTIC_METABOLISM	127	0.34902	1.46039	0.0149813	0.0332722	0.444	1899	tags=26%, list=12%, signal=29%
HALLMARK_ESTROGEN_RESPONSE_EARLY	144	0.343629	1.437	0.0107527	0.0394655	0.516	2359	tags=28%, list=15%, signal=32%
HALLMARK_MYC_TARGETS_V1	194	0.311996	1.36361	0.0104895	0.0705829	0.742	3593	tags=31%, list=23%, signal=40%
HALLMARK_HEME_METABOLISM	154	0.319276	1.36161	0.0318352	0.0689717	0.747	2159	tags=23%, list=14%, signal=26%
HALLMARK_HYPOXIA	148	0.31886	1.3442	0.0381679	0.0763531	0.79	2053	tags=23%, list=13%, signal=26%
HALLMARK_GLYCOLYSIS	159	0.312848	1.32353	0.0512821	0.0852187	0.84	2717	tags=27%, list=17%, signal=32%
HALLMARK_MTORC1_SIGNALING	192	0.299861	1.30282	0.0386643	0.0972017	0.89	1984	tags=24%, list=13%, signal=28%
HALLMARK_APICAL_JUNCTION	136	0.303105	1.26143	0.0923345	0.125182	0.957	1005	tags=13%, list=6%, signal=14%
HALLMARK_FATTY_ACID_METABOLISM	125	0.286854	1.17945	0.15493	0.20375	0.995	1864	tags=20%, list=12%, signal=23%
HALLMARK_DNA_REPAIR	144	0.275319	1.15648	0.161818	0.227176	0.996	3425	tags=28%, list=22%, signal=36%
HALLMARK_NOTCH_SIGNALING	22	0.370406	1.07847	0.337187	0.34519	1	451	tags=18%, list=3%, signal=19%
HALLMARK_G2M_CHECKPOINT	186	0.234367	1.02742	0.367876	0.437538	1	3198	tags=24%, list=20%, signal=29%
HALLMARK_SPERMATOGENESIS	76	0.255017	0.96102	0.541446	0.575845	1	3166	tags=30%, list=20%, signal=38%
HALLMARK_ADIPOGENESIS	159	0.200802	0.854892	0.787719	0.809181	1	3706	tags=31%, list=24%, signal=40%
HALLMARK_E2F_TARGETS	195	0.191605	0.831418	0.887868	0.837502	1	2124	tags=15%, list=13%, signal=18%
HALLMARK_PANCREAS_BETA_CELLS	18	0.229588	0.639906	0.912109	0.987109	1	234	tags=6%, list=1%, signal=6%

## Sheet: HUT78_SGIvDMSO_Hallmarks_neg
NAME	SIZE	ES	NES	NOM p-val	FDR q-val	FWER p-val	RANK AT MAX	LEADING EDGE
HALLMARK_CHOLESTEROL_HOMEOSTASIS	63	-0.402387	-1.52222	0.0101626	0.113282	0.207	1296	tags=25%, list=8%, signal=28%
HALLMARK_UV_RESPONSE_DN	118	-0.278428	-1.17659	0.150327	0.864258	0.978	3952	tags=39%, list=25%, signal=52%
HALLMARK_MITOTIC_SPINDLE	190	-0.260134	-1.1706	0.111888	0.602688	0.981	3938	tags=35%, list=25%, signal=46%
HALLMARK_HEDGEHOG_SIGNALING	24	-0.388742	-1.16976	0.244856	0.454166	0.981	514	tags=13%, list=3%, signal=13%
HALLMARK_ANDROGEN_RESPONSE	82	-0.286796	-1.15289	0.216216	0.411996	0.988	4114	tags=35%, list=26%, signal=48%
HALLMARK_KRAS_SIGNALING_DN	81	-0.281596	-1.09524	0.288421	0.492611	0.997	1627	tags=16%, list=10%, signal=18%
HALLMARK_PI3K_AKT_MTOR_SIGNALING	93	-0.239699	-0.972181	0.496788	0.808626	1	2349	tags=18%, list=15%, signal=21%
HALLMARK_PEROXISOME	89	-0.23752	-0.945875	0.583333	0.797532	1	1085	tags=13%, list=7%, signal=14%
HALLMARK_BILE_ACID_METABOLISM	76	-0.217936	-0.86132	0.743875	0.948695	1	3656	tags=30%, list=23%, signal=39%
HALLMARK_OXIDATIVE_PHOSPHORYLATION	182	-0.182019	-0.826747	0.907317	0.926881	1	1730	tags=12%, list=11%, signal=13%
HALLMARK_MYC_TARGETS_V2	58	-0.213517	-0.78693	0.861538	0.90096	1	2314	tags=17%, list=15%, signal=20%

## Sheet: SMZ1_SGIvDMSO_Hallmarks_pos
NAME	SIZE	ES	NES	NOM p-val	FDR q-val	FWER p-val	RANK AT MAX	LEADING EDGE
HALLMARK_P53_PATHWAY	168	0.558452	2.41316	0	0	0	2248	tags=39%, list=14%, signal=45%
HALLMARK_APOPTOSIS	131	0.524893	2.21048	0	0	0	1803	tags=31%, list=11%, signal=35%
HALLMARK_EPITHELIAL_MESENCHYMAL_TRANSITION	112	0.519354	2.11124	0	0	0	1815	tags=35%, list=12%, signal=39%
HALLMARK_ESTROGEN_RESPONSE_EARLY	144	0.461508	1.96592	0	0.000684421	0.002	1992	tags=28%, list=13%, signal=32%
HALLMARK_ANGIOGENESIS	18	0.650192	1.90636	0	0.00103695	0.004	2248	tags=50%, list=14%, signal=58%
HALLMARK_MYOGENESIS	123	0.43141	1.77668	0	0.00592714	0.026	1962	tags=22%, list=12%, signal=25%
HALLMARK_COAGULATION	69	0.458219	1.71505	0.00178253	0.00970634	0.05	2597	tags=35%, list=16%, signal=41%
HALLMARK_ESTROGEN_RESPONSE_LATE	139	0.40218	1.70951	0	0.00900421	0.053	1989	tags=25%, list=13%, signal=29%
HALLMARK_REACTIVE_OXYGEN_SPECIES_PATHWAY	44	0.462877	1.58101	0.00956023	0.0297299	0.178	1033	tags=18%, list=7%, signal=19%
HALLMARK_XENOBIOTIC_METABOLISM	127	0.378394	1.56722	0.00509338	0.0310908	0.203	2367	tags=26%, list=15%, signal=30%
HALLMARK_COMPLEMENT	140	0.372374	1.56673	0.0037037	0.0282643	0.203	2779	tags=33%, list=18%, signal=40%
HALLMARK_INTERFERON_ALPHA_RESPONSE	89	0.394801	1.55882	0.00869565	0.0277615	0.215	2672	tags=31%, list=17%, signal=38%
HALLMARK_INTERFERON_GAMMA_RESPONSE	174	0.359944	1.55724	0.00329489	0.0261462	0.22	2146	tags=25%, list=14%, signal=28%
HALLMARK_HYPOXIA	148	0.357557	1.52412	0.0119658	0.0335812	0.285	1536	tags=20%, list=10%, signal=22%
HALLMARK_APICAL_SURFACE	28	0.486779	1.50049	0.0472441	0.0404113	0.353	1796	tags=29%, list=11%, signal=32%
HALLMARK_TNFA_SIGNALING_VIA_NFKB	163	0.34853	1.49441	0	0.039352	0.365	1740	tags=25%, list=11%, signal=27%
HALLMARK_NOTCH_SIGNALING	22	0.510064	1.48644	0.0661479	0.0399744	0.391	1312	tags=27%, list=8%, signal=30%
HALLMARK_ALLOGRAFT_REJECTION	148	0.342799	1.46158	0.0106762	0.0461144	0.457	1841	tags=22%, list=12%, signal=24%
HALLMARK_BILE_ACID_METABOLISM	76	0.379339	1.44229	0.0283554	0.0511285	0.512	2034	tags=24%, list=13%, signal=27%
HALLMARK_INFLAMMATORY_RESPONSE	125	0.346682	1.43701	0.0140845	0.0511441	0.532	2412	tags=27%, list=15%, signal=32%
HALLMARK_APICAL_JUNCTION	136	0.340075	1.42762	0.0176056	0.0531565	0.563	2944	tags=27%, list=19%, signal=33%
HALLMARK_PROTEIN_SECRETION	89	0.363652	1.41813	0.0397112	0.0553416	0.595	4153	tags=44%, list=26%, signal=59%
HALLMARK_TGF_BETA_SIGNALING	48	0.40122	1.41125	0.0580986	0.0564033	0.616	3222	tags=33%, list=20%, signal=42%
HALLMARK_CHOLESTEROL_HOMEOSTASIS	63	0.372668	1.37877	0.0632911	0.0686163	0.708	649	tags=13%, list=4%, signal=13%
HALLMARK_IL2_STAT5_SIGNALING	165	0.296778	1.27554	0.0587219	0.142425	0.922	2656	tags=25%, list=17%, signal=30%
HALLMARK_HEME_METABOLISM	154	0.297657	1.26905	0.0809917	0.143852	0.932	3521	tags=31%, list=22%, signal=39%
HALLMARK_IL6_JAK_STAT3_SIGNALING	60	0.331559	1.19844	0.181648	0.223438	0.99	1783	tags=25%, list=11%, signal=28%
HALLMARK_UV_RESPONSE_UP	131	0.274281	1.16173	0.184502	0.268528	0.995	3122	tags=32%, list=20%, signal=40%
HALLMARK_KRAS_SIGNALING_UP	119	0.272201	1.11956	0.246528	0.332038	0.999	3017	tags=29%, list=19%, signal=35%
HALLMARK_GLYCOLYSIS	159	0.253476	1.09427	0.288927	0.367646	0.999	1442	tags=13%, list=9%, signal=14%
HALLMARK_ANDROGEN_RESPONSE	82	0.278435	1.0863	0.333952	0.370849	1	2170	tags=18%, list=14%, signal=21%
HALLMARK_WNT_BETA_CATENIN_SIGNALING	34	0.334012	1.08282	0.31758	0.366172	1	2068	tags=24%, list=13%, signal=27%
HALLMARK_PEROXISOME	89	0.246415	0.972009	0.496429	0.599201	1	2351	tags=21%, list=15%, signal=25%
HALLMARK_FATTY_ACID_METABOLISM	125	0.222069	0.931097	0.619893	0.685339	1	2710	tags=21%, list=17%, signal=25%
HALLMARK_UV_RESPONSE_DN	118	0.216362	0.894415	0.700901	0.754499	1	2701	tags=21%, list=17%, signal=25%
HALLMARK_MITOTIC_SPINDLE	190	0.186326	0.817611	0.91443	0.902751	1	2837	tags=21%, list=18%, signal=25%
HALLMARK_UNFOLDED_PROTEIN_RESPONSE	104	0.201063	0.802447	0.864286	0.906688	1	1684	tags=12%, list=11%, signal=13%
HALLMARK_KRAS_SIGNALING_DN	81	0.190595	0.736212	0.931354	0.964997	1	1440	tags=11%, list=9%, signal=12%
HALLMARK_PANCREAS_BETA_CELLS	18	0.258692	0.709165	0.85283	0.959172	1	894	tags=11%, list=6%, signal=12%

## Sheet: SMZ1_SGIvDMSO_Hallmarks_neg
NAME	SIZE	ES	NES	NOM p-val	FDR q-val	FWER p-val	RANK AT MAX	LEADING EDGE
HALLMARK_MTORC1_SIGNALING	192	-0.338065	-1.5664	0	0.0820857	0.15	2440	tags=24%, list=15%, signal=28%
HALLMARK_OXIDATIVE_PHOSPHORYLATION	182	-0.332264	-1.52392	0	0.0599151	0.209	4051	tags=36%, list=26%, signal=48%
HALLMARK_MYC_TARGETS_V1	194	-0.292337	-1.37658	0.00744417	0.139014	0.568	3290	tags=26%, list=21%, signal=33%
HALLMARK_ADIPOGENESIS	159	-0.256488	-1.15882	0.145408	0.490639	0.981	3027	tags=25%, list=19%, signal=31%
HALLMARK_E2F_TARGETS	195	-0.242982	-1.12033	0.190104	0.505556	0.997	2229	tags=17%, list=14%, signal=20%
HALLMARK_SPERMATOGENESIS	76	-0.258252	-1.01948	0.409722	0.748086	1	3316	tags=33%, list=21%, signal=41%
HALLMARK_DNA_REPAIR	144	-0.203579	-0.901253	0.756691	1	1	1133	tags=10%, list=7%, signal=11%
HALLMARK_HEDGEHOG_SIGNALING	24	-0.294896	-0.896007	0.598377	0.957118	1	2645	tags=29%, list=17%, signal=35%
HALLMARK_G2M_CHECKPOINT	186	-0.188214	-0.882867	0.817961	0.888032	1	2321	tags=16%, list=15%, signal=19%
HALLMARK_PI3K_AKT_MTOR_SIGNALING	93	-0.211809	-0.8795	0.727483	0.807896	1	2010	tags=15%, list=13%, signal=17%
HALLMARK_MYC_TARGETS_V2	58	-0.201496	-0.764979	0.880851	0.926042	1	3867	tags=26%, list=25%, signal=34%
