# Supplementary material for: Integrated clinical and genomic evaluation of guadecitabine (SGI-110) in peripheral T-cell lymphoma
Source: Leukemia. 2022 Apr 22;36(6):1654–65. doi: 10.1038/s41375-022-01571-8 (PMC9162925; doi:10.1038/s41375-022-01571-8)
Supplement: Supplementary file 9 — Supplementary Table S7 [file 41375_2022_1571_MOESM9_ESM.xls]

## Sheet: sgRNA lib
Supplemental Table S7: sgRNA sequences used in epigenetics library screen
ID_185	AAGAGCTACGAGCTGCCTGA	ACTB
ID_186	CGTACAGGGATAGCACAGCC	ACTB
ID_187	GGATTCCTATGTGGGCGACG	ACTB
ID_188	TCACCTGGGTCATCTTCTCG	ACTB
ID_205	ACCACCATACCAATAGCTGT	ACTL6A
ID_206	ACTGCAATTCCAGTCCACGA	ACTL6A
ID_207	AGAAGTTGCCTCAGGTTACG	ACTL6A
ID_208	TGTTCCGAGGGAGAATATGG	ACTL6A
ID_253	CACAGACTGGTCCCCCAAGG	ADA
ID_254	TCACCGTACTGTCCACGCCG	ADA
ID_255	TCCCAGCTAACACAGCAGAG	ADA
ID_256	TGGACATACTCAAGACAGAG	ADA
ID_265	AGGCAATCAACACCTCTCTG	ADAR
ID_266	CGTTCTCCCCAATCAAGACA	ADAR
ID_267	GTGCATACACTCAAGCAGTG	ADAR
ID_268	TTCTTGTAGGGTGAACACCG	ADAR
ID_385	AAGTGAGCATCGAGAGTGGT	ADPRH
ID_386	AGTCTTGGTAATGCTTAGCA	ADPRH
ID_387	ATAGCAGACCACCCTTGCAG	ADPRH
ID_388	GGAGAAGATACACCGGCAGT	ADPRH
ID_389	AGCTAGGCATGATTGACCGC	PARP1
ID_390	CGATGCCTATTACTGCACTG	PARP1
ID_391	GGCCATGATTGAGAAACTCG	PARP1
ID_392	TACCGATCACCGTACCCACA	PARP1
ID_393	CACACCAACTTACATCGTTG	PARP4
ID_394	CTGTTGCCAGGGTGCTACGG	PARP4
ID_395	GAGTCGATCATTGAGAAACA	PARP4
ID_396	TCTCCTGTACAAAACATCGT	PARP4
ID_889	AGCTGGGCTACCTTATCCCA	APBB1
ID_890	ATTGCGATTCTGGTCACGGT	APBB1
ID_891	CCTGGGTTGGTATTCCGTGG	APBB1
ID_892	TGAGGGTCCAGGACACCTCA	APBB1
ID_897	AGGATGTAATCAGACGACAC	APC
ID_898	GGTTCAGAAACAAATCGAGT	APC
ID_899	TCAATAGGCGTGTAATGATG	APC
ID_900	TCTGTATAAATGGCTCATCG	APC
ID_905	AGTTCGAAGACTCCGGCAGT	AIRE
ID_906	CCCCGCTCACCGTTCCCGAG	AIRE
ID_907	CGCGCTGGCTGACCACGACG	AIRE
ID_908	GTGGCGGTACCAAAGCCTTG	AIRE
ID_913	ACAGCATATGTACCTAATGC	APEX1
ID_914	ATGCCGTAAGAAACTTTGAG	APEX1
ID_915	CCAAGAGCAGATCTTGAGTG	APEX1
ID_916	CTGGTCAGCTCCTTCGGACA	APEX1
ID_957	ATGGATCAACAAAATCGGCA	APOBEC1
ID_958	CAAAAACACCACCAATCACG	APOBEC1
ID_959	GAGTTTCTGAGTCGGCACCC	APOBEC1
ID_960	TAGAAGACGTCAAACTCCCA	APOBEC1
ID_1177	CTGGACATTGCGTTGCATGT	ARNTL
ID_1178	GCAGTCGTCCAATTGCGACG	ARNTL
ID_1179	TTAAAACAGATATAACCCCT	ARNTL
ID_1180	TTAGAATATACAGAACACCA	ARNTL
ID_1185	AGGTTCAGTATGCCCCAGAG	ARRB1
ID_1186	CGGTGGGAACGACTGTACGT	ARRB1
ID_1187	TCCTACCTCCTTATCCAGAG	ARRB1
ID_1188	TGAAGTCAAAGCCTTCTGCG	ARRB1
ID_1217	AGAGGTCTCGTCGTGTGATG	ART1
ID_1218	GCCAGCGTACTGGTCATCAA	ART1
ID_1219	GGCTGCAACATGCTTCAGGG	ART1
ID_1220	TCTCCCGGATCTCAACCACA	ART1
ID_1313	CCAAGGCTATTCAGTGTGCG	ATM
ID_1314	GACCTACCTGAATAACACAC	ATM
ID_1315	TCATCACCAAGTTCGCATGT	ATM
ID_1316	TCTACCCCAACAGCGACATG	ATM
ID_1317	CAGAGTGGTGTCATCCCGAG	RERE
ID_1318	CAGATGTCGACACTACGCAG	RERE
ID_1319	GTGTGTATATCGAGAGTCGG	RERE
ID_1320	TAGAGAGTTTAAAGCCCGAG	RERE
ID_1501	CTGTGTGAGATGGTCAAGCA	ATR
ID_1502	GATGCTTTGATTTATATGCA	ATR
ID_1503	GCCCAGGTCACCAATTGTGG	ATR
ID_1504	TGACGTGCGAAAACAAGATG	ATR
ID_1505	AATTAGTGCGGAATAAGAGT	ATRX
ID_1506	ATGATTTAAAGACTCAGGCG	ATRX
ID_1507	CTTACCAAGGCCCATACAGT	ATRX
ID_1508	GAAAATCTCAAAAAACGCGG	ATRX
ID_1589	ATGTCCAGTGTGTTACACCC	BARD1
ID_1590	GACTGGAAAGTCTATTGTGA	BARD1
ID_1591	GCTGTGAAAAGAAATCATAG	BARD1
ID_1592	GTAAAGTTGGTGGTACATCA	BARD1
ID_1633	CTGACGCCCTTCACCGCGCG	BCL2
ID_1634	GGCCTTCTTTGAGTTCGGTG	BCL2
ID_1635	TGGACATCTCGGCGAAGTCG	BCL2
ID_1636	TGTCGCAGAGGGGCTACGAG	BCL2
ID_1733	AGGATGCGGATATGACTCTG	PRDM1
ID_1734	GGACGCGTTCAAGTAAGCGT	PRDM1
ID_1735	GGGGAGCGAGTGATGTACGT	PRDM1
ID_1736	TTTGGACAGATCTATTCCAG	PRDM1
ID_1765	AATGGCTCTAATGAAGATAG	BMI1
ID_1766	CTCCACAAAGCACACACATC	BMI1
ID_1767	GATTGATGTCATGTATGAGG	BMI1
ID_1768	TTCTCTTTATTAGATTGGAT	BMI1
ID_1861	AAGGAGCCAACATAACAGAT	BRCA1
ID_1862	AGAAACCTACAACTCATGGA	BRCA1
ID_1863	GGCTCAGGGTTACCGAAGAG	BRCA1
ID_1864	TGGTACTGATTATGGCACTC	BRCA1
ID_1869	AAAATGTCAGACAAGCTCAA	BRCA2
ID_1870	AATTATGGCAGGTTGTTACG	BRCA2
ID_1871	AGCACAGTAGAACTAAGGGT	BRCA2
ID_1872	GTCTACCTGACCAATCGATG	BRCA2
ID_1873	AACTCCCTGGAGATAAACTT	BRDT
ID_1874	ATGGCCCTTTCAACGTCCTG	BRDT
ID_1875	CAACTCCAGTTCACAAACTG	BRDT
ID_1876	TGACGTTGTCAAAAATCCGA	BRDT
ID_1933	CAAGGAGAAGCTTATTCGTG	BUB1
ID_1934	GGTAGCAAAACAGTGTACCC	BUB1
ID_1935	TCAGAGAGGAATTCAAAACC	BUB1
ID_1936	TGATGAATCTTGGGTCATTG	BUB1
ID_2249	AGATACTTCATCCCACCAGG	CAMK4
ID_2250	GAGCATACCGCAGTACCCTG	CAMK4
ID_2251	GTCCCGGATTACTGGATCGA	CAMK4
ID_2252	TGCCGTTAAACAAATCCTGG	CAMK4
ID_2401	CACTTCGACCGACAAACCTG	RUNX1
ID_2402	CTGATCGTAGGACCACGGTG	RUNX1
ID_2403	GGCAGTGGAGTGGTTCAGGG	RUNX1
ID_2404	TAGATGATCAGACCAAGCCC	RUNX1
ID_2773	AATCATCTTGCATGTCACTG	CDA
ID_2774	CCACAGGAAAGTGACTGTAG	CDA
ID_2775	GAAAATGCCTGCTACCCGCT	CDA
ID_2776	TGAACGGACCGCTATCCAGA	CDA
ID_2777	ACCCTTATACACAACTCCAT	CDK1
ID_2778	GACAAAACACAATCCCCTGT	CDK1
ID_2779	GATCTCCAGAAGTATTGCTG	CDK1
ID_2780	GTATTCCAAAAGCTCTGGCA	CDK1
ID_2797	ATAGCGTGTACAATACATCC	CDC6
ID_2798	CCTTGTTCTCCACCAAAGCA	CDC6
ID_2799	GGTGGGAAGTTCAACAGCTG	CDC6
ID_2800	TGCTGAATTGCATGTCCTTG	CDC6
ID_2821	CATCTTGGTCAGGAACCGAA	CDC34
ID_2822	CCCAACACCTACTACGAGGG	CDC34
ID_2823	CGAGGGCGATCTATACAACT	CDC34
ID_2824	TCAGGAGGGAGATCACACTC	CDC34
ID_2897	AAGCAGAGAGATCTCTCGGA	CDK2
ID_2898	CAAATATTATTCCACAGCTG	CDK2
ID_2899	CATGGGTGTAAGTACGAACA	CDK2
ID_2900	TCTGAGGTTTAAGGTCTCGG	CDK2
ID_2901	GCTGCCCAAGAGAATCTCGG	CDK3
ID_2902	GGTGGATGACCCGATGTGAG	CDK3
ID_2903	TCATGGGTGTAGGTGCGCAG	CDK3
ID_2904	TGGACGTGGTGCACAACGAG	CDK3
ID_2909	CCGGGAGACTCATGAGATCG	CDK5
ID_2910	CCTTTACAATCTCAGGATCG	CDK5
ID_2911	CGTCCGCTGTTACTCAGCTG	CDK5
ID_2912	TAGCCGCAATGTGCTACACA	CDK5
ID_2917	AGCTCCAAATAGTAACTCGG	CDK7
ID_2918	ATCTCTGGCCTTGTAAACGG	CDK7
ID_2919	TTAAAAACCTTACCCTATGT	CDK7
ID_2920	TTTCCATAAAATCAAAGACA	CDK7
ID_2921	CCAGAGTGTCACCACACGGT	CDK9
ID_2922	GCGGTTATAGGGGGAAGCTG	CDK9
ID_2923	GCTGACTGATGAGGGCGAGT	CDK9
ID_2924	TCTCCCGCAAGGCTGTAATG	CDK9
ID_3033	AAAAAACAGATGCCACCTGT	CENPC
ID_3034	AAGCCACAAACAGATCAGGT	CENPC
ID_3035	ATCAACTTCGTATCATCGGG	CENPC
ID_3036	GCGTCCATCTGATTGGTGGG	CENPC
ID_3117	AGAGGCCGAAGCCGTACACG	RCC1
ID_3118	CCTGGGAAGGGACACATCAG	RCC1
ID_3119	TGGCAAATAACTCAGGCACA	RCC1
ID_3120	TTCACCCTTCAGTCTCACAC	RCC1
ID_3121	AAGCAGCCATCCTATATTGG	CHD1
ID_3122	ATGCCCAATTTAGACCTCCA	CHD1
ID_3123	TTAATTCGCCTAAGAGAACG	CHD1
ID_3124	TTCCGATGACTCATCAAGTG	CHD1
ID_3125	AAGGCAGACTCGTCGAAGAG	CHD2
ID_3126	AAGGGACGACTATAAGAAAG	CHD2
ID_3127	GTCTTACATCCACAGCACAT	CHD2
ID_3128	TGAGCTGGTAGATAAGTCGG	CHD2
ID_3129	ACCATATGACCAGTCCACGT	CHD3
ID_3130	CTCACCATTAAACCGATCGA	CHD3
ID_3131	TTTCCACTCACTGTGCATCG	CHD3
ID_3132	TTTGAGGCCTTGAATTCACG	CHD3
ID_3133	ATGTATGTCGTAACCTATGT	CHD4
ID_3134	CAAGATGCTAGACCTGCTAG	CHD4
ID_3135	CAGTCACTCACCGTACAACG	CHD4
ID_3136	TACTTACTGGAACCTCTCGG	CHD4
ID_3141	ACACCACCTGAAGTGACTCG	CHEK1
ID_3142	CTTACTGCAATGCTCGCTGG	CHEK1
ID_3143	TGGTATTGGAATAACTCACA	CHEK1
ID_3144	TTTCTGGAGTACTGTAGTGG	CHEK1
ID_3269	AAAGCTCCAATAATCAACAG	CHUK
ID_3270	AGGCCTTTACAACATTGGCA	CHUK
ID_3271	TATACAGCTGCGTAAAGTGT	CHUK
ID_3272	TCCATCTAGAACACATTGAG	CHUK
ID_3413	GAGGATTCAGATGACTACGA	CLNS1A
ID_3414	GTACCCTTTACATCGCTGAG	CLNS1A
ID_3415	TAGTTTACATGCATTATCCA	CLNS1A
ID_3416	TCACACGCTGATTTATCACT	CLNS1A
ID_3861	ACATACCGGAGTTTCTGTAG	ATF2
ID_3862	GCAAGAGGGGATAAATCTAG	ATF2
ID_3863	GCTCGTTCGACCAGTCACCA	ATF2
ID_3864	GGACGAACAATAGCTGATGT	ATF2
ID_3865	ATTGCCCCCCTCCAAACACG	CREBBP
ID_3866	CAGGACGGTACTTACGTCTG	CREBBP
ID_3867	CCGCAAATGACTGGTCACGC	CREBBP
ID_3868	CTTAGCCCACTGATGAACGA	CREBBP
ID_4085	AGACATTGTAAAAGACCCTG	CSNK2A1
ID_4086	AGTCACATGTGGTGGAATGG	CSNK2A1
ID_4087	CTAGTTGGTGAGGATAGCCA	CSNK2A1
ID_4088	GATTGATCATGAGCACAGAA	CSNK2A1
ID_4093	CAGTTGGAAAAGTACCAGCA	CSNK2B
ID_4094	CTAGAGCTTGTCGATAGTGA	CSNK2B
ID_4095	GATCAATCCATAAAGCATCT	CSNK2B
ID_4096	TGTACACATCCATGCACTTG	CSNK2B
ID_4177	GATGTGGCACAGCGTCGAGT	CTBP1
ID_4178	GGATGGCCGGGACTGCACAG	CTBP1
ID_4179	TGACAACATCGACATCAAGT	CTBP1
ID_4180	TGATGCCCAAGGTCTCCCCG	CTBP1
ID_4181	ACATCCTCAACCTGTACCGG	CTBP2
ID_4182	CAGGTTCTAAACGAAGCCGT	CTBP2
ID_4183	GTTTCTGTACAGGTCGCACG	CTBP2
ID_4184	TGCAGACGGGATGTTGCACA	CTBP2
ID_4265	ACAATGGGGAATACAGCCAA	CTSV
ID_4266	ACACAGAAGATTATATGGCG	CTSV
ID_4267	ATCCTATCCATATGTAGCAG	CTSV
ID_4268	GTGGACTGTTCGCGTCCTCA	CTSV
ID_4285	ATCTCCAACAGCGACCTGAG	CUX1
ID_4286	CCACAGGTAACATCACCACC	CUX1
ID_4287	TGCTGTCCGAGATCCAAAGC	CUX1
ID_4288	TTCCAGTACTCTGACGACGA	CUX1
ID_4517	CGTGAACTACGACTTCGACG	DAPK3
ID_4518	CTCCTTCCTAGGCGATCCGG	DAPK3
ID_4519	GCGGCCAGTTTGCGATCGTG	DAPK3
ID_4520	TCGCGCACAAGATCGAGGCG	DAPK3
ID_4525	AATGTTGCAAGACAAAAGTG	DAXX
ID_4526	GAAGCACATCCCCATAGTCA	DAXX
ID_4527	GCTCACATAGTCGCCCAAAG	DAXX
ID_4528	GGAATGGGACCACCTCAGGG	DAXX
ID_4577	CATACTACAGCCTTTCACAT	DCTD
ID_4578	GCATTCATTACAAGGGAACA	DCTD
ID_4579	TCAACCCACAGTGTGCCATG	DCTD
ID_4580	TTGTCGGGATTGGGTACAAT	DCTD
ID_4597	CATTGTCGATATGTGCGTGG	DDB1
ID_4598	CTACCAACCTGCGATCACCA	DDB1
ID_4599	GGATAGCCATCTGAATTGAG	DDB1
ID_4600	TCGTGTCTTGGACTTCAATG	DDB1
ID_4601	AAAACTGGTTGGTATTGAGA	DDB2
ID_4602	ATGTAGCCCTCCTGTCAAAG	DDB2
ID_4603	CAAAAAGAAAGTGACGCATG	DDB2
ID_4604	TGGTCACAGGAGACAACGTG	DDB2
ID_4617	GCAGCAAAACGCCTGGATCA	GADD45A
ID_4618	GCGTGTAGGATGGATAAGGT	GADD45A
ID_4619	GGCACAACACCACGTTATCG	GADD45A
ID_4620	TCAGCGCACGATCACTGTCG	GADD45A
ID_4937	GAGGCAAAAAGAAATCCCCA	DNMT1
ID_4938	GATTTCTGATGAAAAAGACG	DNMT1
ID_4939	GCTCTACTGGAGCGACGAGG	DNMT1
ID_4940	TCACCCAAAAAAATGCACCA	DNMT1
ID_4941	ACTGTGATACCTACAGAGGT	TRDMT1
ID_4942	CCAATAATAATACCTGACCA	TRDMT1
ID_4943	CTGTATACCTGCACAAGTGG	TRDMT1
ID_4944	TTTACCCCTTTAGGATTGGC	TRDMT1
ID_4945	CCGGGAACAGCTTCCCCGCG	DNMT3A
ID_4946	CGATGACGAGCCAGAGTACG	DNMT3A
ID_4947	GCGGGCACAAGGGTACCTAC	DNMT3A
ID_4948	GCGTACCAGTACGACGACGA	DNMT3A
ID_4949	CCATGTGGACGAGTCCCCCG	DNMT3B
ID_4950	CCCAACAACACGCAACCAGG	DNMT3B
ID_4951	GGCCTTCCAAGACACCACCA	DNMT3B
ID_4952	GGGGATGAAGATCAGAGCCG	DNMT3B
ID_5021	ACTCTTCTTCAGGAATGCCA	DR1
ID_5022	AGAGACTCTTCCTAATGTCC	DR1
ID_5023	AGTAGCATTAAAAAGAAGAA	DR1
ID_5024	CAACGATGCTCGAGAGCTGG	DR1
ID_5061	GAGAAGGCTGAGTATACTTG	ATN1
ID_5062	GAGGTTCCTCGATAGCCCGG	ATN1
ID_5063	GCAGGTTCGGTGTCACATGG	ATN1
ID_5064	TCCAAGCTATCCAGATCGGA	ATN1
ID_5221	ACCAGCGATACATCAAAACG	E2F6
ID_5222	CTTGTCAGATCTGCTCCCGG	E2F6
ID_5223	GTGCCGAGACCCCATCAACG	E2F6
ID_5224	TCTCCTCCGTCGGGTCCAGG	E2F6
ID_5297	CACAGCTACACACCTCCAGT	PHC1
ID_5298	GAGTGCCTACAACTTGCACA	PHC1
ID_5299	GCTTACCCGTAGATACATCT	PHC1
ID_5300	TCCCAGAAAGGGTACAGGAG	PHC1
ID_5301	CCACTGTACACAGAAATCTG	PHC2
ID_5302	GCCCTGAAACCCACGCCGGG	PHC2
ID_5303	GGCAGAGTTTCCGTTCCCTG	PHC2
ID_5304	TCTCTCTCATTAGATCAACC	PHC2
ID_5613	ATGGTGAACCATAAGGATTG	EP300
ID_5614	CTGTAATAAGTGGCATCACG	EP300
ID_5615	GGTACGACTAGGTACAGGCG	EP300
ID_5616	GTGGCACGAAGATATTACTC	EP300
ID_5737	AGCGGCGACACGACAGACAT	ERBB4
ID_5738	ATAGAGTACTCTTCCACCAA	ERBB4
ID_5739	ATGTCCAGATGGCTTACAGG	ERBB4
ID_5740	CTGGTGTGTCCAGATAGCTA	ERBB4
ID_5753	ACTCAGTCCCCATTACAGAG	EYA4
ID_5754	AGTTCTGGGTCAAAGTCCAG	EYA4
ID_5755	TCATACTTGTTGCAGAAGAG	EYA4
ID_5756	TTATGCACAGAAGTATGGCA	EYA4
ID_5765	AAATGTCACTTGTTCACGTG	ERCC5
ID_5766	GACTCAATATCTATCGCTTG	ERCC5
ID_5767	GGAACCAATGGAAATTGACT	ERCC5
ID_5768	TTAATGGCTGAAAGAGTCCG	ERCC5
ID_5769	ACTGATTACGAGATACAATG	ERCC6
ID_5770	AGACAGAATGATCCGATGAG	ERCC6
ID_5771	AGTGATGCTGAATTTGACGA	ERCC6
ID_5772	GGGTGAAGGAATTTCACACG	ERCC6
ID_5777	AACACTGTACCTTTCGACTG	ERG
ID_5778	AGTCTGTCCATAGTCGCTGG	ERG
ID_5779	GACACCGTTGGGATGAACTA	ERG
ID_5780	TTTCTAGCATGCATTAACCG	ERG
ID_5793	ACCAACGATGTCAGAGACAT	FBL
ID_5794	ACCAGATCCACATCAAACCG	FBL
ID_5795	CCAGTCGGGGAAGAATGTGA	FBL
ID_5796	TAATGAGGTCACGGCCAGAG	FBL
ID_5873	ACTGCCCATACTTAGATCCA	MECOM
ID_5874	ACTGCCTGATCAGAGAACTT	MECOM
ID_5875	AGCTATGGATAAAACGTCCA	MECOM
ID_5876	ATCTAAACACCCATCTGTAG	MECOM
ID_5917	CCTACGCCAACAGATATGGG	EYA1
ID_5918	GAAATTGTTTAAAGACCCGT	EYA1
ID_5919	GATTCTGATCGATTGCGTCG	EYA1
ID_5920	GGGCAAACACAGTTTACCAC	EYA1
ID_5921	ACACTGACCGTGCATCTGGT	EYA2
ID_5922	AGGATGAGCCGTAATACTGG	EYA2
ID_5923	ATTTGCATCCAGATACGGGA	EYA2
ID_5924	CCTTCCACACCAGCGAAAGA	EYA2
ID_5925	AACATGACTAGCAAGAACCG	EYA3
ID_5926	TATAATCATTGGATGAGCGA	EYA3
ID_5927	TGACCAAGAATAGTATAGGT	EYA3
ID_5928	TGGGATAAGAATAATGTGCT	EYA3
ID_5929	ACCATTCTCAGGGAACATTG	EZH1
ID_5930	AGCGCCGGCAAAAAAGTGTG	EZH1
ID_5931	CACTAATCAGAACGGATCCA	EZH1
ID_5932	CCCACCTCAACTCTGCGTAG	EZH1
ID_5933	ATGTTGGGGGTACATTCAGG	EZH2
ID_5934	CTTCTGTGAGCTCATTGCGC	EZH2
ID_5935	TTATCAGAAGGAAATTTCCG	EZH2
ID_5936	TTATGATGGGAAAGTACACG	EZH2
ID_6061	AAAGGAGCAGAGCAAAACCG	BPTF
ID_6062	ACTGCTATCCTGAATAGACA	BPTF
ID_6063	GAGGACTTGGGAAATTCAAG	BPTF
ID_6064	GCCTTCGATCAAGTGCACTG	BPTF
ID_6345	ACCGGTGTAGTGCACCACGC	FKBP1A
ID_6346	GAAACCATCTCCCCAGGAGA	FKBP1A
ID_6347	GGCAAGCAGGAGGTGATCCG	FKBP1A
ID_6348	GGGCGCACCTTCCCCAAGCG	FKBP1A
ID_6353	CAAAAGGAAGCTGCAGATCG	FKBP2
ID_6354	CACAGGGGAAGCTGGAAGAT	FKBP2
ID_6355	GGCAGATGGACAGTACTGTC	FKBP2
ID_6356	TGCGCGATTTGATGGGACAG	FKBP2
ID_6365	AAAAAGAGAGTTGCATTCGA	FKBP5
ID_6366	CAAGGCATGGGACATTGGGG	FKBP5
ID_6367	CAATTCCAATTGGAATGTCG	FKBP5
ID_6368	GGATATTCAAATCCAAACGA	FKBP5
ID_6429	ACAGGTTGCCCCACGCGTTG	FOXO1
ID_6430	GGAGTTTAGCCAGTCCAACT	FOXO1
ID_6431	GGTGGCGCAAACGAGTAGCA	FOXO1
ID_6432	TAGCATTTGAGCTAGTTCGA	FOXO1
ID_6637	AACACCACCGTACCTTCCCG	FUS
ID_6638	CAAAGCTATAATCCCCCTCA	FUS
ID_6639	CCAGTCGAGCCATATCCCTG	FUS
ID_6640	GCCACCACCACTACTCATGG	FUS
ID_6997	ATATACTCCTTAGGCATGCG	KAT2A
ID_6998	ATGAGATAAACCGACTGCTG	KAT2A
ID_6999	CAAGGTCAATTACACCAGGT	KAT2A
ID_7000	TGGGGATGTCACCCATCACA	KAT2A
ID_7065	ACGTGCACCTCGAGCCCGTG	GFI1
ID_7066	CCGGTACATTCTCTAAACGG	GFI1
ID_7067	TGGGCACATTGACTTCTCCG	GFI1
ID_7068	TTCAAACCGTACTCATGGAG	GFI1
ID_7653	ACCGGCACATTATGATGGAG	GPS2
ID_7654	CCTTAGACCCGGCACTACGT	GPS2
ID_7655	GGAGGCGAAAGGAACAGAGG	GPS2
ID_7656	GGCTGTGTGGGCCCATAGTG	GPS2
ID_7917	AAGGCGAAGAACCTCAACGG	MSH6
ID_7918	ATCACCACCTCCACTAACGT	MSH6
ID_7919	CCAAGTATGATAGAGTGGTG	MSH6
ID_7920	GTCATACCTTTAAGCACCTG	MSH6
ID_7965	AACACTCAGAAAAACAGTTG	GTF2I
ID_7966	AGGTCAATACTATCTCCAGG	GTF2I
ID_7967	CAACATGAGACTGGAAAAGA	GTF2I
ID_7968	TGTCCCTTCAGAAACAAGTG	GTF2I
ID_8117	ACAACTACTGACCTGCAAGC	H2AFZ
ID_8118	CGTTCACCCATTTACCTCTG	H2AFZ
ID_8119	GACGACCAGTCATGGACGTG	H2AFZ
ID_8120	GGTAAGGCTGGAAAGGACTC	H2AFZ
ID_8233	GCATTAAGGACCTTCCTGCG	HCFC1
ID_8234	GGACATTCCCATCACTTACG	HCFC1
ID_8235	GGTGCCTTTCACAACCAACG	HCFC1
ID_8236	GTGGAAGTGTACCAACACGC	HCFC1
ID_8261	CATCCGTCCAGATAACATGT	HDAC1
ID_8262	GCACCGGGCAACGTTACGAA	HDAC1
ID_8263	GGAGATGTTCCAGCCTAGTG	HDAC1
ID_8264	TGAGTCATGCGGATTCGGTG	HDAC1
ID_8265	CCTCCTCCAAGCATCAGTAA	HDAC2
ID_8266	GATGTATCAACCTAGTGCTG	HDAC2
ID_8267	TACAACAGATCGTGTAATGA	HDAC2
ID_8268	TCAAAGAGTCCATCAAACAC	HDAC2
ID_8273	CGAGAACAACCCTACTGTCA	HDGF
ID_8274	GAGGGTGACGGTGATAAGAA	HDGF
ID_8275	GGGTCCCGAAAAAAAAGACT	HDGF
ID_8276	TCTCCTTGGATTCCTCGTAA	HDGF
ID_8281	AATGTTATATCATGGAACCC	HELLS
ID_8282	TATGAAGTGCCGTCTAATCA	HELLS
ID_8283	TGCAATTGTACGGTTCACAA	HELLS
ID_8284	TTCCACACAGAGATTAGTAG	HELLS
ID_8465	ACAGTGCTCTCAGAGACCCG	HLCS
ID_8466	GGGAGTCGGAGCCCACATAG	HLCS
ID_8467	TCAGGGATCCTCTTATGCAG	HLCS
ID_8468	TTGGTGAAGAACCCAAACAA	HLCS
ID_8477	AACCTATATCCCTCCCAAAG	HMGB1
ID_8478	GAAGTGCTCAGAGAGGTGGA	HMGB1
ID_8479	GGCGATACTCAGAGCAGAAG	HMGB1
ID_8480	GGTGATGTTGCGAAGAAACT	HMGB1
ID_8489	AAAGGGAAAACAGGCCGAAG	HMGN1
ID_8490	CCGCAGGTCAGCTCCGCCGA	HMGN1
ID_8491	CTCCAAGCCCAAGAGGAGAT	HMGN1
ID_8492	TCAGAAACCTCCTGCAAAAG	HMGN1
ID_8493	ACTTACAGCAGACAACCTCG	HMGN2
ID_8494	GTTAGCACTTACCTTTGCAG	HMGN2
ID_8495	TGCTAAGGGAGATAAAGCAA	HMGN2
ID_8496	TTGTTTCTTATAGGCTGAAG	HMGN2
ID_8541	AACATGTCCTATGCCAACCC	FOXA1
ID_8542	AGGCGCCAGAGGGGTCCTTG	FOXA1
ID_8543	GTCCGGGTGCAGCGTCCAGT	FOXA1
ID_8544	TGGACGGCGCGTACGCCATG	FOXA1
ID_8573	CTTACTGACAATCTTATCCA	HNRNPA1
ID_8574	GGGAACGCTCACGGACTGTG	HNRNPA1
ID_8575	TATTAGGATTCTCAAAGACC	HNRNPA1
ID_8576	TTCATGTCTTAAGGTCGAAG	HNRNPA1
ID_8577	ACTCTCCCATCAATTGAATG	HNRNPA2B1
ID_8578	AGGAACTACTACGAACAATG	HNRNPA2B1
ID_8579	GAAGTTCAGAGTTCTAGGAG	HNRNPA2B1
ID_8580	TTTAGGAATCTGGAAAACCA	HNRNPA2B1
ID_8733	GATTCCAGATGTTCGGCGCG	HOXC10
ID_8734	GCGGGCGAAAAGTGGCCCCG	HOXC10
ID_8735	TCGTTGGCCCCAGAACAGTG	HOXC10
ID_8736	TCTCCTCCTTGACACTAGGT	HOXC10
ID_8809	AATAAATCAAGGTCATAACC	HPRT1
ID_8810	ACTAGAATGACCAGTCAACA	HPRT1
ID_8811	CACAGAGGGCTACAATGTGA	HPRT1
ID_8812	CTGTCCATAATTAGTCCATG	HPRT1
ID_8853	ACCCCACCACCAATCTGCAG	PRMT2
ID_8854	CGTGGATGAGTACGACCCCG	PRMT2
ID_8855	GGTGGCAGCGTAGTCCGCGA	PRMT2
ID_8856	TGATAAGGATTATCGTAGCA	PRMT2
ID_8857	AAAGCCAACAAGTTAGACCA	PRMT1
ID_8858	GATGGCCGTCACATACAGCG	PRMT1
ID_8859	GGGTCCACGACATCCACTAG	PRMT1
ID_8860	GTGGATGCCAAAGTGTGCGT	PRMT1
ID_8921	CCGCAAGTTCGGCGACCCGG	HSPA1A
ID_8922	CTGCTGCAGGACTTCTTCAA	HSPA1A
ID_8923	GACCAAGGCATTCTACCCCG	HSPA1A
ID_8924	GCCGTCGTCGATCGTCAGGA	HSPA1A
ID_8925	ACACCGTGTTTGACGCGAAG	HSPA1B
ID_8926	AGGATGCGGGTGTGATCGCG	HSPA1B
ID_8927	GAGCTACAAGGGGGAGACCA	HSPA1B
ID_8928	TCCATCCTGACGATCGACGA	HSPA1B
ID_9185	ATTTACAGAAGCTTCAAACG	SP110
ID_9186	GGGACAGCCTCATCTAGACA	SP110
ID_9187	TGCCCGAAAGTCGAGATCAG	SP110
ID_9188	TTTGATCCCTGTATCCAGAG	SP110
ID_9589	AGCTGGTGGAGAACCGCACG	ING1
ID_9590	CGCTTCAGTCGCGAGACAGA	ING1
ID_9591	GAGATCGACGCGAAATACCA	ING1
ID_9592	TCTCTGCAAGTCGAAAGGCA	ING1
ID_9593	AAGCCGTGATTTATGTCACA	ING2
ID_9594	ACGTTCCTCTGCATGTCGTG	ING2
ID_9595	GAGCTGGACAACAAATATCA	ING2
ID_9596	TACACAAATGCTCGAATTGG	ING2
ID_9901	AATGAAGAGTACAACCTCAG	JAK2
ID_9902	AGAAAACGATCAAACCCCAC	JAK2
ID_9903	CTGCCACTGCAATACCAACG	JAK2
ID_9904	TCTTCAGGAGAGAATACCAT	JAK2
ID_9909	ACCGACTCGATGTAGATGAG	JARID2
ID_9910	CCTTAGACTGGTCATTACCA	JARID2
ID_9911	CTGAGCCGACCGATGCAGAG	JARID2
ID_9912	TGAGATTGTGTGGTTGACAG	JARID2
ID_9917	CACAGCTACGGGATACGGCC	JUNB
ID_9918	CCGGAGTCTCAAAGCGCCTG	JUNB
ID_9919	CTGAGGTTGGTGTAAACGGG	JUNB
ID_9920	GGGTAAAAGTACTGTCCCGG	JUNB
ID_10205	GAAAGAAGACAACGACACGC	KIT
ID_10206	GAATGGCATGCTCCAATGTG	KIT
ID_10207	TCAGACTTAATAGTCCGCGT	KIT
ID_10208	TCTAGTGCATTCAAGCACAA	KIT
ID_10521	ATACCCATCCAATCAATCCG	LBR
ID_10522	CTTCACAGTGTAAAGCTGGG	LBR
ID_10523	GCAGGCGACAGGTCATTCCG	LBR
ID_10524	GTGACCTTGATCGACTCCCT	LBR
ID_11165	AATATATCCAGTATATGCGA	MAX
ID_11166	GAAGAGCATTCTGCCGCTTG	MAX
ID_11167	TATTCCAGGAAGAGCAACCG	MAX
ID_11168	TTTAGTCCGTGCACTGGAGA	MAX
ID_11169	CCCTGCCGCCGCCTCTACGG	MAZ
ID_11170	CTCCAAGGCAGACGCGACCG	MAZ
ID_11171	GCATCTTCATAGCACCCGAG	MAZ
ID_11172	TGGTGACCACGACCGCCTCG	MAZ
ID_11177	ACGTTGTGCAAAGACTGTCG	MBD1
ID_11178	GCTCAGACACCTATTACCAG	MBD1
ID_11179	GGCCACAGTCCATCCGCCGT	MBD1
ID_11180	TGCCCCATGATGTGGCATCG	MBD1
ID_11229	AGGCGCTGGAGACCTTACGA	MCL1
ID_11230	AGTCGCTGGAGATTATCTCT	MCL1
ID_11231	CCAAAAGTCGCCCTCCCGGG	MCL1
ID_11232	GTAATAACACCAGTACGGAC	MCL1
ID_11249	AGAAGGGACCTCTCTTCGAG	MCM6
ID_11250	CTGCGGGGGATACTCCCTCG	MCM6
ID_11251	TCGTCCTGAGAGAAACACAT	MCM6
ID_11252	TGTTGCGCCAACCAACCCAA	MCM6
ID_11309	AGGGTGGGGTCATCATACAT	MECP2
ID_11310	ATTGCGTACTTCGAAAAGGT	MECP2
ID_11311	CGGCACCACGAGACCCAAGG	MECP2
ID_11312	GTCATGGTGATCAAACGCCC	MECP2
ID_11361	AGGATAGAGGGACAGGTCGA	MEN1
ID_11362	CCAGACAGTCAATGCCGGTG	MEN1
ID_11363	CCAGGCATGATCCTCAGACA	MEN1
ID_11364	GAACGTTGGTAGGGATGACG	MEN1
ID_11453	ACTCTTCGATAGCCTCGGGC	MGMT
ID_11454	CGCAAACGGTGCGCACCGCG	MGMT
ID_11455	CTGCACGAAATAAAGCTCCT	MGMT
ID_11456	GGTACTTGGAAAAATGGACA	MGMT
ID_11509	CGAGTGTTAGAAGCAAATGA	ATXN3
ID_11510	CTGTCATCCATATTTCCAGA	ATXN3
ID_11511	TATGCAATTATAAGGAACAC	ATXN3
ID_11512	TCAACAGTCCAGAGTATCAG	ATXN3
ID_11545	AAGATCAGTAGCGGTCCCGG	KMT2A
ID_11546	AGAAAGGACGTCGATCGAGG	KMT2A
ID_11547	AGGGGTCTTAATGATCCGCG	KMT2A
ID_11548	TTGACCATAATTATGCTCAG	KMT2A
ID_11549	AAGAAGACCAAACCATCCCA	MLLT1
ID_11550	GCTGGATGTCACATTGCTCG	MLLT1
ID_11551	GGTGGAGGAGTCCAACTCAG	MLLT1
ID_11552	TAGGTGATGGTAATGCCCGA	MLLT1
ID_11565	CATGGGGGTTCCAAAGATGT	MLLT6
ID_11566	CGTTGGCAAATTGCACCTCG	MLLT6
ID_11567	CTAACCTGCCCCTAGTAAGG	MLLT6
ID_11568	GGGAGACTTATAGTCCCCAG	MLLT6
ID_11685	AGCCGCCCCTCAGTGCTACG	MOV10
ID_11686	CCCGGAGCCTTTGACAGAGT	MOV10
ID_11687	TCATTGTAGAAAGCAAACTG	MOV10
ID_11688	TGGAGTTAAGTATGGCGCTG	MOV10
ID_11789	AATGACTTCCAAGTGCTCCG	MST1
ID_11790	ACTCGCGCCCTGACTCCGTG	MST1
ID_11791	CACAGCCAATACCACCACTG	MST1
ID_11792	TGTAGCACCAAGGACCTCCG	MST1
ID_11893	CACCTGCATTGGGATAACAG	MTR
ID_11894	GTGTACGGTCCAATCCTGAA	MTR
ID_11895	TATGGATATCATCATACACA	MTR
ID_11896	TTGGAGGAGTCGATGCACAA	MTR
ID_11929	CTCTAATTTAAATAGCATGG	TRIM37
ID_11930	GGAAACACTTACCGGCAATG	TRIM37
ID_11931	GGGCTAAGATGGTTATCTGG	TRIM37
ID_11932	TACTGGAACCCACATAACCA	TRIM37
ID_11965	ACCAGGCACACAAGAGACTG	MYB
ID_11966	AGAAATACGGTCCGAAACGT	MYB
ID_11967	AGTCTGGAAAGCGTCACTTG	MYB
ID_11968	TATTTACATGTAACGCTACA	MYB
ID_11993	AGAGTGCATCGACCCCTCGG	MYC
ID_11994	CTGCGGGGAGGACTCCGTCG	MYC
ID_11995	CTTCGGGGAGACAACGACGG	MYC
ID_11996	GCTGCACCGAGTCGTAGTCG	MYC
ID_12009	ACAACGACATCAACATCGTG	GADD45B
ID_12010	ACTCGTACACCCCCACTGTG	GADD45B
ID_12011	CAAAAGCTCCTCCACCGCGG	GADD45B
ID_12012	GCTCGTGGCGTGCGACAACG	GADD45B
ID_12093	AGTGTTTCAGCATAACAGGT	MYO1C
ID_12094	CAGCATATGGAGCGTTACCG	MYO1C
ID_12095	CCTCCTGGAAAAGTCACGAG	MYO1C
ID_12096	GACAGTCATTGATTTCACCG	MYO1C
ID_12189	CACCAACAGGATACATTGAA	NAP1L1
ID_12190	CTTGCTCAGTGATATGGTTC	NAP1L1
ID_12191	TAATGCAATTTATGAACCTA	NAP1L1
ID_12192	TGACAAAGACATACAGGATG	NAP1L1
ID_12193	AAAAGGTGGCGATACTGATG	NAP1L2
ID_12194	AAAGAAGAGGAGGATCCTAA	NAP1L2
ID_12195	AAATTCTAGTGTGAAACTGA	NAP1L2
ID_12196	GGTAATCAGATAATGGTGGA	NAP1L2
ID_12197	ACAAGCCTCTGTATGATAGG	NAP1L3
ID_12198	AGAACAGCCTAAAGCAACAG	NAP1L3
ID_12199	AGATTCTAAAGACTGTATGG	NAP1L3
ID_12200	CACGAAATTTGTTCCCAACG	NAP1L3
ID_12201	CGATGTTGAACCAACAGATG	NAP1L4
ID_12202	GCTAAAAATGCAAGTAACAC	NAP1L4
ID_12203	GCTGAAGAGCCAGATCCCAA	NAP1L4
ID_12204	GTCAAGTCAGTACTCACCAT	NAP1L4
ID_12209	GAACAGGTTTATGACGCCAT	NASP
ID_12210	GGAGAGACAGCTAATGAGTG	NASP
ID_12211	GGATATAAGTAAATCTGCAG	NASP
ID_12212	GTGGTGACTCTAGAAAAGCA	NASP
ID_12225	AGAATGCACTCACCTTGTCA	NBN
ID_12226	AGCAGCCTCCACAAATTGAA	NBN
ID_12227	CCAGGACCAAGCCTTTCACA	NBN
ID_12228	TTCCCGAACTTTGAAGTCGG	NBN
ID_12253	AAGAGATTGAAAGCCGTAGT	NCL
ID_12254	ATGTCAGAATTGGTATGACT	NCL
ID_12255	GGAGATCAGATTAGTCAGCA	NCL
ID_12256	TTTCTCTCCAGTATAGTACA	NCL
ID_12561	AGACATGAAGGACCACCATG	TONSL
ID_12562	CCAGGCGCTCTCCGATCTTG	TONSL
ID_12563	CCTGAAGTAATCGTTGCACA	TONSL
ID_12564	TGAGACCGAAACCAGACTAC	TONSL
ID_12565	AACCAGCTAAGTCTAGCTCG	NFRKB
ID_12566	CCCTGTGTGAAATACGACAT	NFRKB
ID_12567	CGGACACTTTAACCCCGAGG	NFRKB
ID_12568	TCTCAGATAAAGTAGAACTG	NFRKB
ID_12577	AATGATCATGAAGACACAAA	NFYB
ID_12578	ATATCTTCCAATAGCAAACG	NFYB
ID_12579	ATCTCTGCAGACTATATTGG	NFYB
ID_12580	TGCCATACCTCAAACGGGAA	NFYB
ID_12581	ACACAGAAGATAACAAGCGC	NFYC
ID_12582	ATCATCGCACAGCCTCAGCA	NFYC
ID_12583	CCCGAGGCCAGAACGACTGT	NFYC
ID_12584	GCTCGGCAGGAGTTACAGAC	NFYC
ID_12693	AGTGGACCGCAACATCAAGG	NONO
ID_12694	CTGGACAATATGCCACTCCG	NONO
ID_12695	GACCAGTTAGATGATGAAGA	NONO
ID_12696	GCTCTGGACAGATGCAGTGA	NONO
ID_12761	ATTATCGCAGTGACAACAGA	NPAS2
ID_12762	GTACCTTTAGTGCTGAGGAG	NPAS2
ID_12763	GTGGTAGTAGTCATAGCCTG	NPAS2
ID_12764	TGGTGTTGCCAGACGAACGG	NPAS2
ID_12781	CAAAGATTATCACTTTAAGG	NPM1
ID_12782	TCTTAAGTATATCTGGAAAG	NPM1
ID_12783	TTCAACCTTAAGACCACTGG	NPM1
ID_12784	TTGTTCACAGGTCAGTTTAG	NPM1
ID_13093	AACTCCTTGACCATACCGGA	ORC1
ID_13094	ACACTTACCCCTATCAGTGG	ORC1
ID_13095	ATCTGAGGAGCGGCACAACG	ORC1
ID_13096	CTGTGACAGCAACATTAATG	ORC1
ID_13281	GTGTGCTCAAAATCAGATGG	PAK2
ID_13282	TGTCTCCACAGATTTACACA	PAK2
ID_13283	TGTGGTAACAGAAACGTGCA	PAK2
ID_13284	TTCCAGAAGAGAAAAAGCCC	PAK2
ID_13337	AATTGGAGGATCCAAACCAA	PAX5
ID_13338	GATGGAACTGACGCTAGGCA	PAX5
ID_13339	GGCCGAATCCGTGCTCACCG	PAX5
ID_13340	TGGAGGAGTGAATCAGCTTG	PAX5
ID_13341	AAGTCCCCGGATACCAACCA	PAX6
ID_13342	AGAATTCGGGAAATGTCGCA	PAX6
ID_13343	GAGACAGATTACTGTCCGAG	PAX6
ID_13344	GCTAGCGAAAAGCAACAGAT	PAX6
ID_13353	ATCCGCTCCATCACCGACCA	PAX9
ID_13354	CCTGGCGCGATACAACGAGA	PAX9
ID_13355	GAGGAGTGTTCGTGAACGGG	PAX9
ID_13356	GCGGCATGGCCACCGAACCG	PAX9
ID_13357	CAGCAACCCTTACCCCAGTG	PBX1
ID_13358	CAGGAGATTCATCACGTGGG	PBX1
ID_13359	GTTCCCGATTTCTGGATGCG	PBX1
ID_13360	TTCACACAACACATTAAACA	PBX1
ID_13429	AACCACCTTCAGCGCGACGA	PCMT1
ID_13430	ATTGTGGAGAATCCATGTAT	PCMT1
ID_13431	GATTGTGGATTAGCTCCGAG	PCMT1
ID_13432	GGCGGCGACGGCAGTAACAG	PCMT1
ID_13433	ATACGTGCAAATTCACCAGA	PCNA
ID_13434	GCTGGAGCTAATATCCCAGC	PCNA
ID_13435	TGCTTCAAATACTAGCGCCA	PCNA
ID_13436	TGGCCAGGTTGCGGTCGCAG	PCNA
ID_13469	ACATAGACGGATCTCAATGG	CDK17
ID_13470	CATGAGTATGCACAACGTAA	CDK17
ID_13471	CCCTGCACAGCTATAAGAGA	CDK17
ID_13472	CTTTCAAGAAGCCCCCATTG	CDK17
ID_13853	ACTGATGGGCTGCTATACTT	PHF1
ID_13854	CGATCGCAAAGACACACTGG	PHF1
ID_13855	CTCTGCCATATGGACTGAAG	PHF1
ID_13856	TGTGGCTGTTAAGAGCAGAG	PHF1
ID_13857	GGATGAGTATGAGTACGTGT	PHF2
ID_13858	GTCACACACCTCATCTGACG	PHF2
ID_13859	GTCACTGACATAGAACGTGG	PHF2
ID_13860	GTGTGGCGTAGATCCAGCCT	PHF2
ID_14053	CAAAATCGAGAATCATGAGG	PKM
ID_14054	CTTCTCTCATGGAACTCATG	PKM
ID_14055	GTGGTGAATCAATGTCCAGG	PKM
ID_14056	GTTTGCGTCATTCATCCGCA	PKM
ID_14057	AACAGTGAAACTCTGTTGAG	PKNOX1
ID_14058	GGGAAACGTAGCCATGGCGA	PKNOX1
ID_14059	GGTTCATCTAAGAACAAGAG	PKNOX1
ID_14060	TGCTCTGAACCCGATGCAGA	PKNOX1
ID_14277	AAACTCAATCGGGCAACAGA	EXOSC9
ID_14278	AGATTACGGATGCTGCATTG	EXOSC9
ID_14279	TGAACGAGAAGAACGTGTGA	EXOSC9
ID_14280	TGACACAAATGGGCATGTGG	EXOSC9
ID_14329	AAGCACGCAATAAAGACAAG	POLA1
ID_14330	CAACAAGAACTCGTTACGCT	POLA1
ID_14331	CATGACACAACAGCTCACAT	POLA1
ID_14332	CTCTACACACTTTACCGTGG	POLA1
ID_14365	ATAGACCGTGTAGTCACAAG	POLR2B
ID_14366	TAGGAGAATTTAAACGACGC	POLR2B
ID_14367	TGCTATTGGTCAGCGCATTG	POLR2B
ID_14368	TTAATAATGAAATAGCCACC	POLR2B
ID_14529	AAAGACTGTTCCAAAAACAG	PPIB
ID_14530	CAGGGCGGAGACTTCACCAG	PPIB
ID_14531	GGGGCCCAAAGTCACCGTCA	PPIB
ID_14532	TGAAGTCCTTGATTACACGA	PPIB
ID_14553	AACTTGGACTTAGCAACTCG	PPM1G
ID_14554	TACGGGCAGAACTGTCACAA	PPM1G
ID_14555	TGACAGTGGTACAACAGCGG	PPM1G
ID_14556	TTTCCTCCAACTCGGAACGT	PPM1G
ID_14605	AAAAGAATCCAACGTGCAAG	PPP2CA
ID_14606	AACGCATCACCATTCTTCGA	PPP2CA
ID_14607	AATAAAAGTCATACCTCATG	PPP2CA
ID_14608	CTCGCCATCTATAGATACAC	PPP2CA
ID_14665	CGATCAGGATAGCGAACCTG	PPP4C
ID_14666	GATTGTCCGAATCTGATCCA	PPP4C
ID_14667	TGAGAGTCGCCAGATCACGC	PPP4C
ID_14668	TGGATGTCGCCGCACACCTG	PPP4C
ID_14761	ATCACCATGAAAATATCAGA	PRKAA1
ID_14762	CACCAGAAGTAATTTCAGGA	PRKAA1
ID_14763	GAAGATTCGGAGCCTTGATG	PRKAA1
ID_14764	TCTTTACAACAGAAATCACC	PRKAA1
ID_14765	ATGACGTTAGCATCATAGGA	PRKAA2
ID_14766	CAGGCCTGGGGGAATATGCA	PRKAA2
ID_14767	CGGATCTTCTTAAATAACGT	PRKAA2
ID_14768	GATGATAAGCCACTGCAAGC	PRKAA2
ID_14769	AACGGTGTTTCGATGGACGG	PRKAB1
ID_14770	GGATGGCTACAAAGTTATTG	PRKAB1
ID_14771	GTGGACGCACGACCCTTCCG	PRKAB1
ID_14772	GTGGCCATAAGACGCCCCGG	PRKAB1
ID_14773	CAAAATCAGATTTCTTGACA	PRKAB2
ID_14774	GGACGCTTACCTTGGAGTCA	PRKAB2
ID_14775	GTGGGTTCATGATCCATCAG	PRKAB2
ID_14776	TTCAGACCAGCGGATAACAG	PRKAB2
ID_14797	CAGAGCCACATAGACGGGGG	PRKAG1
ID_14798	CTTCTTACTATCCCATAAAG	PRKAG1
ID_14799	GCAGCGATGAGACTTCATGA	PRKAG1
ID_14800	TTTGATACGTCCCTGCAGGT	PRKAG1
ID_14817	AGGAAGGAAACATGGAACTC	PRKCA
ID_14818	AGGTGGGGCTTCCGTAAGTG	PRKCA
ID_14819	CCTTGACCGAGTGAAACTCA	PRKCA
ID_14820	GCTCCACACTAAATCCGCAG	PRKCA
ID_14821	CAGAGGGCCAAGATCAGTCA	PRKCB
ID_14822	CCACAGTGGTCACAAAACGT	PRKCB
ID_14823	CTTGCTGGATGTGATACATG	PRKCB
ID_14824	TGACGTGGAGTGCACTATGG	PRKCB
ID_14825	ATCTCTCGGGCAGACAACAG	PRKCD
ID_14826	CAGCACCCGCTTCTCAACCA	PRKCD
ID_14827	TGCAGAGCGTGGGAAAACAC	PRKCD
ID_14828	TTCCCAACGATGAACCGCCG	PRKCD
ID_14845	ACCTCCCAGAGACCATCCCG	PKN1
ID_14846	CCACTTCCGAGTGGAGCACG	PKN1
ID_14847	CGTGGTGCTTCCCGACCCGG	PKN1
ID_14848	TGAACATCGATGTCGCCACG	PKN1
ID_14869	CTCCATAATCCGGACCACAA	PRKDC
ID_14870	GCAACATCAGAATACTATGG	PRKDC
ID_14871	GCACATCATCATGCACCGTG	PRKDC
ID_14872	GTTCTCAGAAACGATCAACA	PRKDC
ID_15169	ATAATAAGGCCATGACTACG	PSMB1
ID_15170	GTATACAGCTTTGATCCAGT	PSMB1
ID_15171	TCTGATACTCGATTGAGTGA	PSMB1
ID_15172	TTACCCTCCGTTGAAAACGT	PSMB1
ID_15365	AGTATAAGTGCGATTGTACC	PTGS2
ID_15366	GGGCTCTAGTATAATAGGAG	PTGS2
ID_15367	GTGGCATACATCATCAGACC	PTGS2
ID_15368	TCAAGACAGATCATAAGCGA	PTGS2
ID_15737	ATACCTAGATTCTACCATCA	RAD51
ID_15738	CTATAGCTTCCCATTGACCG	RAD51
ID_15739	TGTTTGGAGAATTCCGAACT	RAD51
ID_15740	TTGGTGGAATTCAGTTGCAG	RAD51
ID_15765	ACACCAAAGCTGAATCATAG	RAG1
ID_15766	CATGTGAGGTTTACTTCCCG	RAG1
ID_15767	GAAGCATGGATATCGGCAAG	RAG1
ID_15768	TACCTTCTCAGCATTCCGAA	RAG1
ID_15769	ATAAGGGTTGATCTTCCCCT	RAG2
ID_15770	CATCAATACATCATCCATGG	RAG2
ID_15771	CTTGCTGTGCTTAATGTCTG	RAG2
ID_15772	TTAATGTGGTGTACAGCCGA	RAG2
ID_15829	AAGCAAGGCTTGTAGATGCG	RARA
ID_15830	AGAGTCCACCCAGCATAGGG	RARA
ID_15831	CTTCAAAGCACTTCTGCAGT	RARA
ID_15832	GTGTAGCTCTCAGAGCACTC	RARA
ID_15873	AAACAATCAAAGGACCGAGA	RB1
ID_15874	AACATCTAATGGACTTCCAG	RB1
ID_15875	GGTTCTTTGAGCAACATGGG	RB1
ID_15876	TGAACTACTTACGAACTGCT	RB1
ID_15877	AAGAAAATGAGCTACTACTG	ARID4A
ID_15878	CATACGGCATGTTTGATGAG	ARID4A
ID_15879	GATGCTAGTTGGTATACCGT	ARID4A
ID_15880	TGAAAGTAAAATATGGACGA	ARID4A
ID_15881	ATCCAGAATGCTTAGATGTG	KDM5A
ID_15882	GCTGGGATTCAAATAACTCG	KDM5A
ID_15883	GTGTCCTAAATGTGTCGCCG	KDM5A
ID_15884	TATACACCAATGTCGGTCCG	KDM5A
ID_15885	ATTGCCGTTACAGACCAGAA	RBBP4
ID_15886	CACTACGACAGTGAGAAAGG	RBBP4
ID_15887	TCTTGGAACCCAAATCTCAG	RBBP4
ID_15888	TCTTTGTTGCGATGATACAA	RBBP4
ID_15889	AAGATTCTCCATGGGACGAG	RBBP5
ID_15890	CCAGATAGATACCACTCCAC	RBBP5
ID_15891	GGCAGCAATAGGGTCCACGC	RBBP5
ID_15892	TGGGGATGGGGAATACATCG	RBBP5
ID_15897	AGCCACTGAACGGTAAGACT	RBBP7
ID_15898	CAGGATTACATTCTCCACTT	RBBP7
ID_15899	TCTGCGGCATGTAACGAGCA	RBBP7
ID_15900	TGTCTGTGGGATATAAACGC	RBBP7
ID_16013	AGAGGCGAGCATTGTAATTG	DPF2
ID_16014	ATAGATGGGAAGGAAAGTCG	DPF2
ID_16015	GAAGATACTCCCAAGCGTCG	DPF2
ID_16016	TGGATGGAAAAGCGACACCG	DPF2
ID_16017	AACTCGAAAATCAGTAACAG	REST
ID_16018	AATAGTCAGGAAGTGCCAAA	REST
ID_16019	CAGGGCAATTGAACTGCCGT	REST
ID_16020	GATTAGTATTGTAGCCGCAG	REST
ID_16053	CCAAGTCTAGCTCCTCAAGG	TRIM27
ID_16054	CTTGCCGCAGATTATCAGAG	TRIM27
ID_16055	CTTTACCAGTTGGGTCACGT	TRIM27
ID_16056	GAGCCCATGATGCTCGACTG	TRIM27
ID_16077	GAAGCGGGCGACCTCAACGA	RFX5
ID_16078	GGATCTGGAAGCCCGAACTG	RFX5
ID_16079	GTACTTACGAAATGGTACCT	RFX5
ID_16080	TGTTTATGATGCCTATCGGT	RFX5
ID_16081	ACACCGCAACAAGATGTACA	RFXAP
ID_16082	ACAGGGTTGCATCACTAGCA	RFXAP
ID_16083	CGTTAGGTACCTGTGCGAAG	RFXAP
ID_16084	TAGACACTTCGGACCCTCCG	RFXAP
ID_16153	CTCCTATTACCCGCTCCGTA	RING1
ID_16154	GACCACAACGATGAGTGGGG	RING1
ID_16155	GGGGGAGCAGTGTAGGGACA	RING1
ID_16156	TAAGATCTATCCTAGCCGGG	RING1
ID_16197	AATGGCAATTGATCCAGTAA	RNF2
ID_16198	CCCTTGACTAGACTGCAGCG	RNF2
ID_16199	GCTTCATACTCATCACGACT	RNF2
ID_16200	TGCTTCCTGATTGCTATGTG	RNF2
ID_16201	ACAGTGGTAGGTATCTCAGG	BRD2
ID_16202	ACCACTCTCTCTACGCATAG	BRD2
ID_16203	CCAGCTGCAATACCTACACA	BRD2
ID_16204	CTTGTTGTAAATGTAACAGT	BRD2
ID_16277	ACAACAGAGAAGTTGCCAAG	RPA1
ID_16278	ACATCCGTCCCATTACTACG	RPA1
ID_16279	GCTCCTTTGATAGCCAACAC	RPA1
ID_16280	GGACGACCATCATTTACCTA	RPA1
ID_16521	AGCTGATGTGCATTAGCACT	RPS6KA3
ID_16522	ATCACACATCATGTAAAGGA	RPS6KA3
ID_16523	CCAGAAGTAGTTAATCGTCG	RPS6KA3
ID_16524	GGAACGTGATATCTTGGTAG	RPS6KA3
ID_16645	CCTACCTAGAAAGTTGTGGG	RRM1
ID_16646	CTTGTACCCCAATTCCAATG	RRM1
ID_16647	GGATCTCTTCATGAAACGAG	RRM1
ID_16648	TGGCAAACACTCTCCCATGG	RRM1
ID_16789	AAACGGAATGTGGACTCGAG	SAFB
ID_16790	CCACGGAAAGATGATCTCCG	SAFB
ID_16791	TAGCTCTCTACTATCCGACA	SAFB
ID_16792	TGTGGCTCGAGATCGCTCTG	SAFB
ID_16825	ATGCTAAGTACCTGTGAAAG	SATB1
ID_16826	CATTGAATATGATTGCAAGG	SATB1
ID_16827	TAGGTGTTGATACGAGCCCA	SATB1
ID_16828	TATTCATAGATCTACTGACA	SATB1
ID_16849	CATACTCACATTCTACCATG	ATXN7
ID_16850	CGAGCACAAAAACAAAACCA	ATXN7
ID_16851	TAATGTGATTGAAATGCCTG	ATXN7
ID_16852	TGTCCGGTGAGGAATACGTG	ATXN7
ID_17161	ACATTTGTCAACCATCCACA	SET
ID_17162	ACTTAATGAACAAGCCAGTG	SET
ID_17163	AGATTTCCATTTGATTTCGG	SET
ID_17164	GCTCAACTCCAACCACGACG	SET
ID_17165	AGTGGTCACTGCATCGGCAC	SETMAR
ID_17166	CAATTACATTATAGCCATCA	SETMAR
ID_17167	CTGCAAGCGATTGACCCTTG	SETMAR
ID_17168	GGCCAGGAAAACTTGCCGGT	SETMAR
ID_17169	ATGATCGTGGAAGATCTACA	SFPQ
ID_17170	ATGGGCCTCAATCAGAATCG	SFPQ
ID_17171	CGAAGCTGTCTACCTCTCAT	SFPQ
ID_17172	TCTACCTGCTGATATCACGG	SFPQ
ID_17189	ACCTCCAGACATCCGAACCA	SRSF1
ID_17190	CGCGACGGCTATGATTACGA	SRSF1
ID_17191	CGGGTCCTCGAACTCAACGA	SRSF1
ID_17192	GCTATGGCCCCCCATCCAGG	SRSF1
ID_17197	ATGTGGCTGCCGTGTAAGAG	SRSF3
ID_17198	GCAACCCACACACTTCGGAG	SRSF3
ID_17199	TCCTACGATAATCATCTCGA	SRSF3
ID_17200	TGGGTTGCTAGAAACCCACC	SRSF3
ID_17341	CTTGTGGGCGTGCATGAGAT	SIAH2
ID_17342	GACCGGACACTCGAAGAGCG	SIAH2
ID_17343	TCTTTGCAGTATGCCACCAC	SIAH2
ID_17344	TGCAGGAAGCACCAGGACAT	SIAH2
ID_17409	ACTATTAAGACCATGTTGGA	SKP1
ID_17410	CATCATCTTCAGGAGGAGGA	SKP1
ID_17411	GAATTCCTGAAAGTTGACCA	SKP1
ID_17412	TGTTGTTGTAGGTCATTCAG	SKP1
ID_17733	ACTCACTCGCCCCAAAGATG	SNAI2
ID_17734	CGGTAGTCCACACAGTGATG	SNAI2
ID_17735	GGTCCGAATATGCATCTTCA	SNAI2
ID_17736	TGGTTGTGGTATGACAGGCA	SNAI2
ID_17737	ATAGCTTGTAGATCAACCTG	SMARCA1
ID_17738	GAAGATTATTGCATGTGGCG	SMARCA1
ID_17739	GTGATGAAGTACTTACATGA	SMARCA1
ID_17740	TTTGGAACTAAAACCATGTG	SMARCA1
ID_17741	ACACCTAGGCTATTCAAATG	SMARCA2
ID_17742	CCGTGGAACTAAAAGCACTT	SMARCA2
ID_17743	CTCCCAGTCCTACTACACCG	SMARCA2
ID_17744	GTCTCCAGCCCTATGTCTGG	SMARCA2
ID_17745	CATTTATTGATAGAGAATGG	HLTF
ID_17746	GGTTGGACTACGCTATTACA	HLTF
ID_17747	GTCCATTACATAGCATAAGG	HLTF
ID_17748	TCCTTGATATCTGAAATACT	HLTF
ID_17749	CTAGGTATGAAGTAGCTCCG	SMARCA4
ID_17750	GCAGCAGACAGACGAGTACG	SMARCA4
ID_17751	GGGCGTACGAGTTTGACAAG	SMARCA4
ID_17752	TGAACACCATCATGCAGCTG	SMARCA4
ID_17753	GAGAACCTCGGAACATACGG	SMARCB1
ID_17754	GCAGATCGAGTCCTACCCCA	SMARCB1
ID_17755	TCTTCTTGTCTCGGCCCATG	SMARCB1
ID_17756	TGAGAACGCATCTCAGCCCG	SMARCB1
ID_17757	ATCTCGAATGGATCGTAATG	SMARCC1
ID_17758	GGATGATTGGAACAAAGTGT	SMARCC1
ID_17759	TATTCTTCCTCACAAGACGA	SMARCC1
ID_17760	TGTTAAAGGAGGAACTGTAG	SMARCC1
ID_17761	ATACCTATTGTAGTCAAACC	SMARCC2
ID_17762	GACTCGGGGATCGACGACAG	SMARCC2
ID_17763	GGTACGACCAGTCATGAAGA	SMARCC2
ID_17764	TATGCCTATTACCTGCACCA	SMARCC2
ID_17765	CCTGGTAATCCAGCATCAGT	SMARCD1
ID_17766	GAAACGGCTAGATATCCAAG	SMARCD1
ID_17767	GAGCGGTACAGCCCTTGACC	SMARCD1
ID_17768	TTTGTCCAGTTCAATCACCA	SMARCD1
ID_17769	ACCAGACCATTGCTCGCAAG	SMARCD2
ID_17770	GGGAGTGCACACGCAGACGA	SMARCD2
ID_17771	GTACGGGCCTGACAATCACC	SMARCD2
ID_17772	TCGGAATGGATCCATCATGG	SMARCD2
ID_17773	CGGGGATCCAGTTTGAACTG	SMARCD3
ID_17774	CTCTTGGTCTTACCTCAACG	SMARCD3
ID_17775	GCTGCAGGACTCCCATGACA	SMARCD3
ID_17776	GTTTCCTCTCAAATGCCAAG	SMARCD3
ID_17777	ACCAACAGCCGGGTCACGGT	SMARCE1
ID_17778	TATGTAAGCAAGGTACGCGG	SMARCE1
ID_17779	TCGACAGAGACAATCTCGCA	SMARCE1
ID_17780	TGAAATTCTTAGTGAGAGTG	SMARCE1
ID_17781	ATTAGCTACTTCACAGATTG	SMN1
ID_17782	TAAGAGAGAAACCTGTGTTG	SMN1
ID_17783	TCTGCCATTTGGTCAGAAGA	SMN1
ID_17784	TGTGCCGCGCCGGAACAGCA	SMN1
ID_17785	ACAGATTGGGGAAAGTAGAT	SMN2
ID_17786	GATTCCGTGCTGTTCCGGCG	SMN2
ID_17787	TATAGAACAAAATGCTCAAG	SMN2
ID_17788	TCCAGTGTAAACCACAACAC	SMN2
ID_18009	CAACAGATTATCACAAATCG	SP1
ID_18010	CATCATCCGGACACCAACAG	SP1
ID_18011	GTATGTGACCAATGTACCAG	SP1
ID_18012	TTACTACCAGTGGATCATCA	SP1
ID_18025	AGTCAAGCATCTGACATGAT	SP100
ID_18026	GCATGAGATGGGGAACCCGA	SP100
ID_18027	TGATGAGATCACGATCACGG	SP100
ID_18028	TTTATTACAATTAGGCCCAG	SP100
ID_18273	AAGCTCAACATCAAAAACCG	SSRP1
ID_18274	ACCACGAGCAAAGTTGACAA	SSRP1
ID_18275	CACTGGGACACATTGCTGAG	SSRP1
ID_18276	CGAATGTCATAACGACCACG	SSRP1
ID_18405	AGCTTTGTATACGCTGCCAT	STK4
ID_18406	CATTCCGAAAACCAGAGCTA	STK4
ID_18407	TGGATCGTTATGGAGTACTG	STK4
ID_18408	TTTAGGATACCATGGCCAAG	STK4
ID_18409	CCATATAGAAAATAATCCTG	AURKA
ID_18410	CCTGAAAACTCACCGAAGGT	AURKA
ID_18411	CTTCGAATGACAGTAAGACA	AURKA
ID_18412	TGCTTGCAAAGGAATGCGCT	AURKA
ID_18425	AGATGAACAGCGCACAGCCA	AURKC
ID_18426	ATTCTGGAATATGCTCCAAG	AURKC
ID_18427	CTAGGAGGAAGACAATGTGT	AURKC
ID_18428	GGAAATAGTTATACAGGCGC	AURKC
ID_18501	GCTGTGATTACCTAGACCGA	SUPT6H
ID_18502	GGAATACGATGAATCAGCCG	SUPT6H
ID_18503	GTTCGCCGTTTGGTAAAATG	SUPT6H
ID_18504	TGAATGTCCACAGGAGCATG	SUPT6H
ID_18533	ACAGGAACAGGAATATTACC	SUV39H1
ID_18534	ATGTACACGAAGGCCCGCGG	SUV39H1
ID_18535	GCCGGGGGGTCTTTGACCGG	SUV39H1
ID_18536	GTTCCTCTTAGAGATACCGA	SUV39H1
ID_18625	AAGGAGTCAAAGGTAGGTCG	TADA2A
ID_18626	ACTTGATATAAGGCTCCATG	TADA2A
ID_18627	GGCGATTTGCAAGAATTGTG	TADA2A
ID_18628	TTCTAAGGTTGATTAATCCA	TADA2A
ID_18629	CATACGGACTACAAAAGATG	TAF1
ID_18630	GACCAGGATTCTATTACTGG	TAF1
ID_18631	TATTATTATCCCAAGCAACA	TAF1
ID_18632	TCTGGTATATGGACGCTGGG	TAF1
ID_18633	ACTGTGTAAAAGATTTGTGC	TAF2
ID_18634	CAGAGTATGAATCAACACAA	TAF2
ID_18635	GTACCGCCATTGGATTAAAG	TAF2
ID_18636	TCCTGGAACTCAGAAATACG	TAF2
ID_18637	GACCGAGCTACTCAGCACCA	TAF4
ID_18638	GCTCCCATTCAAAGTTTGCG	TAF4
ID_18639	TCATCGGGCCAACTATGCAA	TAF4
ID_18640	TCCTCAGCGCACGGTACCAG	TAF4
ID_18649	AGCGGCGGCACTACCAACAA	TAF5
ID_18650	TAAGACTAGATAATACTCGT	TAF5
ID_18651	TCTATCTGTTGCTTACTACG	TAF5
ID_18652	TGAGGTACCTTTGGATGACG	TAF5
ID_18653	GACAACTCGTGGATGCTCCG	TAF6
ID_18654	GAGATAAAGGTACTGAACCG	TAF6
ID_18655	GAGCCATAACGAGTCGTCCA	TAF6
ID_18656	GGCGTAGTCAATGTCACTGG	TAF6
ID_18657	ACAGTAGAGGCATATTCTGG	TAF7
ID_18658	CTGAAGCTGTTAGTACTCGG	TAF7
ID_18659	GCGTCATGGAATCGTCAGAG	TAF7
ID_18660	GGAATGTCTGGTCACAGGCA	TAF7
ID_18661	AATTGTGGTCACATATCGGA	TAF9
ID_18662	ACTGAACCAACACTTAACCG	TAF9
ID_18663	AGGTAAAAGACTGATCAGCG	TAF9
ID_18664	TGGCTTGATCAATGGCAAAG	TAF9
ID_18665	AGAACAAGGCCAGCCCCGCG	TAF10
ID_18666	GAAGATTACACGCCTACGGT	TAF10
ID_18667	GGAGGGGGCCATATCTAACG	TAF10
ID_18668	TGCATCAAGAAGTCCACCAA	TAF10
ID_18673	ACAGGACTTAGTAAGAGAAG	TAF12
ID_18674	ACTGCAGTGGTAAAGATACC	TAF12
ID_18675	CTATTGGCCATGGAGCCTTG	TAF12
ID_18676	TCTTAGCCCTGAAAACAATC	TAF12
ID_18681	AATATTAGGATGGTTCACAC	MAP3K7
ID_18682	ACCCAAAGCGCTAATTCACA	MAP3K7
ID_18683	CACACATGACCAATAACAAG	MAP3K7
ID_18684	CCCAGCTTTCCGAATCATGT	MAP3K7
ID_18865	ATGGCAGAGTCATTAGATGG	TCF20
ID_18866	CAGTTCTGCTCGTAAAACCA	TCF20
ID_18867	CCAGACTGGCTAAAACGCTG	TCF20
ID_18868	GTGGGGTTCCTGTAGTCACG	TCF20
ID_18873	CCCAGAAAGCCGGTTCCCAG	VPS72
ID_18874	GCCTCGAAAGGTCAACACCC	VPS72
ID_18875	TGACGCATAGACTTCCGACC	VPS72
ID_18876	TTCTACCAGACGACTTATGG	VPS72
ID_18929	CCGGCAGCAAAGATCTCTCC	TDG
ID_18930	CCTGCTCAGGAACCAGTGCA	TDG
ID_18931	TCTGTGTCTGGAATCTTATG	TDG
ID_18932	TTTATAGATTGGCATAAACC	TDG
ID_19033	ACCGGCAGCGTCAAACACCC	TFDP1
ID_19034	ATGACCAGAAAAACATAAGA	TFDP1
ID_19035	CCTTCATGGAGAAATGCCGT	TFDP1
ID_19036	GGTGCAGAGAAACCGGCATG	TFDP1
ID_19241	AGACCCCCTCGTTAACCAAG	TLE1
ID_19242	CTGGTCCCAGACAGTCTAAG	TLE1
ID_19243	GAGCACTAGACAGCGCAAGA	TLE1
ID_19244	GTAGGTACTCTCATGTGAGG	TLE1
ID_19245	CAAGAGTGATTACAATCTGG	TLE2
ID_19246	CGCCTACCAGTGCATCCGAG	TLE2
ID_19247	GAGATTGTGAAGCGTCTGAG	TLE2
ID_19248	TAGAGAGACTCACCCCGATG	TLE2
ID_19253	AATAGAGGCTGGACTAATCG	TLE4
ID_19254	CATGACAATGATCACCAAAG	TLE4
ID_19255	CCGGCACTGCTACCGATGGG	TLE4
ID_19256	CGAGACACGTGTACACGGGT	TLE4
ID_19417	AGCCGCAAATTAAAGAGTCA	TNP1
ID_19418	CAAGAGCCGATCTCCTCACA	TNP1
ID_19419	CCTCACAAGGGAGTCAAGAG	TNP1
ID_19420	TAAAGAGTCATGGCATGAGG	TNP1
ID_19421	GGGCTCCAGTTGGGTTGCGG	TNP2
ID_19422	GTTGCTATGGAGCTGAGTGT	TNP2
ID_19423	TCTGGCTGAAGGTTTGGCAA	TNP2
ID_19424	TTTGGTGGTGGACTAGTGTT	TNP2
ID_19441	AGCATTGTAAAGATGTATCG	TOP2A
ID_19442	ATTCAGTACCAAATTTACTG	TOP2A
ID_19443	TCCCGTCAGAACATGGACCC	TOP2A
ID_19444	TGTACGCTTATCCTGACTGA	TOP2A
ID_19445	ATCAACGTGTAGAGCCTGAG	TOP2B
ID_19446	ATGATTATGACCGATCAGGT	TOP2B
ID_19447	GTGTACACTGATATTAACAG	TOP2B
ID_19448	TAGGCTACATGGCTTACCAG	TOP2B
ID_19453	CCATTGTTCAATATCGTCCG	TP53
ID_19454	GAGCGCTGCTCAGATAGCGA	TP53
ID_19455	GATCCACTCACAGTTTCCAT	TP53
ID_19456	GGTGCCCTATGAGCCGCCTG	TP53
ID_19457	AGACCCATGATCCCATACTT	TP53BP1
ID_19458	GAAGCCCATTAGTCCTGTCA	TP53BP1
ID_19459	GGAATCAATACTAATCACAC	TP53BP1
ID_19460	TCATGTGACGATGTAAGACA	TP53BP1
ID_19541	CCTGAATGTGCACTACATTG	NR2C1
ID_19542	TATGGAGCAGTAACTTGTGA	NR2C1
ID_19543	TGTGCTGATGACATCAGATA	NR2C1
ID_19544	TTCATTCTGACAAATCACGA	NR2C1
ID_19697	AAAGACAGGTTGCTCAAAAG	TTK
ID_19698	AAATGCTGGAAATTGCCCTG	TTK
ID_19699	GAGGACAGACTACTAAAGCC	TTK
ID_19700	GATGATGGCAAACAACCCAG	TTK
ID_19753	ATGTCTGAAACGGCCGCTGG	HIRA
ID_19754	GAGCCTAGCCATCATGACCG	HIRA
ID_19755	GGGTTGACATGGGACCCTGT	HIRA
ID_19756	TGTGTGCGGTGGTCAAACAG	HIRA
ID_19821	CACTAAGGAAGTCCTCAACG	UBA1
ID_19822	CCAGGCAGGTAACCACACCG	UBA1
ID_19823	GTCCTCAGGGAGACACTCAA	UBA1
ID_19824	TTCTCCGACTACATCCGTGG	UBA1
ID_19825	CCCCGCACGTGGATAGACCG	UBA7
ID_19826	CCTACCCTGTCTGTACCGTG	UBA7
ID_19827	GCACACGGGTGACATCACTG	UBA7
ID_19828	GCTCTGTGGTGGGATCCAGT	UBA7
ID_19829	CAACATAATGGTGTGGAACG	UBE2A
ID_19830	GAGACAAATCTAACTGTAGG	UBE2A
ID_19831	TCTCTTACCATCCTCAAACG	UBE2A
ID_19832	TGGACATACTTCAGAACCGT	UBE2A
ID_19833	CTGAAAACAACATCATGCAG	UBE2B
ID_19834	GGCTCATGCGGGATTTCAAG	UBE2B
ID_19835	GGTGCGCCACTGACACCCAC	UBE2B
ID_19836	TTGGACTCCATCGATTCTGA	UBE2B
ID_19837	CAGCCTGATAGCGCATATCA	UBE2D1
ID_19838	CCATAATAGTGGCTTGCCAG	UBE2D1
ID_19839	GGTTTAAAAGGATAATCTGT	UBE2D1
ID_19840	GTATTTGTCTCGATATTCTG	UBE2D1
ID_19845	AATGACAGCCCATATCAAGG	UBE2D3
ID_19846	ACTTACAGGTCCCATAATTG	UBE2D3
ID_19847	GGGAAAATACTTGCCTTAGG	UBE2D3
ID_19848	TACTTACTATCATCCCCAAC	UBE2D3
ID_19849	ACAGTACCTCTTGGCGCTGG	UBE2E1
ID_19850	CATTGTAATATTAACAGTCA	UBE2E1
ID_19851	CCCTCATACACGGATCCTGG	UBE2E1
ID_19852	CTCACCTGCAATTAGGTGGA	UBE2E1
ID_19865	ACGCTTCATCAATGTTGGGA	UBE2H
ID_19866	GCTGCAGCGTCACCATTGAG	UBE2H
ID_19867	GCTTGTATTCTTCTGGTCGG	UBE2H
ID_19868	TTAGGATAGGCCAATAACTG	UBE2H
ID_19869	AAGCCCTCCTTACAAATGGG	UBE2I
ID_19870	AAGGAGGCTTGTTTAAACTA	UBE2I
ID_19871	ACAGGCACACTGTCCCCGAA	UBE2I
ID_19872	ACATTCGGGTGAAATAATGG	UBE2I
ID_19877	CCTCAAAGGGGGAATCCTGA	UBE2N
ID_19878	CCTTCCAGAAGAATACCCAA	UBE2N
ID_19879	CTGTTGCCTTCATAGATAAG	UBE2N
ID_19880	TGGTTCTGCCAGCAAACGCT	UBE2N
ID_19885	AAACAAGAAAGGTCCTCGAG	UBE3A
ID_19886	ATTAATCTTATAAAGCTCGA	UBE3A
ID_19887	CTAGCTAGAGATGATCGCTA	UBE3A
ID_19888	TGAGCTATCACCTATCCTTG	UBE3A
ID_20049	AGCCGTAGTATCTCCCACAC	USF2
ID_20050	CCACGACAAGGGACCCGAGG	USF2
ID_20051	CCTGCACATACGGAGAGTAA	USF2
ID_20052	TTCCGCACAGAGACAAATGG	USF2
ID_20069	CAATTGTCAGAAGTATTCTG	KDM6A
ID_20070	CCAACTATCTAACTCCACTC	KDM6A
ID_20071	CTGGTAAGTCTCACCTTCCG	KDM6A
ID_20072	TCTTTGTATGAACAGCTGGG	KDM6A
ID_20073	AGGATTCATAGAGAGTACCT	UTY
ID_20074	AGTAGAAGTAGACCAAACCA	UTY
ID_20075	TCAGAACTTCTGTTGAACTG	UTY
ID_20076	TGACTGTCAGCATCCCCCTG	UTY
ID_20125	ACAGCTCTAGGGTCACAGAA	VDR
ID_20126	CCACACACCCCACAGATCCG	VDR
ID_20127	CCATCATTCACACGAACTGG	VDR
ID_20128	CTGCCGGCTCAAACGCTGTG	VDR
ID_20189	CCCAATACTTAGGAACACCC	VRK1
ID_20190	CTGGGCAGTACCGATAAGCA	VRK1
ID_20191	GTAGGATTACCCATTGGCCA	VRK1
ID_20192	TTTGTAGCCCCATCAAGACG	VRK1
ID_20193	ACCAGCTTGGATGCCCACAA	VRK2
ID_20194	CCCATTGGGACAATATCTGT	VRK2
ID_20195	CCTGCAATTAGGTATCCGAA	VRK2
ID_20196	GGTCCTAAAGGTATTCCATG	VRK2
ID_20249	ACAACGTTGGTGATTTGGTG	WHSC1
ID_20250	CGCTGTGTGGTAACTCAGTG	WHSC1
ID_20251	GCACCAGCTCACGTTGACGT	WHSC1
ID_20252	GGGTTCTCCATTAAACACCC	WHSC1
ID_20269	AGTATCAATTCCGACATCGA	WNT5A
ID_20270	CATACGCGGTGAGCGCAGCA	WNT5A
ID_20271	GAGGATGCGAGCACTCTCGT	WNT5A
ID_20272	GCATGTGGTCCTGATACAAG	WNT5A
ID_20385	AGATATTGACCATGAGACAG	YY1
ID_20386	GGAGACCATCGAGACCACAG	YY1
ID_20387	GGTCACCGACGACCCGACCC	YY1
ID_20388	TGAACAAACGCTGGTCACCG	YY1
ID_20389	AGAGTACCGTGAGAAGATAG	YWHAB
ID_20390	CTCTGTTGCCTACAAGAATG	YWHAB
ID_20391	CTGCTGGGAGTTCGACACAG	YWHAB
ID_20392	TGAAGGCAGTCACAGAACAG	YWHAB
ID_20393	AAGCGAATAGGATGCGTTGG	YWHAE
ID_20394	AATTTGCCACAGGAAACGAC	YWHAE
ID_20395	GAGCAGGCTGAGCGATACGA	YWHAE
ID_20396	TCTTATATGCAACAGATAGG	YWHAE
ID_20405	AAAATGTTGTAGGAGCCCGT	YWHAZ
ID_20406	GCCGCTGGTGATGACAAGAA	YWHAZ
ID_20407	GGCTGAGCGATATGATGACA	YWHAZ
ID_20408	TCTCTGCTTGTGAAGCATTG	YWHAZ
ID_20461	ACAGAGAGTGAGTACACCAG	ZNF711
ID_20462	ATGGCAAGGGTACACTGTGA	ZNF711
ID_20463	GAGACTGATGTAGTAACAGA	ZNF711
ID_20464	TAATGGACACTTAGAACATG	ZNF711
ID_20561	CAAACGAACAGAAACCGGTG	ZSCAN21
ID_20562	CAAGATCCAAGAAAGGTCCG	ZSCAN21
ID_20563	GCCTCTGATGGTAAAAGTCG	ZSCAN21
ID_20564	TGATACCCCTGGACCCCGAG	ZSCAN21
ID_20701	AACGGCTCCAATGAGGACCG	PCGF2
ID_20702	CATCGACGCCACCACTATCG	PCGF2
ID_20703	CTCTCCATCGAATTCTACGA	PCGF2
ID_20704	GGACCTGCACGTCACACATG	PCGF2
ID_20705	CATCTCGAAGCATTCCAGCG	ZBTB16
ID_20706	GGAGCTACACTATGGGCGAG	ZBTB16
ID_20707	GGTCGAGCTTCCTGATAACG	ZBTB16
ID_20708	GTGGACAGTTTGATGACCAT	ZBTB16
ID_20801	AACTTGGGAGATGTCTCTAA	ZMYM2
ID_20802	AATCTGTGGTAAACTAACTG	ZMYM2
ID_20803	AGAGCGAGTTCAGTGGCGTG	ZMYM2
ID_20804	GGAGGTTCGAGATCACATGC	ZMYM2
ID_20841	CAAAATCTCACCCTGAAACG	ZNF217
ID_20842	CCACGGCGAAGCGCCCTCCG	ZNF217
ID_20843	GGACACATAATGGCAAATCG	ZNF217
ID_20844	TGGGTGGTACTGCCATCCGG	ZNF217
ID_20909	AACATCATCACTTTCAAGTG	MAP3K12
ID_20910	TCTCGAAGTACACACTGGGT	MAP3K12
ID_20911	TGTGGAGAGTACATCAGCTG	MAP3K12
ID_20912	TTCATTGCGGATCACCTCAG	MAP3K12
ID_20925	CCTCAAGTAGGTTTAAGAGG	PRDM2
ID_20926	GCTCCTGGTCTGGTACAATG	PRDM2
ID_20927	GTGGCAACAGTTAATACCGG	PRDM2
ID_20928	TTCTTTACAGCACTACACGT	PRDM2
ID_21013	AGGGTGACTGCAGGCAACGG	BRPF1
ID_21014	CCAACCGCCTGACCATCCAA	BRPF1
ID_21015	TCGTGGAATTGATCCGCAAG	BRPF1
ID_21016	TGAGTACCTAATGGACCGAC	BRPF1
ID_21021	ACATAATAGGGAGTATAGCA	MAPKAPK3
ID_21022	CAGAAGCTGCAGAGATAATG	MAPKAPK3
ID_21023	CTTGGACAACTGGTAGTCGT	MAPKAPK3
ID_21024	GTGTATGAGAACATGCACCA	MAPKAPK3
ID_21037	AGATGTATGATCCCAAAACG	USP7
ID_21038	GGCAACCTTTCAGTTCACTG	USP7
ID_21039	GGCAGTAGAACAGCTCGATG	USP7
ID_21040	TTGATGACGACGTGGTGTCA	USP7
ID_21061	AAGTGTCCAATATAAAAAGA	DEK
ID_21062	CAAAGCCTTCTGGCAAAGTG	DEK
ID_21063	CGAAATGCCCGGTCCCAGAG	DEK
ID_21064	TCTAGAAAAGAGTCTCATCG	DEK
ID_21177	ATACAATCCCCCAGACCACG	BRD3
ID_21178	CATCACTGCAAACGTCACGT	BRD3
ID_21179	GATGCTATCCAAGAAGCACG	BRD3
ID_21180	TGAAGGTACACAGCAAGTGG	BRD3
ID_21193	ACCTTATTATAACGATCATG	MLLT10
ID_21194	GCCCGCTTATATCCTGCTGT	MLLT10
ID_21195	GCCGATAATGTCCAATACTG	MLLT10
ID_21196	TTCAAGTACCCACTGGACCG	MLLT10
ID_21237	AGCTTGTTTACATAATCCGC	CUL5
ID_21238	ATTGGAGTAAGAGAATCCTA	CUL5
ID_21239	GAGGAACATATCATTAGTGC	CUL5
ID_21240	GGAAGACAGTATTGTTCGAA	CUL5
ID_21265	CCCCTATCCTAGTCCTACGG	KMT2D
ID_21266	CCTTCGAAGCGAAAGTACTG	KMT2D
ID_21267	GGTGGAAATTCCCGCCAACG	KMT2D
ID_21268	TTCGGGGTAGACCTCCATAG	KMT2D
ID_21277	AGCTATGGCAATCCTTTAAG	YEATS4
ID_21278	CAGCTTTAGCAAATGATACA	YEATS4
ID_21279	TCAGACACCAATGCAATGCT	YEATS4
ID_21280	TGTGAAACCATATAGAAATG	YEATS4
ID_21289	GGTGCCCCAAAGCAAATACG	CDK2AP1
ID_21290	TGAAGACGTTGCCATGCTGG	CDK2AP1
ID_21291	TGGCCATCATTGAAGAGCTG	CDK2AP1
ID_21292	TGGGTGTAGCCTAGGGACGG	CDK2AP1
ID_21301	AAGCGAAAGAACAGGACTAG	DPF3
ID_21302	AGCGCTACAAGAACCGACCG	DPF3
ID_21303	CAAGTAGGCACTCACGCCTG	DPF3
ID_21304	CACCTGAAGATCCAAAACTG	DPF3
ID_21317	AAGCGATAACAGAGTCTCAG	ANP32A
ID_21318	CCGCAACTCACATATCTCGA	ANP32A
ID_21319	GGGTCCGAATGACTTACCAG	ANP32A
ID_21320	TTCTTAAGTACAATCAACGT	ANP32A
ID_21349	ACAGACATGAGATTGCGACC	AKAP1
ID_21350	GCTTCTCTGCGGGGACTACG	AKAP1
ID_21351	GTCCGGCAACTCTTCACTGG	AKAP1
ID_21352	TGCAACCTTGCCAACCGTGG	AKAP1
ID_21385	CCTCGACTCGCAGACCGGCG	DPF1
ID_21386	GAAACGGTATAAGAACCGGC	DPF1
ID_21387	GTACGTGTAAATCTGTCCCG	DPF1
ID_21388	GTTTCCGCATGACCTCGAGG	DPF1
ID_21397	CAACGAGAATCGATATACTG	NCOA3
ID_21398	TCAGCCACGAGCTATGATGG	NCOA3
ID_21399	TGGGTTGCTTTGGTAACATG	NCOA3
ID_21400	TTTGGACTCCCACGATTACG	NCOA3
ID_21405	AGACTGAGTTTCACTCCCGA	CHAF1B
ID_21406	AGATGTGTATGATATTTGCT	CHAF1B
ID_21407	ATTGGACAAAAATTCCACGA	CHAF1B
ID_21408	TTATGTCCAAGGAGTAACCT	CHAF1B
ID_21453	GATAAACTGGCGCCTCAAGG	USP11
ID_21454	GGTCTCCATGATGATCAACT	USP11
ID_21455	GTGGGCGAGAACGTCCACTG	USP11
ID_21456	TGATAGGCAGTGGAACACTG	USP11
ID_21465	AGATTCCCAATGTAGAACGG	KDM5C
ID_21466	CCAAGGCTACAACTTTGCCG	KDM5C
ID_21467	GAAAAAGCTACAGATCTATG	KDM5C
ID_21468	GATACTTCATAGCCCCCACA	KDM5C
ID_21473	AATGAGGTGATATGTCCATG	NAA10
ID_21474	AGCCAGACCGAGGCGCCGGT	NAA10
ID_21475	CAAATACTATGCAGATGGGG	NAA10
ID_21476	CCAGCTCTCTTACATTGCTG	NAA10
ID_21501	AGTGCATTGAACACTACCGC	KDM5D
ID_21502	CAAACAAAACTTATCTCCTG	KDM5D
ID_21503	GGTGGAGGCCTATCAAGCTG	KDM5D
ID_21504	TTGCCAAGTATGCTCCCGTG	KDM5D
ID_21513	CACATCCCTGACCCAACCTG	ARID1A
ID_21514	CAGCAGAACTCTCACGACCA	ARID1A
ID_21515	CCTGTTGACCATACCCGCTG	ARID1A
ID_21516	TTTGAATGCAAGATTGAACG	ARID1A
ID_21537	CAGCATTCCATCATTCCGAG	TRRAP
ID_21538	CCACTGGGGATCGTTCAGTG	TRRAP
ID_21539	CTTGATCCGCCACTATACGA	TRRAP
ID_21540	TGGTGTCAAGACAATCACGT	TRRAP
ID_21569	CACGGACGTATCATCCACCA	BAP1
ID_21570	GAACCGTCAGACAGTACTAG	BAP1
ID_21571	GTCCATCAAGACTAGCAGCG	BAP1
ID_21572	TCTACCCCATTGACCATGGT	BAP1
ID_21613	CCTTGTTGCACTTCACACAG	GFI1B
ID_21614	GAAGCTAGGCTTGTAGAATG	GFI1B
ID_21615	GGGGTCGGGACAGCACAATG	GFI1B
ID_21616	GGTTTGGGAATAGAGTGCTA	GFI1B
ID_21849	ACAAGGCTATCTTAGCAGGT	SPOP
ID_21850	CAGATGAGTTAGGAGGACTG	SPOP
ID_21851	GTTTGTGCAAGGCAAAGACT	SPOP
ID_21852	TGTTTGCGAGTAAACCCCAA	SPOP
ID_21905	ACCTCATCGCACCTGCCGGG	NR0B2
ID_21906	CATACTCAAGAAGATTCTGC	NR0B2
ID_21907	GAAGTGCGTAGAGAATGGCG	NR0B2
ID_21908	GGTGCTGCCTACATAGGCAG	NR0B2
ID_21929	ATTACAAAGCTTCTTTAGCG	RAD54L
ID_21930	CTAGGGAGTGAAATTCCTGT	RAD54L
ID_21931	GAAGGATTCATGAACCAGCG	RAD54L
ID_21932	GTGCAAGCCAGAAATTGACA	RAD54L
ID_21969	AGCATGTGGTACTTACTGGG	CUL4B
ID_21970	CTCTTCAGTAGAGTTCGAGG	CUL4B
ID_21971	GCTGTTAGCAAAGCTAGAGA	CUL4B
ID_21972	GCTTCTTCTGTATCGGTACG	CUL4B
ID_21973	AGTTCTGCAGCACATAGGTG	CUL4A
ID_21974	GCTGCCCGACAACTACACGC	CUL4A
ID_21975	TATGCTCACAGCAAAGCATG	CUL4A
ID_21976	TCTCGCGCTCGATCAGCAGT	CUL4A
ID_21977	ATAACTTGTACATGCAACCA	CUL3
ID_21978	ATCCAGCGTAAGAATAACAG	CUL3
ID_21979	GAGCATCTCAAACACAACGA	CUL3
ID_21980	GGTGTATTAGGGATCATCTA	CUL3
ID_21981	AGATATCTATGCTTTATGTG	CUL2
ID_21982	AGCAACCAGCAACCTTACTC	CUL2
ID_21983	AGTTTACCAGCAAGCTACAT	CUL2
ID_21984	GAGCAGCATTCGGATAAGGA	CUL2
ID_21985	AACCCAATGTCTATTGAGGT	CUL1
ID_21986	CACCAGTCAAACCAAGCACG	CUL1
ID_21987	GAGACACACATTCATAATCA	CUL1
ID_21988	TCGCTTCATAAACAACAACG	CUL1
ID_22017	AGTTAAACAAGAAAGAATGG	SUPT3H
ID_22018	CTGTCTGGTCAATAGAGTTG	SUPT3H
ID_22019	GATTGTCAAAGGCATCGATG	SUPT3H
ID_22020	TTCCAAATTTCGAGACTGGT	SUPT3H
ID_22021	ATGCATCTAGTAACCAACAG	SMARCA5
ID_22022	CATCAGCCTTAATTCGACGA	SMARCA5
ID_22023	CCGTAGAACAGAGCAAGAGG	SMARCA5
ID_22024	GATGAGTGAATTCAAGAGAT	SMARCA5
ID_22037	CTATACACTTCCAGTGTCGA	OGT
ID_22038	GAAGAAGTTGGTCAGTATTG	OGT
ID_22039	GGCACGCGTATAACACTGCA	OGT
ID_22040	TGGCAATAGACACCTACAGG	OGT
ID_22049	GAGGTTGAGTGGAAGCAGCG	HIRIP3
ID_22050	TCTCTCCGGGTCGCTACAAG	HIRIP3
ID_22051	TGGACCCCCAGCAAAGAATG	HIRIP3
ID_22052	TTACGCATTCCATCGTGCGG	HIRIP3
ID_22129	AAGTGAACCCGAGTCACCGA	PARG
ID_22130	CACACAGTAACTATTCGGGT	PARG
ID_22131	CACTAAAGGAATCAAGACAG	PARG
ID_22132	CAGCAAGTCTTGCGATCCTG	PARG
ID_22173	AATGGTGAATGACAGACCGG	IKBKAP
ID_22174	CAGCAATCATGTGTCCCATG	IKBKAP
ID_22175	GATTTATGATCATAACCCTA	IKBKAP
ID_22176	TGGACGACTGACCGGAGCGT	IKBKAP
ID_22181	ATTAGACAAATCATTCCACC	HAT1
ID_22182	CTACATGTCATGTCAGCCTA	HAT1
ID_22183	CTCATCCCCAAAGAGTTGAT	HAT1
ID_22184	GCTACGCTCTTTGCGACCGT	HAT1
ID_22233	CCTTGCAAGATATAACACGT	CBX4
ID_22234	CGGTCAGGACATTGGAACGA	CBX4
ID_22235	GAGCCACCCGCCCGACAAGT	CBX4
ID_22236	GGGCTGCGGATCGCTAACCC	CBX4
ID_22421	ACTACTTACCAATGGCCCTG	RUVBL1
ID_22422	ACTTGGATGTGGCTAATGCG	RUVBL1
ID_22423	GAGACAGAGAATCCCATGGG	RUVBL1
ID_22424	GTGAACAAGTACATCGACCA	RUVBL1
ID_22477	AGGTATCCTACCCTGTGGAG	RFXANK
ID_22478	CAACCGGCAGCGAGGGAACG	RFXANK
ID_22479	GTCAACAAGCCAGACGAGCG	RFXANK
ID_22480	TCCACCAGCTCGCAGCACAG	RFXANK
ID_22557	ACTGCATTACTTCATAACGC	NCOA1
ID_22558	GAGATACTAGGATTGACCGA	NCOA1
ID_22559	TCTACACCGGCTCTTACAGG	NCOA1
ID_22560	TCTGACAACAGCTCTAGTGA	NCOA1
ID_22781	ACATTCTATTACCAAGAACA	EDF1
ID_22782	GAAAATCAATGAGAAGCCAC	EDF1
ID_22783	GAGCGACTGGGACACGGTGA	EDF1
ID_22784	GCTGCGCAAGAAGGGCCCTA	EDF1
ID_22801	AAGAGAATGATCCATACCAC	EED
ID_22802	ACAAACACGCCAAATGCACC	EED
ID_22803	ATGGCTCGTATTGCTATCAT	EED
ID_22804	TTGTGAATGACATTCATACA	EED
ID_23037	ATGCATCACACCTTGCACGA	TRIM24
ID_23038	CTGCTGCACTAGTAATCGTG	TRIM24
ID_23039	GCACTAGGTGAACGTATTGG	TRIM24
ID_23040	GGCAACGAATGACTCCAACT	TRIM24
ID_23085	GCAGGCAGCACAGTTGCCCG	SAP30
ID_23086	GGCCGCGGCAGCGACCACTG	SAP30
ID_23087	GGGGTATCAATATCTTGAAC	SAP30
ID_23088	TGGTGAGCGGTGCGGCCGGG	SAP30
ID_23165	ACCTGGAGCACAATGCACGT	HDAC3
ID_23166	GTCAGCCCCACCAATATGCA	HDAC3
ID_23167	TCATCAATGCCATCCCGCAG	HDAC3
ID_23168	TGGGTCAATGCCAGGCGATG	HDAC3
ID_23181	AGTTTCTCCAGTAAACTTCG	ALKBH1
ID_23182	CTAGCTCAGATCTGTCTACG	ALKBH1
ID_23183	GAAACCTAATGTATGTAACC	ALKBH1
ID_23184	GAAGCGGAAAAGTTTCCGAA	ALKBH1
ID_23189	ACCTCGGTACGAAACCACAC	KAT2B
ID_23190	GCGAGCGCGTACCTTGCAGG	KAT2B
ID_23191	GGAATATCCCCCATAACTCG	KAT2B
ID_23192	GGGTGTAATTGAATTTCACG	KAT2B
ID_23433	ACTTACCGGAGGTCATTCGG	MBD4
ID_23434	CCAAACTGAGCAGAAGCGAT	MBD4
ID_23435	TTTACTGTACTTTCTAAAAG	MBD4
ID_23436	TTTCTTCACTGGTCACACTG	MBD4
ID_23437	AGCCGGTCCCTTTCCCGTCG	MBD2
ID_23438	CCTCAGTTGGCAAGGTACCT	MBD2
ID_23439	CCTCTCAATCAAAATAAGGT	MBD2
ID_23440	CGAAAATCTGGGCTAAGTGC	MBD2
ID_23461	AAAGACCAAGCTGACTTTCG	FUBP3
ID_23462	ACGGTGCCAGCCGATAAGTG	FUBP3
ID_23463	CATGCTGACACCGATCCGGA	FUBP3
ID_23464	TACTCCGTATCCATATACTG	FUBP3
ID_23513	CCTGAAAAGACATGTGCGAG	USP13
ID_23514	CTGGAGCATTACAGAGACAT	USP13
ID_23515	GAAAGTCCGCTACACGGAGA	USP13
ID_23516	GCCAGGACTAAGTTAGGACA	USP13
ID_23525	CCAGCGCCAGTACTTCAAGG	RPS6KA4
ID_23526	CGCCACGGGCCCGATCCGAG	RPS6KA4
ID_23527	CTTGCTACGGATGATTTCGG	RPS6KA4
ID_23528	TCTCTTTGACCACAACAACG	RPS6KA4
ID_23621	AGGGTCTATTCCATTCATCA	RNF8
ID_23622	CCAGTGAAATCACAGGGGAA	RNF8
ID_23623	GGTTTCGAGAAATCATCAGG	RNF8
ID_23624	TGAGCCAAGTAAGACCACAG	RNF8
ID_23637	AATTCATCTTCTACGACCCA	BAZ1B
ID_23638	AGGCCAAACTAGTCATGCGC	BAZ1B
ID_23639	ATCATGACCAAATATGCTGT	BAZ1B
ID_23640	TGTACCCCCAGAATTCCGTG	BAZ1B
ID_23665	GCGCAGCTGCGGATCCAGAA	UBE2M
ID_23666	TCACCCCAACATTGACCTCG	UBE2M
ID_23667	TCCCAGGGCTTCTACAAGAG	UBE2M
ID_23668	TCTCTGTCCACAGAGAGGAC	UBE2M
ID_23761	AACTTGGTCGATGTAAGCGG	ASH2L
ID_23762	GCTCTACCTCACCCAACTGT	ASH2L
ID_23763	TCCAATGGGTAGCCATGAGG	ASH2L
ID_23764	TTGTTAGCCCTACATGATCG	ASH2L
ID_23813	TACAATGTCTCTGTATGTGC	CDY1
ID_23814	TCTGCACCAGGACGTGACAA	CDY1
ID_23815	TGCTGGCAGCAAATAACTTG	CDY1
ID_23816	TTTGACCACAAAACTGTGAG	CDY1
ID_23893	ACAGACGGCCAATGGGAACG	MTA1
ID_23894	TCCTTCAGGGGAAATAGAAG	MTA1
ID_23895	TGGGGGCTACCTGATGTGCG	MTA1
ID_23896	TGTGGAGAGTATCCATGGCG	MTA1
ID_24121	AGTCCCACACCAACACTCTG	BUB3
ID_24122	CGGCTCAAGTACCAGCACAC	BUB3
ID_24123	GGGATCAGACAGTTAAACTG	BUB3
ID_24124	GTATTCAACACATCTGATAG	BUB3
ID_24133	CAACATTAAATACCCAATGA	DDX21
ID_24134	CATCACAAAAAAGCTGTCAG	DDX21
ID_24135	CGGGAAGGACTTAATTGCAC	DDX21
ID_24136	GATGTCATCCGAGTATATAG	DDX21
ID_24169	CTTGAGCGTAGGGACATGCG	ZMYM3
ID_24170	TCCACGAGGGCCAACAAAAG	ZMYM3
ID_24171	TGACCCCTGTTACTACAACA	ZMYM3
ID_24172	TGGAGAACAGCAACACAGTG	ZMYM3
ID_24197	ATTCTAGAGTATGCCCCCCG	AURKB
ID_24198	CATCAACCCATACTGCAGGT	AURKB
ID_24199	TCTTTCCGGAGGACTCGCTG	AURKB
ID_24200	TGACGAGCAGCGAACAGCCA	AURKB
ID_24221	CTGCTGAATATACCGGTCTG	MTA2
ID_24222	GATCCCAGATCGCCTAGTAG	MTA2
ID_24223	GCTCACCAGAGTGATATCTC	MTA2
ID_24224	TTCTAGGAGCCACACTCAAG	MTA2
ID_24309	CATGCAACTTCACAATATTG	RPS6KA5
ID_24310	GATTTGAAGGACAAACCCCT	RPS6KA5
ID_24311	GGCACCAGATATTGTCAGAG	RPS6KA5
ID_24312	TGCCCTCGAACATCTCCACA	RPS6KA5
ID_24485	ACGGTCTGCCAGATTGTCAG	HMGN3
ID_24486	ATCCAAAGTAACTAAACAGG	HMGN3
ID_24487	CCTCTGCTAATCTTTGCTCC	HMGN3
ID_24488	CTAGTCTCCAGAGAATACAG	HMGN3
ID_24497	CACAACGGATTCGGAAATCG	GTF3C5
ID_24498	GAGAGTCTGCACTAACCCCG	GTF3C5
ID_24499	TCTACGCAGACCCCACCAAG	GTF3C5
ID_24500	TTGACAAAGATGGCATTGTG	GTF3C5
ID_24501	AACAACGAATGCCGGGACGT	GTF3C4
ID_24502	GGATAGGGTGTTCAACCCTG	GTF3C4
ID_24503	TCCCACCAAAACAATACACT	GTF3C4
ID_24504	TGAGAGTAACAAATTGGACC	GTF3C4
ID_24577	GAAGTAATAAGCGAGCGAAG	UBE4A
ID_24578	GAGCTGTAGCCATCTGGCAA	UBE4A
ID_24579	GATTGGCCCAAATCTTGGTG	UBE4A
ID_24580	TTGGTCAACATAGATCTCTG	UBE4A
ID_24797	CGACTTCAACAGACGCCACA	CDYL
ID_24798	CTGCGGTCCTGCTCTTAACG	CDYL
ID_24799	CTTTGTGGATAACAAGATGT	CDYL
ID_24800	GGGCCCAATAAAGCTCCGAC	CDYL
ID_24801	AATATTACTGATGACAGCAG	CDY2A
ID_24802	CAGTGACTGATAAACACCAC	CDY2A
ID_24803	GACCACAAGAAAACTGTGAG	CDY2A
ID_24804	TCTGCACCAGGATGTGACAA	CDY2A
ID_25157	AGACCGAATACAAATTTGAA	CIR1
ID_25158	GACCGCAAATGATCCATCAC	CIR1
ID_25159	GCACCCCTCGGAGCTAATAG	CIR1
ID_25160	GGAGATGAACGTGTAAAGAA	CIR1
ID_25209	ACAGAAGTAGTGATATACCA	CHD1L
ID_25210	GACCACCTGACTGAGGCTAG	CHD1L
ID_25211	GCTGATTGGTCGAGACACTG	CHD1L
ID_25212	GTCGCCTGCATATGTTACAC	CHD1L
ID_25257	CTAGTGAAATTCGACAGGAC	CLOCK
ID_25258	GGCAAATACCCTATTATGGG	CLOCK
ID_25259	GTATCCTCTTCAGCACACAA	CLOCK
ID_25260	TGAGTACAAACAATAAACTC	CLOCK
ID_25265	AAACTGCACATACCATATGC	BRE
ID_25266	CTCCCCTTTCATATCTAGCG	BRE
ID_25267	TCCTGAATGTCTCTTACTTG	BRE
ID_25268	TGAATACCAGACATTACTGG	BRE
ID_25281	ATAGTCCATGATCGTCACGC	APOBEC3B
ID_25282	CATGGGCTTTCTATGCAACG	APOBEC3B
ID_25283	CTCCACCTCATAGCACAAGT	APOBEC3B
ID_25284	TGAATGTGTCTGGATCCATC	APOBEC3B
ID_25357	AAATAATTTGGACAATACTG	NCOR1
ID_25358	AACATAAAAGTGGTAGAACG	NCOR1
ID_25359	AGACGAGTATAGATCCAGTG	NCOR1
ID_25360	ATATGCCGAGCATTACCCAG	NCOR1
ID_25361	AGGGATCCCTCGGTCCTACG	NCOR2
ID_25362	GACAGCGCCATCACATACCG	NCOR2
ID_25363	GCTGCTGCAAGATCTCATCG	NCOR2
ID_25364	TGGTGATCTCTCGGTCCACG	NCOR2
ID_25449	AGCCCCGGAATCCATTGTGT	ZNF592
ID_25450	CCCTAGAGGTGACCCAACAG	ZNF592
ID_25451	GAAGACCTCTACAATCAGTG	ZNF592
ID_25452	GGATGCCACTCGATTCTTCG	ZNF592
ID_25457	ACCATGGCTTGTTGAGGACT	MORF4L2
ID_25458	ACCCCCCTTCAGGATCCGTG	MORF4L2
ID_25459	CGCCTCCTCACTTTCAACAG	MORF4L2
ID_25460	GCAGAGAAGTAAAATGAGAG	MORF4L2
ID_25469	AAAGCATTGCGTACTAACCC	CTR9
ID_25470	AGAAAAACGAGATATTGCCA	CTR9
ID_25471	AGAAGCTATTACCATCTGAA	CTR9
ID_25472	CCTGGCGAGATTATATGACG	CTR9
ID_25509	AATGATACAAAAGTCAAGAG	MDC1
ID_25510	AGAGGACATGCCCCAACGTG	MDC1
ID_25511	CCCACATATCAGGCTACTAG	MDC1
ID_25512	GTGGCATCTTGCAATTCAGG	MDC1
ID_25517	CAAGATGGGAGATAACGCCT	ZNF516
ID_25518	CCTCACTGAGTGATCCGCAG	ZNF516
ID_25519	GACCTCGCACTTAAATCTAG	ZNF516
ID_25520	GAGGCGCGCATCTCACCCAG	ZNF516
ID_25537	ACTAGGTTAAGAGTAAACAA	DZIP3
ID_25538	ATGCCTTTCAGATATAATGG	DZIP3
ID_25539	TAATACTCTACCAAAAGGTG	DZIP3
ID_25540	TCTGCTTTATCCTCCTAACA	DZIP3
ID_25581	AGCTCGATCTACCAGACCCC	PHF14
ID_25582	ATTACGACCAGTAACACTAA	PHF14
ID_25583	CACTACGACAACCGCTACAG	PHF14
ID_25584	TGTGGCATTACAGTCCATGA	PHF14
ID_25593	ATATTTCTTCAGCATTAACG	KDM4A
ID_25594	ATCATACAGACAGCGCAGTG	KDM4A
ID_25595	GTGGTATTTCAAGACAAACT	KDM4A
ID_25596	TGTGCACAGTTATGCCAAAG	KDM4A
ID_25785	AACAGCATGAGAACTTGACA	HDAC9
ID_25786	AGCTTTGATCCAATGATGTG	HDAC9
ID_25787	GAGAGCGCACGTGTGTGCGT	HDAC9
ID_25788	TTTCCCTCTAAAGTAACATG	HDAC9
ID_25793	GTCTTGTATCACACGAACTG	USP34
ID_25794	TCATATACCACGATTAACAG	USP34
ID_25795	TTACAAACGCATGGAACCAG	USP34
ID_25796	TTGTATCTTTGGGTGCACCA	USP34
ID_25805	AGAGCCATCGGAAATTTCCG	SETD1A
ID_25806	CGTATGCTCTATATGCACAG	SETD1A
ID_25807	GAGATCTCCGACGACGACCG	SETD1A
ID_25808	TATGTGCCGTAAGTACGGTG	SETD1A
ID_25837	AGGATACGCAGAGTAATGAT	SLK
ID_25838	CACCTGCACAAAATTCAATG	SLK
ID_25839	GAGTATCAGCTAAAAACACG	SLK
ID_25840	TCAGAGTTGATATTAATACT	SLK
ID_25869	AAGATGCGCATGGCTCGATG	KMT2B
ID_25870	CGATTCGTAGATCTTCAGGT	KMT2B
ID_25871	GGAGCCACATCTGCTAGGCG	KMT2B
ID_25872	GGGGCCCAGCTATCCAACCC	KMT2B
ID_25877	CTTACCCGTACCAGTAGCGA	HDAC4
ID_25878	GCATCAGCGTGTCATACACG	HDAC4
ID_25879	GGAGCCCATTGAGAGCGATG	HDAC4
ID_25880	GGGGCTGACTTACCGCAGAG	HDAC4
ID_25905	AATAGCTATCAGGATTAATG	JADE3
ID_25906	ATAAAGTCCACAGCTAGCGT	JADE3
ID_25907	GAGCAGTGAATATACTTCCG	JADE3
ID_25908	TCAGCATTGCTTGTCCTGAG	JADE3
ID_26041	AGAGGAGTCCCATCACATGT	RNF40
ID_26042	GCAGAAGAAGCTACGCACAG	RNF40
ID_26043	GCTCCAGGATAAAGTGACAT	RNF40
ID_26044	GGGACGCCCAGCGATACAAG	RNF40
ID_26069	ACAACCCCATGACCAATCAG	KEAP1
ID_26070	AGTACGACTGCGAACAGCGA	KEAP1
ID_26071	CAGCACCGTTCATGACGTGG	KEAP1
ID_26072	CCTGGAGGATCATACCAAGC	KEAP1
ID_26237	AGAGGACAAGTTGCCAGACT	TRIM66
ID_26238	CTGACTAGAAGCCAGATGCT	TRIM66
ID_26239	GGAAGGTGTGACTACACAGG	TRIM66
ID_26240	TGAAGGTGGACAAATGTCCA	TRIM66
ID_26249	AAGGAAAGAGTCTACTGTCG	SETDB1
ID_26250	AGATGTGAGTGGATCTATCG	SETDB1
ID_26251	CCTTACCTGAATCAATACTG	SETDB1
ID_26252	GTTATCTATAAGACACCTTG	SETDB1
ID_26265	AGGCTAACTGTGATCTCAGA	TLK1
ID_26266	GAAACAATCGGAATCATCCA	TLK1
ID_26267	GATTTACTGGAGTTGCAAGT	TLK1
ID_26268	TAACTGTTGTAAAGTGCCCG	TLK1
ID_26277	ATGGTGTTGAGGATTTCCGG	TOX4
ID_26278	CCATGGTCAAGCCCCCACTC	TOX4
ID_26279	GCTGGGTCAACAGTAGCCAT	TOX4
ID_26280	TCTATTACTATGTCTCAAGG	TOX4
ID_26409	AATCAACTGAATCGTATGGA	SUPT7L
ID_26410	CCACCAGACGGAACTCCCGT	SUPT7L
ID_26411	GCCACAATCCTGGCCCACGC	SUPT7L
ID_26412	TCTTACAATCTAAAGGCAGG	SUPT7L
ID_26445	AAACGTGACTCTGGTTCAGG	ZBTB40
ID_26446	ATATTGGTACAGCCTCAACA	ZBTB40
ID_26447	GGTGATTCTGAATTGCTGTG	ZBTB40
ID_26448	TGTAGTAGGAGTCTCCGCTG	ZBTB40
ID_26565	AAGGTGTTCCTTAAGTGACT	USP15
ID_26566	ATTTCACAGAATATTCGCTA	USP15
ID_26567	CCAAGTTACTTAGGCCACAG	USP15
ID_26568	TCTAACTAAGTAAACTTCCA	USP15
ID_26569	CCCATTCCTTAACTCCACGG	USP3
ID_26570	CCCCAAATTCCGAAGGCCTG	USP3
ID_26571	CTACACTTGGAACTTCAGGG	USP3
ID_26572	GTTGTCACGGCTATATTCGG	USP3
ID_26625	AGAAGAGTGTACTGTCGCAT	RBX1
ID_26626	AGTACACTCTTCTGAAGTAG	RBX1
ID_26627	ATGGATGTGGATACCCCGAG	RBX1
ID_26628	GTTATCAACCACAATATCCC	RBX1
ID_26717	AAGCATCTCAGGTACAGCGC	ZBTB33
ID_26718	AATACTAATGATCCAGGCGT	ZBTB33
ID_26719	GGCGAGTTATTGCTAGCACT	ZBTB33
ID_26720	TTTGGGAGGTATCAGCCTGT	ZBTB33
ID_26729	AGGACACGCAGCGATCTAGG	HDAC6
ID_26730	CCTCTAGGATAAGGATAATG	HDAC6
ID_26731	GCTTCCAGTGCTGAGTACGT	HDAC6
ID_26732	TGTGCTGAGTTCCATTACCG	HDAC6
ID_26733	ACGTTCACCCGTCACTAGTG	HDAC5
ID_26734	AGGCCTGCTTAGCAAGTGCG	HDAC5
ID_26735	GCCGGGTGCGCTGTTACACA	HDAC5
ID_26736	TATGCCCTGTACTTACAGTG	HDAC5
ID_26785	AGGGCGACGGTGTTCCCGAG	CHAF1A
ID_26786	AGTCATCATTGATTTGACAG	CHAF1A
ID_26787	CCAAAGAGGCCTCTAAATCG	CHAF1A
ID_26788	GAAAGCGGTCCGACGCCGAG	CHAF1A
ID_26789	AATACCAAGAAAGCCCCACT	PARP2
ID_26790	CATGCAATGAATTCTACACC	PARP2
ID_26791	GGGGGCGCAAGGCACAATGT	PARP2
ID_26792	TTGTTCAGGCAATCTCAACA	PARP2
ID_26793	ACTTATCGAAGTACAGGCAG	PARP3
ID_26794	AGCAAGCAACAGATTGCACG	PARP3
ID_26795	GATGACGGTGTAAAAGTGTG	PARP3
ID_26796	GTGGACATGTTGGATCCACG	PARP3
ID_26917	AAGCGCTCAAATCGGACCAA	HUWE1
ID_26918	AATCTTAACAACTTACCAAG	HUWE1
ID_26919	ATTCTATGCCACATCCTCCG	HUWE1
ID_26920	TGGTATGACGAAGGGTACAG	HUWE1
ID_27129	AACCTGCTGTGCAACCAACT	YAF2
ID_27130	AGTGCATGATGTGCGATGTG	YAF2
ID_27131	CAGTAACCCTCATCCGAGGA	YAF2
ID_27132	GGCCTCGGCGCTGTTCCGGA	YAF2
ID_27185	CCAGCGGGTGAAGTACACCA	TRIM28
ID_27186	CTTCCCAGGCAGTACCACTG	TRIM28
ID_27187	GCTTTGTTCACAGCCCATGG	TRIM28
ID_27188	TGAAACTTCATCTCGCCATG	TRIM28
ID_27309	CCAACATCCAAAACTACCTA	PRMT3
ID_27310	GAATTCATGTACTCAACTGT	PRMT3
ID_27311	GTCATCTACTAGTGTCATTG	PRMT3
ID_27312	TAGATGTTATCATATCTGAG	PRMT3
ID_27349	CAAGTGTCCTACATGCCGTA	TRIM13
ID_27350	CAGTATGCAAAGGACACTTG	TRIM13
ID_27351	TGGGAGCAAGGCAAAACCCG	TRIM13
ID_27352	TGTGGGATCTGTGCTACTCG	TRIM13
ID_27629	GAAACCGATCGACCGCGAGA	SAP18
ID_27630	GCGAGTTGCAGATCTACACT	SAP18
ID_27631	GCTGGACGGTACATTTCCCC	SAP18
ID_27632	GGTGGAGTCGCGCGTTACCC	SAP18
ID_27633	ACAGGCTTGAGGTTCAACAG	SMNDC1
ID_27634	ACCAGCAAAGGTGATTGCAG	SMNDC1
ID_27635	CAAAGTCACTTACTTTGACA	SMNDC1
ID_27636	GAAAGTAGGAGACAAGTGTA	SMNDC1
ID_27741	GAAAATGAATGGCTCCCACA	IKZF1
ID_27742	GATGGCTTGGTCCATCACGT	IKZF1
ID_27743	GGGGCCTCATTCACCCAGAA	IKZF1
ID_27744	TCCAAGAGTGACAGAGTCGT	IKZF1
ID_27749	AATGCACTTTATCGCTACCG	SMYD5
ID_27750	AGCCACTGAGCAATACCACC	SMYD5
ID_27751	CCATCTGGAGTGAACCACTG	SMYD5
ID_27752	GTGGGTAGTGAATACTCCTG	SMYD5
ID_27797	AACAGCACTTAGATTCCCAT	PCGF3
ID_27798	CTCACCCGATGTACTGCAGG	PCGF3
ID_27799	GGTGCCGGGAGACATCAAGG	PCGF3
ID_27800	TTCAAACAAAGAGGCCGCGG	PCGF3
ID_27845	AGAAGCATCAGACCTAACCT	NPM2
ID_27846	CCGGAGCTGGAAAGTAACTG	NPM2
ID_27847	CCTGCCCCCAGCAAACCAGG	NPM2
ID_27848	GCTGCGAGCTCAGTCAGGAG	NPM2
ID_27849	AAGAAACGCGGCTGGCCCAA	HMG20B
ID_27850	ACGTGCGCTTCCTGAACGAG	HMG20B
ID_27851	GAGTTCTTGGACCAAAACAA	HMG20B
ID_27852	GTGACTGTCAAGCAAGAGCG	HMG20B
ID_27853	ATGGAGTAAACTGCCTCCTG	HMG20A
ID_27854	ATTCAGGTTAAATCACCCAG	HMG20A
ID_27855	CAACAATCCAGAATTTGTGG	HMG20A
ID_27856	TTGTAGCAACGAAGTAAACG	HMG20A
ID_27917	AAATCGCTGACCAGAGACCG	SCML2
ID_27918	ACTTTGAAATCATTCACAGG	SCML2
ID_27919	AGGTTACGGTTACGACTGGA	SCML2
ID_27920	CTGAAGCCAGATAATCGTGG	SCML2
ID_28017	GAAGATTCGCAGGAACTCCG	PRMT5
ID_28018	GGAGAAAAACCCAAATGCCG	PRMT5
ID_28019	GGTACTGAGAGTATTTGATG	PRMT5
ID_28020	TGCACCAACTACACACACAG	PRMT5
ID_28041	ATATCTCTGAAACTTGCCAG	ARIH2
ID_28042	CCTGTACCCGAATAACCATG	ARIH2
ID_28043	GCACTGCTCAGTTCTCGTCA	ARIH2
ID_28044	GGACATAGAGGACTATTACG	ARIH2
ID_28073	GAAGAATGGACGGGACCCTG	EMG1
ID_28074	GCCTCGTGAACGAAGCGGTG	EMG1
ID_28075	TCTAAGGCTTCTTACCCATG	EMG1
ID_28076	TTGTTTCCTGCCCCTAGTCG	EMG1
ID_28101	ACACAGCATTTATGAGCAGG	MCRS1
ID_28102	CCTCAGGGACATGCGAGATG	MCRS1
ID_28103	GATGACAGGATCGTAGAGCA	MCRS1
ID_28104	TGAGCAAAGTGGGATCGGTA	MCRS1
ID_28181	GAAGTTTAAAATGATCACCT	ZNHIT1
ID_28182	GCTGAGGGAGTCCCGCGTGG	ZNHIT1
ID_28183	GTCTCTGCAGAACTTGAGTG	ZNHIT1
ID_28184	TCCGCATCGTCATCAAACTG	ZNHIT1
ID_28201	AAGGCAAAAGGAGATGCTAA	HMGN4
ID_28202	AAGGGAGAGAAGCTTCCCAA	HMGN4
ID_28203	AGCCACAGAGGAGATCAGCT	HMGN4
ID_28204	AGGTGATAAAGCAAAGGTGA	HMGN4
ID_28205	ATGACCCTATCGACGTGCCA	TADA3
ID_28206	GGATGATGGCATCGGCATCG	TADA3
ID_28207	TCAGTAACTCCTCAAGTGTG	TADA3
ID_28208	TCTTATCCTGCCAGTCGGTG	TADA3
ID_28217	ATTTCTTACCTGCAATTAGG	UBE2E3
ID_28218	TCAACTATACTTGGTCCACC	UBE2E3
ID_28219	TGCAGTGATAGATTCTGGTG	UBE2E3
ID_28220	TTTCACTAACAGAATTCAGA	UBE2E3
ID_28277	GATGACAAGAAAAAAAACAG	SYNCRIP
ID_28278	TATTCCTAAGAGTAAAACCA	SYNCRIP
ID_28279	TGAGAAAGCTGGACCTATAT	SYNCRIP
ID_28280	TGAGCGAGATGGTGCTGTCA	SYNCRIP
ID_28297	TAGAGCTGTTCATCCGTGAA	CARM1
ID_28298	TCGCGTCGCCGATGGTGAGG	CARM1
ID_28299	TGGAGCACGGAAAATCTACG	CARM1
ID_28300	TTGAAGAGCATGTAGCCCAT	CARM1
ID_28301	AGTGCATAGTTACTACCCTG	NCOA2
ID_28302	GGGAGGATTCATATTAACTG	NCOA2
ID_28303	GGTCTGGCGAACCTCCGAGG	NCOA2
ID_28304	TACACATGGAACCTCGCTCA	NCOA2
ID_28333	ACCAGCACCTCTACCCACGG	MYBBP1A
ID_28334	CCAGAGATGGACGATTACGT	MYBBP1A
ID_28335	GCGTCTAATCACGGGACTCG	MYBBP1A
ID_28336	GTTGGTGCTGAAGTCAACCA	MYBBP1A
ID_28369	ATGAATGGGTGACGCATGAG	KAT5
ID_28370	CTGAGGGTACCGTTGAGCGG	KAT5
ID_28371	GATCTGGACCGGGATTGGCA	KAT5
ID_28372	GGGTACGGGGAGAAGTACCA	KAT5
ID_28429	AAGACAAGTTCTCGAACCTG	ANP32B
ID_28430	AGCACCTGACTCAGATGCCG	ANP32B
ID_28431	AGCCTACATTTATTAAACTG	ANP32B
ID_28432	CCATCCAAGTAGGTAAGCTG	ANP32B
ID_28625	AAGGAAAGATTCATGAACCA	USP16
ID_28626	CCTTGCCAAATAACCGTGAA	USP16
ID_28627	GTGTTACGTATGTGATAATG	USP16
ID_28628	TTAAGACACAGCCAAACTGA	USP16
ID_28713	CCAGTGGAAGAAGAGGACGT	TRIM16
ID_28714	GAAGTCCTGTCTAACCTGCA	TRIM16
ID_28715	GTCGGTGTCAGAGGTCAAAG	TRIM16
ID_28716	TCAGCCCTACGTAAACACTA	TRIM16
ID_28725	AGATCCTGGCAGATCCTGTG	TAF6L
ID_28726	CACCCCTTACCCGATCCTTG	TAF6L
ID_28727	GCAGACGAACTCCAAGATTG	TAF6L
ID_28728	TCATGAAGCACACCAAACGC	TAF6L
ID_28847	CGATCCAAATTTGAACGCCG	CTCF
ID_28848	GAGCAAACTGCGTTATACAG	CTCF
ID_28849	TTACCCCAGAACCAGACGGA	CTCF
ID_28850	TTTGTGCAGTTATGCCAGCA	CTCF
ID_28987	AACTCACTGCTGTATTGATG	MGEA5
ID_28988	AACTGATGAACAGACAAACA	MGEA5
ID_28989	ATTGAAACGTAAATTGGACC	MGEA5
ID_28990	TTGGCGAGAGATGTATTCAG	MGEA5
ID_29043	AACTTGGAGAAGCTGTCGAG	RAI1
ID_29044	CCAGCTCTGGACCTTTGACT	RAI1
ID_29045	CCTGTGAGGTCAGCGCCGTG	RAI1
ID_29046	GATGTGTACTCGTTCTCTCA	RAI1
ID_29099	ACACCTTCGCCTAGTCACAC	KDM5B
ID_29100	AGGCTATTCAATGAATGTCG	KDM5B
ID_29101	GCAGTGGGCTCACATATCAG	KDM5B
ID_29102	TCTTGCAGATCATCTCATCG	KDM5B
ID_29119	AAATCTAAGAATGAGGACCG	ZMYND11
ID_29120	ATAAACACCCGATGTACAGG	ZMYND11
ID_29121	GTGAGCAAGCTGACATTGCG	ZMYND11
ID_29122	TCTCTTTAGGGTGCATACCG	ZMYND11
ID_29155	AGGCCGAGGACAGTTCAGCG	NEK6
ID_29156	GCAGCGAAAAGACAGCGTGT	NEK6
ID_29157	TCACCTTGATCATCTGCGAG	NEK6
ID_29158	TCACGCCGGGTGATGCACCG	NEK6
ID_29311	AGCTGTCAGAAATCATTGAG	SRCAP
ID_29312	CCAGTGGCAATTCTCCCTCA	SRCAP
ID_29313	TCCAGGGTTGAACTCAACCG	SRCAP
ID_29314	TGCACCTCGTGTCAGCAGGG	SRCAP
ID_29331	AGATTGATCGACCAGCAACA	RUVBL2
ID_29332	GATGATTGAGTCCCTGACCA	RUVBL2
ID_29333	GGTGCCCACTCCCACATCCG	RUVBL2
ID_29334	TGGCTGTGAATGGCGTGTCA	RUVBL2
ID_29447	AGGACTAGCCTCATTGTCAG	PPARGC1A
ID_29448	AGTCCTCACTGGTGGACACG	PPARGC1A
ID_29449	CAGACAAGACCGGTGAACTG	PPARGC1A
ID_29450	TATTGAACGCACCTTAAGTG	PPARGC1A
ID_29487	AGGAGGTGATTATCCACTTG	BRD8
ID_29488	CAGGAGTCAGGACTTAGATG	BRD8
ID_29489	GATATTGCTGTGTCTTACAC	BRD8
ID_29490	TGGGACACAGACTCTACAGG	BRD8
ID_29519	CACAGAAGGTCACATTGTCG	GADD45G
ID_29520	CAGCGGCTGGCGGCTATCGT	GADD45G
ID_29521	GACATCGACATAGTGCGCGT	GADD45G
ID_29522	TTTGGCTGACTCGTAGACGC	GADD45G
ID_29543	CAAGAGGTGACCATCCCCCG	EHMT2
ID_29544	CGGACAGGTACAACTGCCGA	EHMT2
ID_29545	CTCCAGGTGGTTGTTCACCA	EHMT2
ID_29546	CTCTCCGTCCACACTCTCAG	EHMT2
ID_29559	CAGAGATGATAACATGTTTC	SUB1
ID_29560	CCTGTAAAGAAACAAAAGAC	SUB1
ID_29561	GCTCTGTTTAGAAGATGACA	SUB1
ID_29562	TGGCAGTGATTCTGACAGTG	SUB1
ID_29579	CCTGTGACAATCTCAAAGGG	APOBEC2
ID_29580	GGCATCTCGGGGATACCTAG	APOBEC2
ID_29581	GGTCAGCACACGCTGCACAG	APOBEC2
ID_29582	GTGCTTCAACCACATAGCAG	APOBEC2
ID_29583	AAATACTTCATACATTACAG	MORF4L1
ID_29584	GAAGGGAGCAGTATGCAGAG	MORF4L1
ID_29585	TTCCTGAAGAGCTAAAACCG	MORF4L1
ID_29586	TTTCTTCCGAGGAGGCTGAG	MORF4L1
ID_29615	ATTGTTACTACATTAACAGG	MSL3
ID_29616	CAGAGGAACTGCTTAATGCT	MSL3
ID_29617	CATCTTCCCTAGGAGCCAGG	MSL3
ID_29618	TGGCATGTGGCATAACGTGA	MSL3
ID_29639	CTTCGTGACCTACTCCAATG	HNRNPA0
ID_29640	GGAGGATATCTACTCCGGTG	HNRNPA0
ID_29641	GTATTTCCAGAATCACGACG	HNRNPA0
ID_29642	TGGGACTCTGACGGACTGCG	HNRNPA0
ID_29647	AAAAGTTCTCGACCGTCGAG	CBX1
ID_29648	GAGACAGATAAATCAGAGGG	CBX1
ID_29649	GTTTCAGTGAGGACAACACA	CBX1
ID_29650	TTACAGTCAGAAAAGCCACG	CBX1
ID_29715	CCGAGGACTCACCAGCACCG	YWHAQ
ID_29716	GCCTACAAGAACGTGGTCGG	YWHAQ
ID_29717	TACCTTGCTGAAGTTGCGTG	YWHAQ
ID_29718	TTCCCAAGGAGCTTACCAAG	YWHAQ
ID_29835	AGAGCTGGAGAGACTAGAAA	TLK2
ID_29836	CAACCAATGAGCAGAAACAG	TLK2
ID_29837	GAACCATATGAAACTAGCCA	TLK2
ID_29838	GAGCCTCATTTACTGAACAG	TLK2
ID_29879	CCAGCACTATGAGAATAGTG	TDRKH
ID_29880	GACAGGTGCTCGGATTGATG	TDRKH
ID_29881	GTCATCACTAGGTTTCTCCC	TDRKH
ID_29882	TTGCCTATATCCTATACCGC	TDRKH
ID_30003	CGGCTCAGCTCCTTTACGGG	UBE2C
ID_30004	CTCTCGCTAGAGTTCCCCAG	UBE2C
ID_30005	GCCCTGCTATCACCCCAACG	UBE2C
ID_30006	GGGCGTGAGGAACTTCACTG	UBE2C
ID_30071	AGCTGAAGCACCACTCGATG	DIDO1
ID_30072	CACTATCGGAGGTGTCATCG	DIDO1
ID_30073	TAGAAACTTCATTGTCGCTG	DIDO1
ID_30074	TATCTAAAGAGCTTTCCACG	DIDO1
ID_30083	ATCTGACGACCAGGCTACAT	WDR5
ID_30084	GAACTTCACAAAAGACACGG	WDR5
ID_30085	GGCACGCACCTTGCTCTGAG	WDR5
ID_30086	TTCAGTTTGACGAAAGCGTG	WDR5
ID_30139	CCGATGAAGAATGGACACCT	PRDM7
ID_30140	TAGTCTAGAGTGCTGTCCAG	PRDM7
ID_30141	TATAATGCACTGATTACTGT	PRDM7
ID_30142	TGGGCTTGGAGTATGGAACG	PRDM7
ID_30143	ATGAACGAAGCGAAGCCAGT	PRDM5
ID_30144	GAACGGTCTCTCCTCAGAGT	PRDM5
ID_30145	TGAAGATATAGAAACAGACA	PRDM5
ID_30146	TTCTAGAAGACAATCAACAG	PRDM5
ID_30147	CCATGTTCGGGACAGTCCGA	PRDM4
ID_30148	GAGGGAAACAGATTCTAGGG	PRDM4
ID_30149	GGTGGTGTGATACCCATGCA	PRDM4
ID_30150	TGTTGGCAGATATACCACAA	PRDM4
ID_30155	AGACTCGGTGATCCGCTGAT	CIT
ID_30156	CCAGCTTGATGTGTCCTGTG	CIT
ID_30157	GCAGCCGATTCTTGTCACTG	CIT
ID_30158	GCAGCTAAACCAGCTGACCG	CIT
ID_30251	ACCAGGTATCAAGCTCATAG	KAT7
ID_30252	AGAGCCAAACGATACTCCGC	KAT7
ID_30253	ATGAACGAGTCTGCCGAAGA	KAT7
ID_30254	TCTCATCGTGAGATACATTG	KAT7
ID_30347	AAAGGAAACTAGTGTTTCAA	PSIP1
ID_30348	AAGAGCCGGATAAAAAAGAG	PSIP1
ID_30349	ACTCACATGTCACTCTCTGA	PSIP1
ID_30350	AGATCGAAAACGCAAGCAAG	PSIP1
ID_30375	ACGGTACCCAGAGTCCCATG	BAZ2A
ID_30376	CACTGGGCAATGTCAGACCA	BAZ2A
ID_30377	CAGCAGAGGAGATCCCGTCG	BAZ2A
ID_30378	TGTGGAATCGTTACACCAAG	BAZ2A
ID_30379	AGCAGGACTGAAGATAAATG	BAZ1A
ID_30380	CAGTGCATAAGCCAAATCGG	BAZ1A
ID_30381	TCCAGTATCGTCTATACATG	BAZ1A
ID_30382	TGGTGTCAAATCATACACTG	BAZ1A
ID_30451	AGACTTGAAGCGAATACCCA	SUPT16H
ID_30452	ATATACCATCGCTGTAAAGG	SUPT16H
ID_30453	GAATGTCAGTACCTTGATTG	SUPT16H
ID_30454	TGACGTGTATAACGCTGTCA	SUPT16H
ID_30567	CACCGTCAACTACTATGACG	PADI2
ID_30568	GAACTATCTCGTATCCGGCG	PADI2
ID_30569	TGATATTCCGGATTGCTCCG	PADI2
ID_30570	TGCTTCCAGTACCTAAACCG	PADI2
ID_30575	ACCACGGAATCCCCAACTGT	ZHX1
ID_30576	AGCACCTATAGCCTTGACAG	ZHX1
ID_30577	ATTGCATTCGACACAAACAT	ZHX1
ID_30578	TGGTGTTAGTTGGACTCCCG	ZHX1
ID_30635	AGATGAAGGAGCGGTCTCGG	SP140
ID_30636	CTAGCTCCCTAGCAAGACGT	SP140
ID_30637	TGAGTGTTCATAGCATACTG	SP140
ID_30638	TTACTGCCTTATGATACAGA	SP140
ID_30795	AAACAGGCTGACAAACCAAG	CBX3
ID_30796	AAAGCTGGCAAAGAAAAAGA	CBX3
ID_30797	ACACAGTGCTGACAATACTT	CBX3
ID_30798	AGAGCCTGAAGAATTTGTCG	CBX3
ID_30811	CCACAAAAGTCCCCCCGGGG	OIP5
ID_30812	CCTTCAATGCCAACTAGGAA	OIP5
ID_30813	GGACCTGTCGCGGTCCCTCG	OIP5
ID_30814	TGGAGGTCGTAAAAGAAGCT	OIP5
ID_30815	ACCAACGTATCCTTTATCAG	EXOSC8
ID_30816	ACCGGAATCTCGATGAACAC	EXOSC8
ID_30817	AGAACCACAACTGTCAACAT	EXOSC8
ID_30818	GGAAATACTACAGTAATCTG	EXOSC8
ID_30879	AAGATGAACTGCGATGTGTG	IKZF3
ID_30880	CAAGCAGAGAAGTTCCCTTG	IKZF3
ID_30881	GCTCATACAGACCCGCATGA	IKZF3
ID_30882	GGACAGATTAGCAAGCAATG	IKZF3
ID_30911	AACTGGGATAGATTGCACCC	MTF2
ID_30912	AGCCATCTGACCATCTAGCT	MTF2
ID_30913	ATGGTTATATGTGACAAGTG	MTF2
ID_30914	GCAGACATTACCCTATAGTG	MTF2
ID_31103	CACCGATATCGGTGTCAAAG	ZHX2
ID_31104	CATTCTGCACACACGTAGAG	ZHX2
ID_31105	GCCATGCTTTAAGCGCTGGG	ZHX2
ID_31106	GCTGAGATCCTCTCGAGACT	ZHX2
ID_31139	ACAGGCCATTGTAGTCGGCG	BAHD1
ID_31140	CAATGGCAAGAACTATCCCA	BAHD1
ID_31141	CAGTAGCACGATCACGGTCA	BAHD1
ID_31142	CCAGCGTGGGTAACAGACAG	BAHD1
ID_31279	AGGAGAAGAAACGCGCTGGG	SIRT2
ID_31280	CTGCGCTGCTACACGCAGGT	SIRT2
ID_31281	TCTGGGAGAATAAGTTCCGC	SIRT2
ID_31282	TGGATGGAGAGCGAAAGTCG	SIRT2
ID_31331	AACTACTGTGGCAATACAGG	SCMH1
ID_31332	AGATGTCTCGGGAGTCGAAG	SCMH1
ID_31333	CTGAGGGATAGCCTACCTTG	SCMH1
ID_31334	CTGTCTTGGAACATCAACCA	SCMH1
ID_31339	GCACACAAGTTAATCAACCC	PAXIP1
ID_31340	GTGATTCTGTCCGTTCAGTG	PAXIP1
ID_31341	GTGCGTGCATCGACTCGTGA	PAXIP1
ID_31342	TCTTCATAAATAATCAGACG	PAXIP1
ID_31395	AATGATTACACTAACCGTGG	KDM2A
ID_31396	AATGTAGAGTATATTCAGCG	KDM2A
ID_31397	CAACATTGAAGATCGGACAC	KDM2A
ID_31398	GACCGAGTCACCATACCCCG	KDM2A
ID_31455	AAGGAGCGTCTATGCAACCA	SPEN
ID_31456	ACACATCGCAAAGCTCGCTG	SPEN
ID_31457	GATATTACCCGGGAGGTACG	SPEN
ID_31458	GTTTGCCTACCTCGTGAACG	SPEN
ID_31467	AGATCGCTAACACCCTCTAT	EXOSC7
ID_31468	CTCCCGAGGACTAATGCAGA	EXOSC7
ID_31469	GGACTACCGATGTGTCGAAG	EXOSC7
ID_31470	TGGGAGTGAAAGCAGAAATG	EXOSC7
ID_31503	CTAAATAACTGTGAACTCGG	KDM1A
ID_31504	TGAGAAGTCATCCGGTCATG	KDM1A
ID_31505	TGGAATAGCAGAGACTCCGG	KDM1A
ID_31506	TTTCTGAAACAGGATCGTGT	KDM1A
ID_31511	ACCCGTGATTGAAGCCGGCG	KDM4B
ID_31512	GGCTGGGGCAGCGCTCCTAG	KDM4B
ID_31513	TCACCAGGTACTGTACCCCG	KDM4B
ID_31514	TGAGTGACCCGGACGCCTTG	KDM4B
ID_31583	CAATGCCACATGTCACTCCG	ZHX3
ID_31584	GCTGTCGACTGGAGAAATGG	ZHX3
ID_31585	GTGATCGTAGATACCACTGC	ZHX3
ID_31586	TCCATGGCTGCATTGTACGT	ZHX3
ID_31595	ACTGTTATGATACCCCCGGG	NCOA6
ID_31596	AGGAACAGGCACCTGAGTTG	NCOA6
ID_31597	CCTAGGCCAAATTTAAACAG	NCOA6
ID_31598	CGGAATCCTATGGTTCAACA	NCOA6
ID_31631	CCAGCAGGCACGAGGCGATG	SETD1B
ID_31632	CTACAGGGGAAACCCGAATG	SETD1B
ID_31633	GGAACTCTCACTGGACGACG	SETD1B
ID_31634	TTATGTACACAATTCTCCCG	SETD1B
ID_31671	AGCTATTTCTCTCTCCACTG	KDM4C
ID_31672	GCAAGAGTATAATGCAACAG	KDM4C
ID_31673	GGTCATCTGTGACTGAGTCG	KDM4C
ID_31674	TTCTCATAGCCACTAGACAA	KDM4C
ID_31799	CATTCCAACAGCATTACATG	POGZ
ID_31800	CGAAATTGAGCATTACATCG	POGZ
ID_31801	CTTCTCTCCTACTTACCCCG	POGZ
ID_31802	TCATGTGACTAGTTCCCCTG	POGZ
ID_31819	ACAAGGCGATAGATGTAACA	RAD54L2
ID_31820	AGTCATCATTGATCTAGATG	RAD54L2
ID_31821	GTTCCTTTACGATAACCTAG	RAD54L2
ID_31822	TGAAGGCTCAGACTGAGATG	RAD54L2
ID_31823	AGGGGCATGATACACACAAG	PHF8
ID_31824	CTTTCCCACATACCAACAGA	PHF8
ID_31825	TGTCATGGGTCGAAAACTTG	PHF8
ID_31826	TTGGCCCTATTGATGTCTAA	PHF8
ID_31827	GACAAAAGTACTGTTATCGG	KDM6B
ID_31828	GCAGTCGGAAACCGTTCTTG	KDM6B
ID_31829	GCTGGACGAATCCATTCGCA	KDM6B
[truncated: 2,001 more rows]
