# Supplementary material for: Integrated clinical and genomic evaluation of guadecitabine (SGI-110) in peripheral T-cell lymphoma
Source: Leukemia. 2022 Apr 22;36(6):1654–65. doi: 10.1038/s41375-022-01571-8 (PMC9162925; doi:10.1038/s41375-022-01571-8)
Supplement: Supplementary file 10 — Supplementary Table S8 [file 41375_2022_1571_MOESM10_ESM.xlsx]

## Sheet: AZA_v_DMSO
id	num	neg|score	neg|p-value	neg|fdr	neg|rank	neg|goodsgrna	neg|lfc	pos|score	pos|p-value	pos|fdr	pos|rank	pos|goodsgrna	pos|lfc
ERCC6	4	2.8306e-07	4.9461e-06	0.001136	1	4	-3.1749	0.99134	0.99137	0.999995	880	0	-3.1749
BAP1	4	1.9639e-06	4.9461e-06	0.001136	2	4	-2.3885	0.99976	0.99973	0.999995	911	0	-2.3885
PHF6	4	2.1447e-06	4.9461e-06	0.001136	3	4	-1.0909	1	1	0.999995	919	0	-1.0909
MSL2	4	2.2015e-06	4.9461e-06	0.001136	4	4	-1.3712	1	1	0.999995	918	0	-1.3712
UBE2I	4	9.0561e-06	1.4838e-05	0.002727	5	3	-8.084	0.971	0.97099	0.999995	847	0	-8.084
IKZF3	4	1.283e-05	2.473e-05	0.003788	6	4	-1.2865	0.99999	1	0.999995	917	0	-1.2865
SETD2	4	1.6636e-05	6.4299e-05	0.008442	7	4	-1.6781	0.99998	1	0.999995	916	0	-1.6781
CARM1	4	2.7221e-05	0.00010387	0.011932	8	4	-2.0387	0.99976	0.99972	0.999995	910	0	-2.0387
SPEN	4	6.6974e-05	0.00028193	0.028788	9	4	-1.1043	0.99993	0.99996	0.999995	915	0	-1.1043
GPS2	4	0.00011503	0.00046988	0.043182	10	4	-1.2742	0.99874	0.99859	0.999995	903	0	-1.2742
MBD2	4	0.00016772	0.00066772	0.055785	11	4	-0.74972	0.99983	0.99981	0.999995	914	0	-0.74972
MTA1	4	0.00021492	0.000826	0.060065	12	4	-1.3577	0.99979	0.99977	0.999995	913	0	-1.3577
KDM1A	4	0.00023514	0.00090513	0.060065	13	4	-1.334	0.99915	0.99909	0.999995	905	0	-1.334
C14orf93	4	0.00023711	0.00091503	0.060065	14	4	-0.74153	0.99976	0.99974	0.999995	912	0	-0.74153
PHIP	4	0.00028261	0.0011327	0.064439	15	4	-1.0079	0.99829	0.99812	0.999995	898	0	-1.0079
MBTD1	4	0.0003001	0.0011722	0.064439	16	4	-1.6579	0.9997	0.9997	0.999995	909	0	-1.6579
CUL5	4	0.00031171	0.001192	0.064439	17	4	-0.80962	0.99969	0.99969	0.999995	908	0	-0.80962
MSL1	4	0.00040195	0.0014789	0.075505	18	4	-1.2082	0.99848	0.99827	0.999995	901	0	-1.2082
KDM8	4	0.00047887	0.0017756	0.085885	19	4	-1.3131	0.99952	0.99952	0.999995	907	0	-1.3131
ANKRD32	4	0.00053302	0.0019933	0.089827	20	4	-1.21	0.99947	0.99947	0.999995	906	0	-1.21
UBE2H	4	0.00055285	0.0020526	0.089827	21	4	-2.0669	0.99865	0.99847	0.999995	902	0	-2.0669
USP7	4	0.0010162	0.0036255	0.151446	22	4	-1.7262	0.99898	0.99895	0.999995	904	0	-1.7262
YWHAE	4	0.0011019	0.0040014	0.159881	23	3	-1.0834	0.90167	0.90183	0.999995	770	0	-1.0834
SRSF1	4	0.0012532	0.0045553	0.174432	24	3	-6.9246	0.021407	0.066421	0.564178	106	1	-6.9246
ZNHIT1	4	0.0015251	0.0055248	0.203091	25	4	-0.80809	0.99847	0.99827	0.999995	900	0	-0.80809
PRDM10	4	0.0016777	0.0060985	0.215559	26	4	-0.71148	0.99832	0.99814	0.999995	899	0	-0.71148
MGEA5	4	0.0018325	0.006603	0.216721	27	4	-0.72367	0.99817	0.99801	0.999995	897	0	-0.72367
ATRX	4	0.0018326	0.006603	0.216721	28	3	-0.94524	0.96024	0.96025	0.999995	832	0	-0.94524
JUNB	4	0.0021022	0.0076615	0.24279	29	4	-0.66756	0.99368	0.99369	0.999995	884	0	-0.66756
DR1	4	0.0022109	0.0080374	0.246212	30	3	-0.76533	0.25803	0.4127	0.999995	342	1	-0.76533
MUM1	4	0.0023404	0.0085023	0.252053	31	4	-0.95268	0.99766	0.99753	0.999995	896	0	-0.95268
PAF1	4	0.002507	0.0091156	0.26179	32	2	-0.76852	0.046121	0.11609	0.740878	144	2	-0.76852
RAD51	4	0.0026221	0.0095608	0.2625	33	3	-1.5872	0.71467	0.74839	0.999995	624	1	-1.5872
TONSL	4	0.0027856	0.010065	0.2625	34	4	-1.6286	0.99721	0.99707	0.999995	895	0	-1.6286
RAD18	4	0.002851	0.010243	0.2625	35	4	-0.9441	0.9853	0.98539	0.999995	870	0	-0.9441
ZMYM2	4	0.0028723	0.010283	0.2625	36	4	-0.90028	0.99429	0.99437	0.999995	885	0	-0.90028
MTA2	4	0.0030632	0.010906	0.270885	37	4	-0.58603	0.99694	0.9969	0.999995	894	0	-0.58603
ASAP1	4	0.0034032	0.011935	0.288636	38	4	-0.49985	0.9966	0.99649	0.999995	893	0	-0.49985
FUS	4	0.0043856	0.015298	0.351477	39	4	-0.79948	0.99561	0.99558	0.999995	892	0	-0.79948
JADE2	4	0.0045945	0.015941	0.352273	40	4	-0.9395	0.99541	0.99536	0.999995	891	0	-0.9395
CHD2	4	0.0046479	0.0161	0.352273	41	4	-0.9211	0.99535	0.99533	0.999995	890	0	-0.9211
BRCC3	4	0.0048846	0.016762	0.358245	42	4	-0.46629	0.99512	0.99507	0.999995	889	0	-0.46629
HJURP	3	0.0051125	0.01418	0.334149	43	3	-0.86762	0.99489	0.99453	0.999995	888	0	-0.86762
controlguide	328	0.0053975	0.018375	0.374148	44	146	-0.08206	0.98475	0.98485	0.999995	869	76	-0.08206
ELP5	4	0.0054249	0.018454	0.374148	45	4	-0.87998	0.99458	0.99456	0.999995	887	0	-0.87998
ESCO1	4	0.0056153	0.019127	0.374148	46	2	-0.70815	0.62784	0.70049	0.999995	582	1	-0.70815
KMT2E	4	0.005649	0.019324	0.374148	47	4	-0.57797	0.99435	0.99441	0.999995	886	0	-0.57797
ARIH2	4	0.005709	0.019542	0.374148	48	3	-0.70412	0.88738	0.88765	0.999995	758	0	-0.70412
NONO	4	0.0058901	0.020185	0.378571	49	3	-0.85139	0.90079	0.90076	0.999995	769	0	-0.85139
SMEK2	4	0.006454	0.021877	0.402091	50	4	-0.52123	0.99355	0.99358	0.999995	883	0	-0.52123
TSSK6	4	0.0073036	0.024587	0.430446	51	3	-0.83119	0.94261	0.94253	0.999995	804	0	-0.83119
SP140L	4	0.0073674	0.024824	0.430446	52	4	-0.62452	0.99263	0.99275	0.999995	882	0	-0.62452
PHRF1	4	0.0080281	0.026961	0.458838	53	3	-0.84266	0.85537	0.85632	0.999995	725	1	-0.84266
UBE2N	3	0.008228	0.022332	0.402406	54	3	-3.794	0.99177	0.99127	0.999995	881	0	-3.794
FAM175B	4	0.0085594	0.028633	0.468182	55	3	-0.91764	0.67644	0.72596	0.999995	607	1	-0.91764
TADA3	4	0.0085876	0.028752	0.468182	56	3	-1.175	0.63023	0.70168	0.999995	586	1	-1.175
RAI1	4	0.0087129	0.029197	0.468182	57	4	-0.53151	0.99129	0.99131	0.999995	879	0	-0.53151
MIS12	4	0.0091068	0.030166	0.468182	58	2	-0.49519	0.25722	0.41197	0.999995	340	1	-0.49519
CHAF1B	4	0.0091583	0.030384	0.468182	59	3	-1.1497	0.39571	0.54466	0.999995	444	1	-1.1497
ZHX3	4	0.0092696	0.03078	0.468182	60	4	-0.56902	0.99073	0.99074	0.999995	878	0	-0.56902
LEO1	4	0.0095017	0.031373	0.468182	61	3	-0.46968	0.44503	0.59178	0.999995	488	1	-0.46968
PAX5	4	0.0096348	0.031957	0.468182	62	4	-0.32124	0.99037	0.99032	0.999995	877	0	-0.32124
TLE1	4	0.0096966	0.032135	0.468182	63	4	-0.33782	0.9903	0.99025	0.999995	876	0	-0.33782
TLE4	4	0.0099049	0.032827	0.468182	64	3	-0.67703	0.81753	0.82202	0.999995	692	1	-0.67703
CREBBP	4	0.010007	0.033114	0.468182	65	3	-0.62584	0.92103	0.92061	0.999995	787	0	-0.62584
CUL4A	4	0.010249	0.033836	0.471143	66	3	-1.1111	0.9626	0.96265	0.999995	835	0	-1.1111
MTA3	4	0.010529	0.034558	0.474016	67	4	-0.40237	0.98947	0.98948	0.999995	875	0	-0.40237
POLE3	4	0.010724	0.035271	0.476671	68	3	-0.90279	0.95104	0.95133	0.999995	814	0	-0.90279
HDAC6	4	0.012094	0.039465	0.525626	69	4	-0.29438	0.98791	0.98816	0.999995	874	0	-0.29438
TNP2	4	0.01267	0.040988	0.538117	70	3	-0.23184	0.80694	0.81339	0.999995	679	1	-0.23184
TRIM37	4	0.013074	0.042136	0.545391	71	4	-0.61599	0.98693	0.98716	0.999995	873	0	-0.61599
MCRS1	4	0.013308	0.042937	0.548043	72	4	-0.6616	0.98669	0.98687	0.999995	872	0	-0.6616
USP27X	4	0.013546	0.043758	0.550872	73	4	-0.34018	0.98645	0.98669	0.999995	871	0	-0.34018
PRDM11	4	0.015563	0.049624	0.611227	74	4	-0.54132	0.98444	0.98457	0.999995	868	0	-0.54132
RARA	4	0.01601	0.051058	0.611227	75	4	-0.52654	0.98399	0.98415	0.999995	867	0	-0.52654
PADI3	4	0.016017	0.051068	0.611227	76	3	-0.75845	0.97588	0.97608	0.999995	854	0	-0.75845
TAF3	4	0.016512	0.052671	0.611227	77	4	-0.53084	0.98349	0.98357	0.999995	866	0	-0.53084
DNMT1	4	0.016838	0.0537	0.611227	78	4	-0.52135	0.98316	0.98321	0.999995	865	0	-0.52135
SMEK1	4	0.01698	0.054204	0.611227	79	4	-0.78811	0.98302	0.9831	0.999995	864	0	-0.78811
DPF2	4	0.017006	0.054293	0.611227	80	4	-1.0516	0.98105	0.98118	0.999995	861	0	-1.0516
ACTR6	4	0.017074	0.054541	0.611227	81	4	-0.4572	0.98293	0.98301	0.999995	863	0	-0.4572
USP35	4	0.017265	0.055045	0.611227	82	4	-0.23368	0.98274	0.98279	0.999995	862	0	-0.23368
PSIP1	4	0.017295	0.055203	0.611227	83	3	-0.40466	0.84248	0.84387	0.999995	717	1	-0.40466
PRDM12	4	0.017946	0.056796	0.621374	84	3	-0.68107	0.75713	0.77526	0.999995	651	1	-0.68107
RFXAP	4	0.018441	0.05827	0.63	85	3	-0.54078	0.015468	0.049367	0.493132	92	1	-0.54078
APEX1	4	0.019051	0.059843	0.639482	86	4	-0.58075	0.98095	0.98114	0.999995	860	0	-0.58075
TDRD9	4	0.019835	0.06193	0.652634	87	4	-0.3541	0.98016	0.98028	0.999995	859	0	-0.3541
BMI1	4	0.020048	0.062494	0.652634	88	4	-0.30143	0.97995	0.98011	0.999995	858	0	-0.30143
HMG20B	4	0.020516	0.06376	0.653586	89	3	-0.62196	0.76502	0.7811	0.999995	655	1	-0.62196
SPOP	4	0.020597	0.064007	0.653586	90	3	-0.66889	0.94805	0.9482	0.999995	809	0	-0.66889
CHD3	4	0.020923	0.065076	0.657193	91	3	-0.3513	0.97443	0.97463	0.999995	852	0	-0.3513
KANSL3	4	0.023117	0.069745	0.684612	92	3	-1.0701	0.83194	0.83424	0.999995	703	1	-1.0701
ATF7IP	4	0.023119	0.069745	0.684612	93	3	-0.69758	0.9036	0.90364	0.999995	773	0	-0.69758
HDAC3	4	0.023381	0.070299	0.684612	94	2	-0.31307	0.2532	0.40833	0.999995	339	1	-0.31307
RMI1	4	0.023805	0.07114	0.684612	95	3	-0.70711	0.96068	0.96071	0.999995	833	0	-0.70711
RB1	4	0.023978	0.071515	0.684612	96	3	-0.32021	0.96344	0.96349	0.999995	837	0	-0.32021
NCOR1	4	0.025743	0.075235	0.712793	97	2	-0.74464	0.83377	0.836	0.999995	706	1	-0.74464
PRKAA2	4	0.028027	0.079845	0.748748	98	3	-0.47979	0.82142	0.82529	0.999995	694	1	-0.47979
SRCAP	4	0.02906	0.081793	0.759275	99	3	-0.72144	0.72776	0.75639	0.999995	631	1	-0.72144
PHF19	4	0.030265	0.08397	0.767822	100	2	-0.14854	0.84964	0.85062	0.999995	723	1	-0.14854
FOXP3	4	0.030444	0.084385	0.767822	101	3	-0.47351	0.74905	0.7699	0.999995	644	1	-0.47351
TRDMT1	4	0.031068	0.085671	0.771881	102	3	-0.5009	0.80577	0.81232	0.999995	678	1	-0.5009
HDAC9	4	0.031565	0.08671	0.773654	103	2	0.19786	0.076957	0.17462	0.924896	172	2	0.19786
SMNDC1	4	0.032447	0.088461	0.781687	104	3	-0.90518	0.56758	0.67322	0.999995	559	1	-0.90518
PHF3	4	0.033204	0.089915	0.78697	105	2	-0.18531	0.46667	0.6128	0.999995	504	2	-0.18531
FIZ1	4	0.034083	0.091597	0.788573	106	3	-0.51078	0.40051	0.54951	0.999995	452	1	-0.51078
TNRC18	4	0.034183	0.091814	0.788573	107	2	-0.0058686	0.61378	0.69346	0.999995	579	1	-0.0058686
PAXIP1	4	0.035185	0.093882	0.792015	108	2	-0.63555	0.87521	0.87551	0.999995	742	0	-0.63555
NFYB	4	0.035391	0.094277	0.792015	109	3	-0.55385	0.9407	0.94076	0.999995	801	0	-0.55385
GSG2	4	0.035884	0.095178	0.792015	110	3	-0.44066	0.88913	0.88968	0.999995	761	0	-0.44066
NAA10	4	0.036113	0.095662	0.792015	111	3	-1.1314	0.022394	0.069339	0.566653	112	1	-1.1314
CHD8	4	0.036639	0.096661	0.793141	112	2	-0.55548	0.58757	0.68162	0.999995	569	1	-0.55548
HLCS	4	0.038811	0.10119	0.793727	113	3	-0.46912	0.82417	0.82752	0.999995	696	1	-0.46912
ELP2	4	0.038975	0.10141	0.793727	114	2	-0.38938	0.65482	0.71422	0.999995	599	1	-0.38938
LAS1L	4	0.03919	0.10188	0.793727	115	3	-0.82092	0.92339	0.92323	0.999995	789	0	-0.82092
SUPT16H	4	0.039414	0.10236	0.793727	116	3	-1.6528	0.17447	0.33366	0.999995	289	1	-1.6528
INO80D	4	0.03984	0.10327	0.793727	117	2	-0.43799	0.96956	0.96958	0.999995	845	0	-0.43799
PARP11	4	0.040037	0.10351	0.793727	118	2	-0.227	0.43725	0.58469	0.999995	479	1	-0.227
PRMT9	4	0.040389	0.10424	0.793727	119	3	-0.42271	0.64523	0.70956	0.999995	594	1	-0.42271
OIP5	4	0.040494	0.10451	0.793727	120	3	-0.75703	0.85841	0.85919	0.999995	728	0	-0.75703
ACTB	3	0.041035	0.099461	0.793727	121	3	-0.20172	0.95897	0.95856	0.999995	828	0	-0.20172
CHD1	4	0.041982	0.10712	0.806893	122	2	-0.17526	0.68158	0.72855	0.999995	610	1	-0.17526
RAD54L2	4	0.043148	0.10938	0.817258	123	3	-0.71012	0.93339	0.93331	0.999995	797	0	-0.71012
BRWD3	4	0.045864	0.11458	0.842791	124	2	-0.14402	0.84818	0.84903	0.999995	721	1	-0.14402
CSNK2A3	4	0.04589	0.11468	0.842791	125	2	-0.43307	0.23858	0.39517	0.999995	327	1	-0.43307
USP11	4	0.046418	0.11578	0.842791	126	3	-0.44279	0.97749	0.97774	0.999995	857	0	-0.44279
ADPRHL2	4	0.046817	0.11653	0.842791	127	2	-0.46618	0.62928	0.70116	0.999995	584	1	-0.46618
ATXN7L3	4	0.047284	0.11739	0.842791	128	3	-0.58893	0.95509	0.95509	0.999995	821	0	-0.58893
DMAP1	4	0.049735	0.12215	0.864704	129	1	0.23431	0.032225	0.089173	0.641939	127	2	0.23431
PRDM8	4	0.049974	0.12256	0.864704	130	3	-0.29351	0.93825	0.93845	0.999995	799	0	-0.29351
RNF17	4	0.050675	0.12384	0.864704	131	3	-0.25499	0.92824	0.92835	0.999995	795	0	-0.25499
SFPQ	4	0.050845	0.1242	0.864704	132	2	-1.1871	0.96566	0.96539	0.999995	840	0	-1.1871
BRD7	4	0.051526	0.12552	0.866113	133	3	-0.37064	0.27867	0.43247	0.999995	357	1	-0.37064
ZMYND8	4	0.051954	0.12629	0.866113	134	3	-0.44736	0.96769	0.96757	0.999995	841	0	-0.44736
TP53	4	0.053772	0.12943	0.881111	135	2	-0.18513	0.74691	0.76838	0.999995	643	1	-0.18513
ZBTB7C	4	0.054863	0.13152	0.883696	136	3	-0.40878	0.94094	0.94101	0.999995	802	0	-0.40878
CDK2	4	0.05516	0.13203	0.883696	137	3	-0.97201	0.97286	0.97317	0.999995	850	0	-0.97201
GADD45G	4	0.055518	0.1327	0.883696	138	1	0.73375	0.02963	0.083999	0.622544	124	3	0.73375
EYA1	4	0.057108	0.13581	0.889362	139	3	-0.35127	0.62975	0.70142	0.999995	585	1	-0.35127
PRDM15	4	0.057526	0.13676	0.889362	140	2	-0.24784	0.37895	0.52886	0.999995	436	2	-0.24784
ZNF711	4	0.058174	0.13819	0.889362	141	3	-0.39015	0.95943	0.95926	0.999995	829	0	-0.39015
RCOR1	4	0.05829	0.13839	0.889362	142	3	-0.40832	0.92427	0.92422	0.999995	792	0	-0.40832
ADAR	4	0.058328	0.1385	0.889362	143	3	-0.64232	0.70474	0.74232	0.999995	620	1	-0.64232
TFPT	4	0.058801	0.13936	0.889362	144	3	-0.33158	0.9543	0.95427	0.999995	820	0	-0.33158
RAD54L	4	0.060812	0.14304	0.893606	145	3	-0.59286	0.9356	0.93587	0.999995	798	0	-0.59286
KANSL1	4	0.061285	0.14373	0.893606	146	3	-0.69213	0.96792	0.9679	0.999995	842	0	-0.69213
RBX1	4	0.061443	0.14398	0.893606	147	3	-0.69288	0.91582	0.91574	0.999995	784	0	-0.69288
DDB1	4	0.061919	0.14474	0.893606	148	3	-0.94599	0.75399	0.77333	0.999995	646	1	-0.94599
PIWIL4	4	0.062168	0.14515	0.893606	149	2	-0.047304	0.34211	0.49336	0.999995	411	2	-0.047304
BRCA1	4	0.062557	0.14586	0.893606	150	3	-0.48614	0.94892	0.94897	0.999995	812	0	-0.48614
INO80B	4	0.063188	0.14702	0.894792	151	1	0.256	0.19977	0.35765	0.999995	300	2	0.256
FOXP4	4	0.064143	0.14903	0.901047	152	1	0.369	0.132	0.27131	0.999995	244	3	0.369
RERE	4	0.065345	0.15145	0.909715	153	2	-0.36572	0.34755	0.49829	0.999995	415	1	-0.36572
RLIM	4	0.067005	0.15471	0.911364	154	3	-0.27626	0.90753	0.90743	0.999995	776	0	-0.27626
CDCA7L	4	0.067498	0.15559	0.911364	155	3	-0.33458	0.71701	0.74991	0.999995	625	1	-0.33458
CUL3	4	0.067798	0.15623	0.911364	156	3	-0.56838	0.30959	0.46208	0.999995	382	1	-0.56838
FUBP3	4	0.067966	0.1565	0.911364	157	3	-0.35478	0.94924	0.94932	0.999995	813	0	-0.35478
PPP4R2	4	0.06804	0.15669	0.911364	158	3	-0.52402	0.89462	0.89498	0.999995	765	0	-0.52402
APOBEC3C	4	0.06891	0.15848	0.915048	159	1	-0.11647	0.90904	0.90893	0.999995	777	0	-0.11647
BCL2	4	0.069487	0.15957	0.915048	160	3	-0.30342	0.96558	0.96533	0.999995	839	0	-0.30342
BABAM1	4	0.069861	0.16031	0.915048	161	2	-0.048414	0.4392	0.58647	0.999995	482	1	-0.048414
TRIM13	4	0.071029	0.16247	0.921689	162	3	-0.29378	0.95979	0.95966	0.999995	830	0	-0.29378
CDY1	4	0.071888	0.16395	0.924345	163	2	-0.30021	0.35769	0.50769	0.999995	423	1	-0.30021
MBIP	4	0.072709	0.16563	0.925482	164	2	-0.090817	0.91676	0.9166	0.999995	785	0	-0.090817
WAC	4	0.073002	0.16616	0.925482	165	2	-0.29777	0.86117	0.86192	0.999995	731	0	-0.29777
BCOR	4	0.074687	0.1694	0.932412	166	2	-0.08152	0.33681	0.48861	0.999995	403	2	-0.08152
NIPBL	4	0.076498	0.17298	0.932412	167	1	0.02811	0.23119	0.38761	0.999995	323	1	0.02811
ART1	4	0.078966	0.17769	0.932412	168	2	-0.087361	0.19769	0.35572	0.999995	297	2	-0.087361
KMT2C	4	0.079254	0.1782	0.932412	169	2	-0.34196	0.90463	0.90463	0.999995	775	0	-0.34196
SIAH2	4	0.079331	0.17839	0.932412	170	1	0.058573	0.40525	0.55382	0.999995	458	2	0.058573
SMARCE1	4	0.079543	0.17884	0.932412	171	2	-0.23149	0.48642	0.63214	0.999995	519	1	-0.23149
ENY2	4	0.08014	0.17992	0.932412	172	3	-0.48181	0.776	0.78899	0.999995	660	1	-0.48181
CHD1L	4	0.080274	0.18006	0.932412	173	1	0.43238	0.12074	0.25226	0.994947	233	3	0.43238
CTSV	4	0.080326	0.18019	0.932412	174	3	-0.49259	0.58133	0.67866	0.999995	566	1	-0.49259
HDGFL1	4	0.080697	0.1809	0.932412	175	3	-0.46964	0.21122	0.36852	0.999995	310	1	-0.46964
NCOA6	4	0.081441	0.18227	0.932412	176	3	-0.40322	0.97642	0.97652	0.999995	855	0	-0.40322
YWHAZ	4	0.082162	0.18353	0.932412	177	2	-0.43904	0.67902	0.72728	0.999995	608	1	-0.43904
CHTOP	4	0.082378	0.18389	0.932412	178	3	-0.42045	0.60535	0.68941	0.999995	574	1	-0.42045
KDM1B	4	0.083043	0.18509	0.932412	179	2	-0.17631	0.32141	0.47351	0.999995	390	2	-0.17631
BRCA2	4	0.083099	0.18519	0.932412	180	2	0.0046013	0.39856	0.54753	0.999995	449	2	0.0046013
ELP3	4	0.084461	0.18746	0.932412	181	3	-0.36333	0.31942	0.47177	0.999995	387	1	-0.36333
NCOR2	4	0.084843	0.18816	0.932412	182	3	-0.38596	0.94739	0.94744	0.999995	808	0	-0.38596
KIT	4	0.08561	0.18958	0.932412	183	3	-0.25946	0.51035	0.65044	0.999995	541	1	-0.25946
MPHOSPH8	4	0.085995	0.19031	0.932412	184	3	-0.2792	0.95997	0.95992	0.999995	831	0	-0.2792
MDC1	4	0.086187	0.19077	0.932412	185	3	-0.29919	0.44374	0.59055	0.999995	486	1	-0.29919
RAG2	4	0.086302	0.19097	0.932412	186	2	-0.16058	0.28102	0.43472	0.999995	359	2	-0.16058
USP34	4	0.086574	0.19145	0.932412	187	3	-0.32712	0.95218	0.95244	0.999995	817	0	-0.32712
APBB1	4	0.087199	0.19238	0.932412	188	2	-0.4362	0.82955	0.83211	0.999995	698	1	-0.4362
HDAC1	4	0.088325	0.19419	0.932412	189	3	-0.35553	0.75679	0.77501	0.999995	650	1	-0.35553
RUVBL1	4	0.088401	0.19433	0.932412	190	2	-0.7688	0.0045093	0.015704	0.278302	51	2	-0.7688
ADPRH	4	0.089665	0.19679	0.932412	191	2	-0.16497	0.6443	0.70911	0.999995	593	1	-0.16497
PHF23	4	0.089701	0.19687	0.932412	192	3	-0.3872	0.23036	0.38677	0.999995	322	1	-0.3872
USP46	4	0.090096	0.19761	0.932412	193	3	-0.48267	0.70434	0.7421	0.999995	619	1	-0.48267
MBD5	4	0.09089	0.19909	0.932412	194	3	-0.4416	0.43398	0.58145	0.999995	477	1	-0.4416
BRWD1	4	0.091089	0.19949	0.932412	195	3	-0.36288	0.72738	0.75617	0.999995	630	1	-0.36288
TBL1XR1	4	0.091535	0.20021	0.932412	196	3	-0.58278	0.96934	0.9694	0.999995	844	0	-0.58278
SIK1	4	0.092289	0.20153	0.932412	197	3	-0.33159	0.97649	0.97658	0.999995	856	0	-0.33159
UBE4A	4	0.09235	0.20167	0.932412	198	2	-0.16196	0.3439	0.49503	0.999995	413	1	-0.16196
SENP1	4	0.092468	0.2019	0.932412	199	2	-0.45193	0.95567	0.95572	0.999995	822	0	-0.45193
RPS6KA3	4	0.093094	0.20296	0.932614	200	3	-0.35015	0.36629	0.51635	0.999995	430	1	-0.35015
FOXO1	4	0.096148	0.20872	0.951868	201	3	-0.36302	0.88951	0.89008	0.999995	762	0	-0.36302
ARID1B	4	0.096354	0.20922	0.951868	202	3	-0.47316	0.7319	0.75897	0.999995	633	1	-0.47316
TAF8	4	0.098632	0.21321	0.965226	203	3	-0.71808	0.40664	0.5552	0.999995	463	1	-0.71808
SS18L1	4	0.099678	0.21499	0.96581	204	3	-0.27939	0.95596	0.95594	0.999995	823	0	-0.27939
FKBP1A	4	0.10031	0.21604	0.96581	205	3	-0.33789	0.48703	0.63265	0.999995	520	1	-0.33789
CLOCK	4	0.10073	0.21675	0.96581	206	3	-0.23994	0.96815	0.96811	0.999995	843	0	-0.23994
ZHX1	4	0.10115	0.21754	0.96581	207	3	-0.37763	0.16574	0.32507	0.999995	283	1	-0.37763
NAP1L2	4	0.10177	0.21867	0.966149	208	3	-0.2184	0.65301	0.71341	0.999995	598	1	-0.2184
CDK17	4	0.10269	0.22028	0.968617	209	1	-0.1294	0.95177	0.95202	0.999995	816	0	-0.1294
RAG1	4	0.10435	0.2233	0.977208	210	3	-0.38025	0.84097	0.8426	0.999995	716	1	-0.38025
C17orf49	4	0.10652	0.22701	0.985297	211	2	-0.29937	0.5855	0.68068	0.999995	568	1	-0.29937
DND1	4	0.10674	0.22748	0.985297	212	3	-0.36113	0.80489	0.81146	0.999995	676	1	-0.36113
CTCF	4	0.10731	0.22837	0.985297	213	1	0.063033	0.4379	0.58523	0.999995	480	2	0.063033
TFDP1	4	0.10846	0.23059	0.987142	214	2	-0.45214	0.92043	0.92003	0.999995	786	0	-0.45214
CTBP2	4	0.10915	0.23166	0.987142	215	1	-0.00029436	0.29888	0.45189	0.999995	376	2	-0.00029436
NAA15	4	0.10937	0.23202	0.987142	216	3	-0.49489	0.70595	0.74301	0.999995	622	1	-0.49489
TTK	4	0.11075	0.23429	0.988337	217	2	-0.70683	0.92354	0.92337	0.999995	790	0	-0.70683
PARP1	4	0.11137	0.23553	0.988337	218	3	-0.26969	0.95739	0.95732	0.999995	825	0	-0.26969
PRDM14	4	0.11191	0.23647	0.988337	219	1	-0.060102	0.6128	0.69296	0.999995	578	1	-0.060102
PRDM7	4	0.11283	0.2379	0.988337	220	2	0.045324	0.27032	0.42423	0.999995	350	2	0.045324
MYSM1	4	0.11371	0.23937	0.988337	221	2	-0.15854	0.47021	0.6162	0.999995	507	2	-0.15854
TRIM16	4	0.11603	0.24312	0.988337	222	2	-0.25872	0.80518	0.81174	0.999995	677	1	-0.25872
DOT1L	4	0.11649	0.24408	0.988337	223	2	-0.53061	0.52199	0.6551	0.999995	544	1	-0.53061
SF3B1	4	0.11703	0.24518	0.988337	224	2	-0.35156	0.83299	0.83528	0.999995	704	1	-0.35156
HDAC5	4	0.11703	0.24518	0.988337	225	3	-0.30442	0.95777	0.9577	0.999995	826	0	-0.30442
FOXP2	4	0.11772	0.24639	0.988337	226	3	-0.2716	0.64707	0.71058	0.999995	596	1	-0.2716
FBRS	4	0.11832	0.24721	0.988337	227	3	-0.26362	0.91167	0.91179	0.999995	782	0	-0.26362
UBE2D3	4	0.11958	0.24978	0.988337	228	3	-0.13284	0.9542	0.95422	0.999995	819	0	-0.13284
GFI1B	4	0.11972	0.25009	0.988337	229	2	-0.42465	0.90325	0.9033	0.999995	772	0	-0.42465
APOBEC2	4	0.12004	0.25071	0.988337	230	3	-0.30109	0.88263	0.88285	0.999995	752	0	-0.30109
FTSJ3	4	0.12015	0.25094	0.988337	231	2	-0.21203	0.75153	0.77169	0.999995	645	1	-0.21203
ATR	4	0.12039	0.25138	0.988337	232	2	-0.50782	0.34828	0.49904	0.999995	417	1	-0.50782
SIRT5	4	0.12074	0.25194	0.988337	233	3	-0.31424	0.36272	0.5126	0.999995	426	1	-0.31424
UBA1	4	0.12106	0.25244	0.988337	234	1	0.18437	0.49314	0.63902	0.999995	530	2	0.18437
PRKAG2	4	0.12121	0.25273	0.988337	235	3	-0.30045	0.7847	0.79549	0.999995	666	1	-0.30045
SCMH1	4	0.12197	0.25396	0.988925	236	1	0.021642	0.4467	0.59344	0.999995	490	2	0.021642
SATB2	4	0.12276	0.25546	0.990583	237	2	-0.14677	0.73967	0.76384	0.999995	638	1	-0.14677
TP53BP1	4	0.1247	0.25868	0.998835	238	2	-0.29275	0.87007	0.87064	0.999995	739	0	-0.29275
SCML2	4	0.12666	0.26191	0.999995	239	3	-0.26273	0.39708	0.54596	0.999995	447	1	-0.26273
MAX	4	0.12721	0.26293	0.999995	240	3	-0.32385	0.3284	0.48036	0.999995	395	1	-0.32385
MUM1L1	4	0.12894	0.26595	0.999995	241	2	-0.12091	0.16311	0.32201	0.999995	281	2	-0.12091
ZNF532	4	0.13171	0.27053	0.999995	242	2	-0.1588	0.53456	0.65983	0.999995	549	1	-0.1588
CUL2	4	0.13284	0.27259	0.999995	243	2	-0.23067	0.92907	0.9291	0.999995	796	0	-0.23067
SMYD5	4	0.13373	0.27418	0.999995	244	3	-0.39428	0.8623	0.86313	0.999995	732	0	-0.39428
CSRP2BP	4	0.13374	0.27421	0.999995	245	1	0.11576	0.28446	0.4381	0.999995	363	2	0.11576
PDP1	4	0.13496	0.27615	0.999995	246	3	-0.20721	0.63497	0.70402	0.999995	590	1	-0.20721
SET	4	0.13644	0.27865	0.999995	247	2	0.030557	0.12963	0.26748	0.999995	242	2	0.030557
PBRM1	4	0.13671	0.27901	0.999995	248	3	-0.4874	0.7433	0.76603	0.999995	639	1	-0.4874
SAFB	4	0.13696	0.27948	0.999995	249	3	-0.26053	0.97156	0.97156	0.999995	848	0	-0.26053
SMARCD2	4	0.14024	0.2848	0.999995	250	3	-0.28589	0.94154	0.94159	0.999995	803	0	-0.28589
PARP14	4	0.14052	0.28534	0.999995	251	2	-0.30022	0.39983	0.54892	0.999995	451	1	-0.30022
ING3	4	0.14087	0.2859	0.999995	252	2	-0.38594	0.52945	0.65785	0.999995	548	1	-0.38594
WDR82	4	0.14362	0.29053	0.999995	253	1	0.58669	0.12687	0.26255	0.999995	238	3	0.58669
TYW5	4	0.14485	0.29254	0.999995	254	3	-0.11255	0.97352	0.97375	0.999995	851	0	-0.11255
HIRIP3	4	0.1451	0.29294	0.999995	255	3	-0.34074	0.34097	0.49223	0.999995	408	1	-0.34074
RUVBL2	4	0.14661	0.29552	0.999995	256	3	-0.51062	0.88283	0.88306	0.999995	753	0	-0.51062
ADNP	4	0.14734	0.29668	0.999995	257	2	-0.24006	0.86634	0.86694	0.999995	737	0	-0.24006
CUL1	4	0.14849	0.29854	0.999995	258	3	-0.47506	0.92726	0.9274	0.999995	794	0	-0.47506
NSD1	4	0.1517	0.30335	0.999995	259	3	-0.358	0.83868	0.84048	0.999995	714	1	-0.358
CDK2AP1	4	0.15217	0.30424	0.999995	260	3	-0.26101	0.9705	0.97051	0.999995	846	0	-0.26101
CCDC101	4	0.15252	0.30475	0.999995	261	2	0.12085	0.21864	0.37533	0.999995	314	2	0.12085
UBE2E3	4	0.15316	0.30587	0.999995	262	2	-0.16711	0.92118	0.92076	0.999995	788	0	-0.16711
A1CF	4	0.15377	0.30707	0.999995	263	3	-0.20952	0.88403	0.88444	0.999995	755	0	-0.20952
G2E3	4	0.15457	0.3082	0.999995	264	3	-0.2178	0.74511	0.76726	0.999995	640	1	-0.2178
TIPARP	4	0.15511	0.309	0.999995	265	3	-0.3345	0.94639	0.94636	0.999995	807	0	-0.3345
PARP8	4	0.15537	0.30953	0.999995	266	3	-0.2545	0.6326	0.70289	0.999995	589	1	-0.2545
PRDM9	4	0.15606	0.31057	0.999995	267	2	-0.13076	0.88777	0.88815	0.999995	759	0	-0.13076
YEATS4	4	0.15672	0.31164	0.999995	268	3	-0.28103	0.97456	0.97475	0.999995	853	0	-0.28103
ZNF541	4	0.16017	0.31531	0.999995	269	2	-0.30578	0.96542	0.96517	0.999995	838	0	-0.30578
TADA2A	4	0.16091	0.31608	0.999995	270	2	-0.1555	0.40213	0.55107	0.999995	455	2	-0.1555
PPP2CA	4	0.16135	0.31657	0.999995	271	2	-0.39625	0.75539	0.77409	0.999995	647	1	-0.39625
NAP1L4	4	0.16398	0.31935	0.999995	272	2	-0.29766	0.49489	0.64088	0.999995	533	1	-0.29766
SETD1B	4	0.16486	0.32015	0.999995	273	1	0.77488	0.021108	0.06558	0.564178	105	3	0.77488
ELP6	4	0.16836	0.32359	0.999995	274	2	-0.3259	0.45146	0.59835	0.999995	492	1	-0.3259
POLR2B	4	0.17105	0.32621	0.999995	275	2	-0.070345	0.79983	0.80743	0.999995	672	1	-0.070345
PRDM1	4	0.17185	0.3271	0.999995	276	2	-0.27402	0.10546	0.22551	0.969223	213	1	-0.27402
METTL8	4	0.17219	0.32737	0.999995	277	2	-0.1754	0.87479	0.87526	0.999995	741	0	-0.1754
NEK9	4	0.17295	0.32818	0.999995	278	2	-0.28111	0.81014	0.81587	0.999995	683	1	-0.28111
MEAF6	4	0.1736	0.32887	0.999995	279	1	0.40694	0.092289	0.20207	0.969223	189	3	0.40694
BAZ2B	4	0.17753	0.33246	0.999995	280	2	-0.10108	0.83115	0.83352	0.999995	701	1	-0.10108
PHF20	4	0.1788	0.33379	0.999995	281	1	0.16824	0.14562	0.29409	0.999995	263	3	0.16824
ZBTB12	4	0.18138	0.3365	0.999995	282	2	-0.24569	0.48398	0.6298	0.999995	517	1	-0.24569
PYGO1	4	0.1814	0.33651	0.999995	283	1	0.12028	0.44225	0.5891	0.999995	485	2	0.12028
TAF2	4	0.18399	0.33907	0.999995	284	1	0.015311	0.34901	0.49966	0.999995	418	1	0.015311
KMT2A	4	0.18485	0.33997	0.999995	285	1	0.14735	0.38652	0.53593	0.999995	439	2	0.14735
CHD6	4	0.18571	0.34085	0.999995	286	1	-0.17655	0.65797	0.716	0.999995	601	1	-0.17655
USF2	4	0.18743	0.34256	0.999995	287	2	-0.25591	0.91118	0.91124	0.999995	781	0	-0.25591
FAM175A	4	0.18797	0.34302	0.999995	288	2	-0.18274	0.87875	0.87916	0.999995	746	0	-0.18274
RPA1	4	0.18915	0.34411	0.999995	289	2	-0.63662	0.33581	0.48758	0.999995	402	1	-0.63662
PRDM13	4	0.18992	0.3448	0.999995	290	2	-0.1994	0.54522	0.66417	0.999995	551	1	-0.1994
RNF8	4	0.19172	0.34635	0.999995	291	2	-0.098116	0.45846	0.60487	0.999995	496	1	-0.098116
HSPA1B	4	0.19306	0.34756	0.999995	292	2	0.30955	0.066957	0.1554	0.894403	159	2	0.30955
UHRF1	4	0.19428	0.34866	0.999995	293	2	0.27964	0.097612	0.21194	0.969223	200	2	0.27964
SRSF3	4	0.19503	0.34944	0.999995	294	2	-0.56971	0.047801	0.11935	0.75221	145	1	-0.56971
SUB1	4	0.19542	0.3499	0.999995	295	2	-0.2824	0.84473	0.84574	0.999995	719	1	-0.2824
C14orf169	4	0.19599	0.35046	0.999995	296	1	0.24748	0.34167	0.49291	0.999995	410	2	0.24748
GLYR1	4	0.1966	0.35116	0.999995	297	2	-0.042355	0.39142	0.54055	0.999995	442	2	-0.042355
SMYD2	4	0.19858	0.35286	0.999995	298	2	-0.16776	0.69989	0.73931	0.999995	617	1	-0.16776
PHF20L1	4	0.19937	0.35375	0.999995	299	2	-0.20543	0.38949	0.53874	0.999995	441	1	-0.20543
AURKC	4	0.20024	0.35451	0.999995	300	2	-0.11357	0.1814	0.34022	0.999995	294	2	-0.11357
PAG1	4	0.20278	0.35681	0.999995	301	1	0.41662	0.071056	0.16325	0.903751	166	2	0.41662
SMYD3	4	0.20295	0.35695	0.999995	302	2	-0.20241	0.89294	0.89339	0.999995	764	0	-0.20241
EYA3	4	0.20363	0.35748	0.999995	303	1	-0.038965	0.8374	0.83918	0.999995	711	1	-0.038965
BRE	4	0.20701	0.36061	0.999995	304	2	-0.35937	0.70515	0.74248	0.999995	621	1	-0.35937
ING1	4	0.20895	0.36263	0.999995	305	2	-0.23898	0.40528	0.55387	0.999995	459	1	-0.23898
RFXANK	4	0.2129	0.36669	0.999995	306	1	0.03552	0.46288	0.60899	0.999995	500	1	0.03552
GTF3C5	4	0.21539	0.36909	0.999995	307	2	-0.28797	0.92383	0.92371	0.999995	791	0	-0.28797
VPS72	4	0.21541	0.3691	0.999995	308	1	0.42533	0.077032	0.17475	0.924896	173	3	0.42533
UBE2M	3	0.21885	0.33786	0.999995	309	2	-0.53226	0.80382	0.80411	0.999995	675	0	-0.53226
TLE2	4	0.22291	0.37599	0.999995	310	1	0.0014236	0.68073	0.72812	0.999995	609	1	0.0014236
PKN1	4	0.22639	0.37956	0.999995	311	2	-0.10281	0.35264	0.50302	0.999995	420	1	-0.10281
ARID4A	4	0.22871	0.38194	0.999995	312	2	-0.17727	0.96336	0.96341	0.999995	836	0	-0.17727
PRMT2	4	0.22967	0.38291	0.999995	313	2	-0.081039	0.47154	0.61751	0.999995	509	2	-0.081039
MASTL	4	0.23091	0.38423	0.999995	314	2	-0.2326	0.682	0.72877	0.999995	611	1	-0.2326
TRIM5	4	0.23255	0.38582	0.999995	315	2	-0.21777	0.83611	0.83815	0.999995	708	1	-0.21777
CIR1	4	0.23283	0.38613	0.999995	316	1	-0.028641	0.94881	0.94887	0.999995	811	0	-0.028641
BPTF	4	0.23366	0.38703	0.999995	317	2	-0.30153	0.3964	0.54532	0.999995	446	1	-0.30153
CDYL	4	0.2342	0.38771	0.999995	318	2	-0.17992	0.8804	0.88073	0.999995	748	0	-0.17992
BUB1	4	0.23776	0.39121	0.999995	319	2	0.0025642	0.34786	0.49867	0.999995	416	2	0.0025642
CDC6	4	0.23876	0.39229	0.999995	320	2	-0.18842	0.24185	0.39803	0.999995	331	1	-0.18842
UBE2E1	4	0.23959	0.39317	0.999995	321	2	-0.20174	0.58394	0.67987	0.999995	567	1	-0.20174
PHF7	4	0.24021	0.39363	0.999995	322	2	-0.15068	0.76127	0.77842	0.999995	654	1	-0.15068
MYBBP1A	4	0.24042	0.39376	0.999995	323	2	0.091125	0.11938	0.24974	0.992731	230	2	0.091125
NCOA3	4	0.24084	0.39413	0.999995	324	2	-0.088352	0.49139	0.63715	0.999995	526	2	-0.088352
ASH1L	4	0.24125	0.39453	0.999995	325	2	-0.0063397	0.28188	0.43553	0.999995	362	2	-0.0063397
RFWD2	4	0.24167	0.3949	0.999995	326	2	-0.18861	0.55514	0.66805	0.999995	554	1	-0.18861
SETDB2	4	0.24333	0.3965	0.999995	327	2	-0.10889	0.83766	0.83947	0.999995	712	1	-0.10889
IKBKAP	4	0.24417	0.39727	0.999995	328	2	-0.0095545	0.23586	0.39235	0.999995	326	2	-0.0095545
WDR77	4	0.245	0.3982	0.999995	329	2	0.36417	0.030205	0.085018	0.625055	125	2	0.36417
SIRT6	4	0.24709	0.40013	0.999995	330	2	-0.17333	0.82498	0.82815	0.999995	697	1	-0.17333
PRMT8	4	0.24835	0.40132	0.999995	331	2	-0.13739	0.83351	0.8357	0.999995	705	1	-0.13739
SND1	4	0.2496	0.4024	0.999995	332	2	-0.25537	0.6837	0.7297	0.999995	612	1	-0.25537
MBD3	4	0.25044	0.40309	0.999995	333	2	-0.033712	0.36427	0.51419	0.999995	428	2	-0.033712
PRKCD	4	0.25078	0.40335	0.999995	334	2	-0.24256	0.95115	0.95142	0.999995	815	0	-0.24256
ZNF787	4	0.25086	0.40341	0.999995	335	2	-0.26689	0.57025	0.6743	0.999995	561	1	-0.26689
TLK2	4	0.25239	0.40486	0.999995	336	2	-0.051996	0.41774	0.56546	0.999995	468	2	-0.051996
DNAJC1	4	0.2538	0.40598	0.999995	337	2	-0.26677	0.30119	0.45417	0.999995	378	1	-0.26677
CBX8	4	0.25642	0.40836	0.999995	338	2	0.21929	0.098552	0.21354	0.969223	202	2	0.21929
SSRP1	4	0.25675	0.40861	0.999995	339	2	-0.028757	0.085408	0.18975	0.94258	185	2	-0.028757
SF3B3	4	0.25722	0.40917	0.999995	340	1	0.79122	0.10944	0.23255	0.979247	218	3	0.79122
MSL3	4	0.25971	0.41167	0.999995	341	2	-0.14942	0.79004	0.79996	0.999995	668	1	-0.14942
EXOSC6	4	0.26013	0.41203	0.999995	342	2	0.093925	0.22067	0.37707	0.999995	318	2	0.093925
ERCC5	4	0.2631	0.41489	0.999995	343	2	-0.26348	0.79128	0.80092	0.999995	669	1	-0.26348
BARD1	4	0.26442	0.41621	0.999995	344	2	0.085387	0.55787	0.66924	0.999995	555	1	0.085387
HELLS	4	0.26777	0.41922	0.999995	345	2	-0.27223	0.97265	0.97292	0.999995	849	0	-0.27223
DNAJC2	4	0.27473	0.42594	0.999995	346	2	0.18052	0.076498	0.17367	0.924896	171	2	0.18052
EED	4	0.27545	0.42661	0.999995	347	2	0.092909	0.14697	0.29622	0.999995	265	2	0.092909
NEK6	4	0.27552	0.42673	0.999995	348	1	0.17233	0.36471	0.51455	0.999995	429	2	0.17233
FKBP2	4	0.27587	0.42703	0.999995	349	2	-0.17245	0.73746	0.76243	0.999995	637	1	-0.17245
PHC3	4	0.28188	0.43311	0.999995	350	2	-0.29157	0.96077	0.96082	0.999995	834	0	-0.29157
SIRT7	4	0.28446	0.43572	0.999995	351	2	0.043848	0.21742	0.37431	0.999995	312	2	0.043848
KAT2B	4	0.28493	0.43615	0.999995	352	1	0.12077	0.7251	0.75481	0.999995	629	1	0.12077
SMARCB1	4	0.28572	0.43688	0.999995	353	1	0.043878	0.47508	0.62109	0.999995	512	2	0.043878
EMG1	4	0.28883	0.43972	0.999995	354	1	0.51094	0.026102	0.077065	0.606876	116	2	0.51094
CDYL2	4	0.29038	0.44131	0.999995	355	1	0.37388	0.069148	0.15979	0.89842	162	3	0.37388
RUNX1	4	0.29265	0.44358	0.999995	356	2	0.23528	0.20175	0.35925	0.999995	303	2	0.23528
SENP3	4	0.29734	0.44808	0.999995	357	1	0.28214	0.027319	0.079528	0.609053	120	2	0.28214
STK31	4	0.30132	0.45207	0.999995	358	2	0.046085	0.22189	0.37826	0.999995	319	2	0.046085
CDY2B	4	0.30176	0.45255	0.999995	359	2	-0.19944	0.89683	0.89692	0.999995	767	0	-0.19944
NSL1	3	0.30206	0.43845	0.999995	360	2	-0.33232	0.83886	0.8391	0.999995	715	0	-0.33232
YWHAQ	4	0.30501	0.45561	0.999995	361	1	0.42228	0.17105	0.33009	0.999995	287	2	0.42228
MBD4	4	0.30524	0.45595	0.999995	362	2	-0.072171	0.82982	0.83234	0.999995	699	1	-0.072171
HCFC1	4	0.30611	0.45679	0.999995	363	2	0.050406	0.43245	0.5801	0.999995	474	2	0.050406
TDRD7	4	0.30698	0.45757	0.999995	364	2	-0.011174	0.31489	0.46738	0.999995	384	2	-0.011174
SAP30L	4	0.31004	0.46043	0.999995	365	2	-0.086934	0.23201	0.38831	0.999995	324	1	-0.086934
EXOSC3	4	0.31338	0.46383	0.999995	366	1	0.082907	0.56651	0.67275	0.999995	557	1	0.082907
NR0B2	4	0.31716	0.4674	0.999995	367	2	-0.19111	0.94816	0.94831	0.999995	810	0	-0.19111
NAT10	4	0.31834	0.46863	0.999995	368	2	-0.35885	0.50266	0.64745	0.999995	539	1	-0.35885
MOV10	4	0.31878	0.46914	0.999995	369	2	-0.27219	0.78973	0.7997	0.999995	667	1	-0.27219
RCOR3	4	0.32017	0.47036	0.999995	370	1	0.26233	0.27673	0.43049	0.999995	355	2	0.26233
PHF14	4	0.32092	0.47107	0.999995	371	1	0.025324	0.86366	0.86438	0.999995	735	0	0.025324
DDX21	4	0.32097	0.47114	0.999995	372	2	0.14501	0.0055093	0.01879	0.292681	59	2	0.14501
DAXX	4	0.32167	0.47173	0.999995	373	1	0.19197	0.49007	0.63584	0.999995	524	2	0.19197
FOXA1	4	0.32242	0.47249	0.999995	374	1	0.14105	0.48434	0.63016	0.999995	518	2	0.14105
UBE2A	4	0.32317	0.47329	0.999995	375	1	-0.1418	0.86745	0.86802	0.999995	738	0	-0.1418
ASXL2	4	0.32467	0.47466	0.999995	376	1	0.12604	0.16652	0.32584	0.999995	284	2	0.12604
HDAC2	4	0.32536	0.47539	0.999995	377	2	0.104	0.16091	0.31839	0.999995	279	2	0.104
USP49	4	0.32541	0.47541	0.999995	378	1	0.0043377	0.83663	0.83853	0.999995	710	1	0.0043377
TOP2B	4	0.32616	0.47626	0.999995	379	2	-0.18678	0.80043	0.80789	0.999995	673	1	-0.18678
HMG20A	4	0.32712	0.47721	0.999995	380	2	-0.053565	0.42475	0.57245	0.999995	471	2	-0.053565
OGT	4	0.32765	0.47776	0.999995	381	1	0.78662	0.027152	0.079162	0.609053	119	3	0.78662
HIF1AN	4	0.328	0.4781	0.999995	382	2	-0.093908	0.87223	0.87272	0.999995	740	0	-0.093908
TAF1L	4	0.32914	0.4792	0.999995	383	1	0.25552	0.15683	0.31177	0.999995	275	2	0.25552
ARRB1	4	0.32989	0.47978	0.999995	384	1	-0.03518	0.73488	0.76079	0.999995	636	1	-0.03518
ATAD2B	4	0.3302	0.48009	0.999995	385	2	-0.29753	0.52084	0.65466	0.999995	543	1	-0.29753
SETD5	4	0.33063	0.4806	0.999995	386	2	0.0078596	0.40882	0.55729	0.999995	464	2	0.0078596
UBE2B	4	0.33284	0.48276	0.999995	387	2	-0.18099	0.8999	0.8999	0.999995	768	0	-0.18099
CXXC1	4	0.33328	0.48324	0.999995	388	2	-0.10223	0.90377	0.90374	0.999995	774	0	-0.10223
ZFP57	4	0.33372	0.48367	0.999995	389	2	-0.12181	0.26522	0.41962	0.999995	348	1	-0.12181
CHD7	4	0.33416	0.48419	0.999995	390	2	0.070409	0.29265	0.44587	0.999995	372	2	0.070409
PARP2	4	0.33434	0.48432	0.999995	391	2	-0.10965	0.84891	0.8498	0.999995	722	1	-0.10965
CIT	4	0.33505	0.48503	0.999995	392	2	-0.1876	0.74655	0.76822	0.999995	642	1	-0.1876
SETD1A	4	0.33549	0.48547	0.999995	393	2	0.19435	0.099181	0.21461	0.969223	203	2	0.19435
YEATS2	4	0.33655	0.48657	0.999995	394	1	0.34133	0.082158	0.18416	0.93157	177	2	0.34133
UBR3	4	0.33681	0.48684	0.999995	395	2	-0.03942	0.52716	0.65696	0.999995	546	1	-0.03942
ZNF217	4	0.33729	0.48716	0.999995	396	2	-0.13701	0.0015048	0.0054456	0.125114	40	1	-0.13701
UBA7	4	0.33813	0.48781	0.999995	397	2	-0.18189	0.91019	0.91018	0.999995	778	0	-0.18189
TAF6L	4	0.34078	0.49031	0.999995	398	2	-0.11109	0.56812	0.67343	0.999995	560	1	-0.11109
ACTR3B	4	0.34255	0.49192	0.999995	399	2	-0.2352	0.43332	0.581	0.999995	475	1	-0.2352
CDK9	3	0.34346	0.47443	0.999995	400	1	6.3371	1.363e-05	5.4407e-05	0.0025	19	2	6.3371
RNF168	4	0.34463	0.49379	0.999995	401	2	-0.37856	0.33507	0.48688	0.999995	401	1	-0.37856
ATXN3L	4	0.34536	0.49446	0.999995	402	1	0.059059	0.87563	0.87599	0.999995	743	0	0.059059
EXOSC8	4	0.34609	0.49512	0.999995	403	2	-0.05334	0.21875	0.37544	0.999995	315	2	-0.05334
TLK1	4	0.34682	0.4957	0.999995	404	1	0.18427	0.46711	0.61315	0.999995	505	2	0.18427
EP400	4	0.34786	0.497	0.999995	405	2	-0.12266	0.27946	0.43328	0.999995	358	1	-0.12266
TRIM66	4	0.3483	0.49741	0.999995	406	2	-0.1581	0.85133	0.85238	0.999995	724	1	-0.1581
SIN3B	4	0.34973	0.49873	0.999995	407	1	0.33789	0.30883	0.46131	0.999995	381	2	0.33789
UBR2	4	0.35697	0.50535	0.999995	408	2	-0.25907	0.91085	0.91096	0.999995	780	0	-0.25907
ZHX2	4	0.35761	0.50599	0.999995	409	2	-0.17307	0.82004	0.82408	0.999995	693	1	-0.17307
ERG	4	0.35769	0.50613	0.999995	410	2	-0.046393	0.83817	0.83998	0.999995	713	1	-0.046393
ASF1B	4	0.36027	0.50862	0.999995	411	2	-0.053483	0.77828	0.79066	0.999995	662	1	-0.053483
BRPF3	4	0.36057	0.50892	0.999995	412	1	0.022494	0.47861	0.62441	0.999995	514	2	0.022494
CBX5	4	0.36558	0.51403	0.999995	413	1	0.037641	0.43869	0.58588	0.999995	481	2	0.037641
EYA2	4	0.3656	0.51407	0.999995	414	2	-0.16396	0.77502	0.78836	0.999995	659	1	-0.16396
UBE2D1	4	0.36604	0.51456	0.999995	415	2	-0.14808	0.78119	0.79297	0.999995	663	1	-0.14808
TAF1	4	0.36843	0.51702	0.999995	416	2	-0.13327	0.19939	0.3573	0.999995	299	1	-0.13327
USP17L2	4	0.36914	0.51779	0.999995	417	1	0.02075	0.85817	0.85902	0.999995	727	0	0.02075
HDAC8	4	0.36916	0.51779	0.999995	418	2	-0.049317	0.811	0.81669	0.999995	685	1	-0.049317
MORF4L2	4	0.36985	0.51846	0.999995	419	2	-0.0013698	0.49402	0.63988	0.999995	532	2	-0.0013698
FOXP1	4	0.37127	0.51993	0.999995	420	1	0.049595	0.3073	0.45991	0.999995	379	2	0.049595
H2AFZ	4	0.37268	0.52134	0.999995	421	1	0.3996	0.141	0.28638	0.999995	256	3	0.3996
ADA	4	0.37405	0.52287	0.999995	422	2	-0.16378	0.79252	0.80197	0.999995	670	1	-0.16378
SETD8	4	0.37551	0.52417	0.999995	423	1	0.37125	0.12215	0.25469	0.999995	234	3	0.37125
PCGF5	4	0.37717	0.52587	0.999995	424	2	-0.12324	0.65932	0.71682	0.999995	602	1	-0.12324
ZNF516	4	0.37806	0.52669	0.999995	425	2	-0.0041132	0.87855	0.87896	0.999995	745	0	-0.0041132
DAPK3	4	0.3785	0.52721	0.999995	426	2	-0.062385	0.71779	0.75033	0.999995	626	1	-0.062385
RRP8	4	0.37895	0.52763	0.999995	427	2	-0.029126	0.43112	0.57873	0.999995	473	2	-0.029126
MBD1	4	0.38028	0.52896	0.999995	428	2	-0.063728	0.94606	0.94609	0.999995	805	0	-0.063728
PAK2	4	0.38073	0.52952	0.999995	429	2	-0.040144	0.26352	0.41795	0.999995	346	2	-0.040144
DZIP3	4	0.38296	0.53143	0.999995	430	2	-0.20008	0.60385	0.6887	0.999995	573	1	-0.20008
BAZ1A	4	0.38563	0.53388	0.999995	431	2	0.066895	0.46534	0.61134	0.999995	502	2	0.066895
MBD6	4	0.38875	0.53689	0.999995	432	2	-0.14865	0.66199	0.71819	0.999995	603	1	-0.14865
ANP32A	4	0.3888	0.53694	0.999995	433	1	0.18189	0.27288	0.4266	0.999995	351	2	0.18189
PCGF6	4	0.38964	0.5378	0.999995	434	2	0.3073	0.085111	0.18932	0.94258	184	2	0.3073
ASXL1	4	0.39088	0.53906	0.999995	435	1	0.040994	0.49095	0.63667	0.999995	525	2	0.040994
PCNA	4	0.39157	0.53968	0.999995	436	1	0.65285	0.082749	0.18515	0.93157	181	3	0.65285
TRIM33	4	0.39321	0.54153	0.999995	437	2	-0.054356	0.22789	0.38429	0.999995	321	2	-0.054356
VRK2	4	0.39364	0.54183	0.999995	438	1	-0.0024542	0.63118	0.70213	0.999995	588	1	-0.0024542
ELP4	4	0.3941	0.5422	0.999995	439	2	-0.10233	0.48082	0.6267	0.999995	516	2	-0.10233
L3MBTL4	4	0.39722	0.54513	0.999995	440	2	-0.22205	0.89047	0.89112	0.999995	763	0	-0.22205
EHMT2	4	0.39901	0.54713	0.999995	441	2	-0.21784	0.94617	0.9462	0.999995	806	0	-0.21784
GSE1	4	0.39914	0.54729	0.999995	442	2	-0.059762	0.87958	0.88003	0.999995	747	0	-0.059762
ZSCAN21	4	0.39945	0.54756	0.999995	443	2	-0.11809	0.57766	0.67722	0.999995	564	1	-0.11809
TAF10	4	0.3999	0.54807	0.999995	444	2	0.064346	0.14093	0.28622	0.999995	255	2	0.064346
EZH1	4	0.40051	0.54861	0.999995	445	1	0.051812	0.24835	0.40425	0.999995	337	1	0.051812
ATM	4	0.40119	0.54927	0.999995	446	1	0.39547	0.11204	0.23701	0.981143	222	3	0.39547
DIDO1	4	0.40188	0.54993	0.999995	447	1	0.21136	0.19854	0.35634	0.999995	298	2	0.21136
DNMT3L	4	0.40257	0.55059	0.999995	448	2	-0.17355	0.82307	0.82672	0.999995	695	1	-0.17355
APC	4	0.40302	0.55101	0.999995	449	2	-0.15921	0.13555	0.27735	0.999995	248	1	-0.15921
SIN3A	4	0.40347	0.55138	0.999995	450	2	0.027835	0.11923	0.24943	0.992731	228	2	0.027835
UBE2Q2	4	0.40528	0.55297	0.999995	451	2	0.022149	0.35273	0.50311	0.999995	421	2	0.022149
ARID2	4	0.40614	0.55384	0.999995	452	2	-0.1289	0.42674	0.57454	0.999995	472	1	-0.1289
PSMB1	4	0.40659	0.55426	0.999995	453	2	-0.046978	0.13067	0.26906	0.999995	243	2	-0.046978
CBX4	4	0.40664	0.55432	0.999995	454	1	0.38468	0.096972	0.21087	0.969223	199	3	0.38468
VDR	4	0.40732	0.55506	0.999995	455	1	-0.12048	0.63071	0.70187	0.999995	587	1	-0.12048
PHC2	4	0.40882	0.55643	0.999995	456	2	-0.057122	0.47728	0.62314	0.999995	513	2	-0.057122
ACTR8	4	0.40935	0.55696	0.999995	457	1	-0.016261	0.59881	0.68628	0.999995	571	1	-0.016261
PRMT6	4	0.41003	0.55753	0.999995	458	2	-0.20311	0.78151	0.79324	0.999995	664	1	-0.20311
PPP4C	4	0.41205	0.55941	0.999995	459	1	-0.091864	0.5243	0.65586	0.999995	545	1	-0.091864
SLK	4	0.41239	0.55969	0.999995	460	2	-0.055685	0.64799	0.71095	0.999995	597	1	-0.055685
SAP25	4	0.41373	0.561	0.999995	461	2	-0.013104	0.37628	0.52635	0.999995	434	2	-0.013104
ATN1	4	0.41462	0.56184	0.999995	462	2	-0.012174	0.34244	0.49358	0.999995	412	2	-0.012174
MIS18A	3	0.4178	0.51283	0.999995	463	1	0.16211	0.41518	0.51603	0.999995	466	1	0.16211
KDM2A	4	0.41809	0.56514	0.999995	464	1	1.5753	0.00010283	0.00039074	0.01197	30	3	1.5753
HNRNPA1	4	0.42076	0.56776	0.999995	465	1	0.12836	0.20935	0.36646	0.999995	308	2	0.12836
GTF2I	4	0.4221	0.56905	0.999995	466	1	-0.066812	0.73413	0.76031	0.999995	635	1	-0.066812
EID1	4	0.42265	0.5695	0.999995	467	2	0.33566	0.04226	0.10854	0.709123	140	2	0.33566
PRDM2	4	0.42276	0.56971	0.999995	468	1	0.22635	0.21904	0.37571	0.999995	316	2	0.22635
CBX2	4	0.42354	0.5704	0.999995	469	2	0.04071	0.35894	0.50889	0.999995	424	2	0.04071
TAF9B	4	0.42844	0.57543	0.999995	470	2	-0.034309	0.80073	0.80809	0.999995	674	1	-0.034309
HDAC10	4	0.42933	0.57625	0.999995	471	2	-0.11188	0.88522	0.88574	0.999995	756	0	-0.11188
APOBEC3B	4	0.43023	0.57727	0.999995	472	2	-0.1309	0.52831	0.65741	0.999995	547	1	-0.1309
ING2	4	0.43112	0.57814	0.999995	473	2	-0.1594	0.92513	0.92499	0.999995	793	0	-0.1594
ARNTL	4	0.43332	0.58046	0.999995	474	1	-0.034924	0.77731	0.78999	0.999995	661	1	-0.034924
JADE3	4	0.43557	0.58248	0.999995	475	2	-0.17097	0.81129	0.81698	0.999995	686	1	-0.17097
SUV39H1	4	0.43594	0.58274	0.999995	476	1	0.13276	0.46445	0.6104	0.999995	501	2	0.13276
KAT8	4	0.43646	0.5833	0.999995	477	2	0.29575	0.21418	0.37112	0.999995	311	2	0.29575
PBK	4	0.43869	0.58536	0.999995	478	2	-0.16816	0.57291	0.67539	0.999995	562	1	-0.16816
SMARCC1	4	0.43913	0.58591	0.999995	479	2	0.073912	0.2699	0.42388	0.999995	349	2	0.073912
AURKB	4	0.4405	0.58713	0.999995	480	2	-0.040478	0.20109	0.35868	0.999995	301	2	-0.040478
UBR7	4	0.44136	0.58777	0.999995	481	2	0.093443	0.31703	0.46939	0.999995	386	2	0.093443
HMGN1	4	0.44225	0.58862	0.999995	482	2	-0.04867	0.60983	0.69156	0.999995	576	1	-0.04867
PRDM16	4	0.44245	0.58874	0.999995	483	1	-0.024603	0.75609	0.77463	0.999995	648	1	-0.024603
SFMBT1	4	0.44309	0.58946	0.999995	484	1	0.34847	0.092044	0.20167	0.969223	188	2	0.34847
WHSC1L1	4	0.44447	0.5908	0.999995	485	2	0.024672	0.44759	0.59417	0.999995	491	2	0.024672
SMARCAL1	4	0.44581	0.59201	0.999995	486	2	-0.1645	0.32273	0.47484	0.999995	391	2	-0.1645
CTCFL	4	0.44848	0.59474	0.999995	487	2	0.073604	0.27587	0.42955	0.999995	354	2	0.073604
KAT6B	4	0.44892	0.59528	0.999995	488	2	0.1264	0.39633	0.54526	0.999995	445	2	0.1264
HDAC11	4	0.45159	0.59802	0.999995	489	2	0.10496	0.24001	0.39648	0.999995	330	2	0.10496
UBR4	4	0.4521	0.59834	0.999995	490	1	0.25995	0.32844	0.4804	0.999995	396	2	0.25995
PHC1	4	0.45292	0.59913	0.999995	491	2	0.032499	0.19513	0.35308	0.999995	296	2	0.032499
WHSC1	4	0.45656	0.60275	0.999995	492	1	-0.029315	0.40324	0.55208	0.999995	457	1	-0.029315
LBR	4	0.45783	0.60396	0.999995	493	1	-0.01633	0.45592	0.60237	0.999995	494	1	-0.01633
EXOSC5	4	0.4591	0.60511	0.999995	494	1	0.12782	0.74547	0.76749	0.999995	641	1	0.12782
APOBEC3D	4	0.46002	0.60589	0.999995	495	2	-0.11553	0.81585	0.82059	0.999995	690	1	-0.11553
ZGPAT	4	0.46047	0.60636	0.999995	496	2	0.039569	0.36293	0.51277	0.999995	427	2	0.039569
SMARCA1	4	0.46135	0.60726	0.999995	497	2	-0.095822	0.78247	0.79411	0.999995	665	1	-0.095822
UHRF2	4	0.46288	0.60866	0.999995	498	1	-0.1416	0.80753	0.81393	0.999995	680	1	-0.1416
IWS1	4	0.46445	0.61008	0.999995	499	2	-0.14221	0.4591	0.60548	0.999995	497	1	-0.14221
USP16	4	0.46667	0.61248	0.999995	500	2	0.079792	0.29093	0.44413	0.999995	367	2	0.079792
SETD4	4	0.46756	0.61332	0.999995	501	2	-0.11021	0.38811	0.53752	0.999995	440	1	-0.11021
INO80	4	0.4679	0.61376	0.999995	502	1	0.14521	0.56705	0.67297	0.999995	558	1	0.14521
PAGR1	4	0.468	0.61383	0.999995	503	2	-0.096002	0.91069	0.91072	0.999995	779	0	-0.096002
PRMT7	4	0.47102	0.61681	0.999995	504	1	0.58221	0.035598	0.095712	0.67109	130	3	0.58221
RRM1	4	0.4711	0.61692	0.999995	505	2	-0.012221	0.44625	0.59296	0.999995	489	2	-0.012221
PCGF3	4	0.47463	0.62043	0.999995	506	2	0.51951	0.028682	0.082219	0.619337	122	2	0.51951
MGA	4	0.47784	0.62356	0.999995	507	1	0.060831	0.41016	0.55856	0.999995	465	2	0.060831
PPARGC1A	4	0.47817	0.62397	0.999995	508	2	0.076688	0.26098	0.41562	0.999995	344	2	0.076688
PRMT3	4	0.47905	0.62468	0.999995	509	2	-0.16525	0.88719	0.88751	0.999995	757	0	-0.16525
ESCO2	4	0.47949	0.62519	0.999995	510	2	-0.19754	0.3336	0.48536	0.999995	399	1	-0.19754
YY2	4	0.47993	0.6257	0.999995	511	2	-0.0074607	0.45203	0.59872	0.999995	493	2	-0.0074607
COMMD3-BMI1	4	0.48214	0.62791	0.999995	512	1	0.17315	0.2576	0.4123	0.999995	341	2	0.17315
UBE2T	4	0.48434	0.63008	0.999995	513	2	-0.13652	0.85979	0.86052	0.999995	729	0	-0.13652
CENPC	4	0.48566	0.63139	0.999995	514	2	0.03858	0.23448	0.39101	0.999995	325	2	0.03858
PAX6	4	0.48703	0.63259	0.999995	515	1	0.15107	0.29734	0.45035	0.999995	375	2	0.15107
HNRNPA0	4	0.48824	0.63395	0.999995	516	1	0.30521	0.30002	0.45306	0.999995	377	2	0.30521
ASF1A	4	0.48831	0.63405	0.999995	517	2	-0.34785	0.86433	0.86496	0.999995	736	0	-0.34785
NPAS2	4	0.48875	0.63452	0.999995	518	2	0.0051493	0.32932	0.48125	0.999995	397	2	0.0051493
RING1	4	0.48919	0.63494	0.999995	519	2	-0.0047155	0.38028	0.53019	0.999995	437	2	-0.0047155
BANP	3	0.4892	0.55357	0.999995	520	1	-0.097105	0.81258	0.81281	0.999995	689	0	-0.097105
TAF5L	4	0.49369	0.63767	0.999995	521	1	0.0091851	0.2958	0.44905	0.999995	374	1	0.0091851
JDP2	4	0.49549	0.63851	0.999995	522	1	0.21901	0.18022	0.33897	0.999995	292	2	0.21901
CBX1	4	0.49729	0.63908	0.999995	523	1	-0.16133	0.88894	0.88945	0.999995	760	0	-0.16133
KAT5	4	0.50028	0.64021	0.999995	524	1	0.38173	0.014475	0.046518	0.493132	86	2	0.38173
SUPT6H	4	0.50622	0.64253	0.999995	525	1	0.54775	0.10115	0.21802	0.969223	206	3	0.54775
RBBP7	4	0.5074	0.64305	0.999995	526	1	0.10034	0.28833	0.44169	0.999995	366	2	0.10034
DPF3	4	0.51093	0.64442	0.999995	527	1	0.020996	0.64292	0.70814	0.999995	592	1	0.020996
TCF20	4	0.51852	0.64774	0.999995	528	1	0.21187	0.25929	0.41396	0.999995	343	2	0.21187
USP3	4	0.52026	0.6484	0.999995	529	1	0.21265	0.15484	0.3087	0.999995	272	3	0.21265
SAP30	4	0.52315	0.6495	0.999995	530	1	0.00032362	0.11283	0.23827	0.98192	223	1	0.00032362
BAZ1B	4	0.52487	0.65009	0.999995	531	1	-0.098381	0.75887	0.77662	0.999995	652	1	-0.098381
BAZ2A	4	0.52774	0.65123	0.999995	532	1	-0.090878	0.80869	0.81475	0.999995	682	1	-0.090878
INO80E	4	0.52831	0.6515	0.999995	533	1	0.038721	0.32989	0.48165	0.999995	398	2	0.038721
SETD6	4	0.52888	0.65175	0.999995	534	1	0.063762	0.93875	0.93884	0.999995	800	0	0.063762
SETDB1	4	0.53343	0.65353	0.999995	535	1	0.059518	0.41675	0.56455	0.999995	467	1	0.059518
PARP3	4	0.534	0.65373	0.999995	536	1	0.25028	0.24417	0.40023	0.999995	333	2	0.25028
TRIM27	4	0.53682	0.65485	0.999995	537	1	0.75571	0.0088225	0.029474	0.398422	66	3	0.75571
PRMT1	4	0.54299	0.65742	0.999995	538	1	-0.061783	0.15606	0.31061	0.999995	274	1	-0.061783
MAP3K7	4	0.5441	0.65791	0.999995	539	1	0.2464	0.17029	0.32953	0.999995	286	2	0.2464
NBN	4	0.54799	0.65963	0.999995	540	1	0.29802	0.14075	0.2859	0.999995	254	3	0.29802
PKNOX1	4	0.54854	0.65985	0.999995	541	1	-0.074055	0.83637	0.83838	0.999995	709	1	-0.074055
NFRKB	4	0.5524	0.66132	0.999995	542	1	0.26982	0.19306	0.35113	0.999995	295	2	0.26982
CUL4B	4	0.55569	0.66261	0.999995	543	1	-0.056742	0.9533	0.9534	0.999995	818	0	-0.056742
MYB	4	0.55841	0.66384	0.999995	544	1	1.2587	0.0069318	0.02337	0.340909	63	3	1.2587
EP300	4	0.56004	0.66456	0.999995	545	1	0.56532	0.037481	0.099312	0.67109	136	2	0.56532
SIRT4	4	0.56865	0.66809	0.999995	546	1	-0.021611	0.76637	0.78208	0.999995	657	1	-0.021611
SIRT1	4	0.57079	0.66893	0.999995	547	1	0.13697	0.32017	0.47242	0.999995	388	2	0.13697
PRKAG3	4	0.57185	0.66934	0.999995	548	1	0.16741	0.34034	0.49172	0.999995	407	2	0.16741
RC3H1	4	0.57503	0.67075	0.999995	549	1	0.058803	0.61181	0.69244	0.999995	577	1	0.058803
SYNCRIP	4	0.57556	0.67096	0.999995	550	1	0.43215	0.15499	0.30894	0.999995	273	3	0.43215
ASXL3	4	0.57608	0.67123	0.999995	551	1	0.10216	0.83009	0.83262	0.999995	700	1	0.10216
TRIM28	4	0.58342	0.67424	0.999995	552	1	0.30898	0.13721	0.2801	0.999995	249	3	0.30898
RPS6KA4	4	0.58911	0.67707	0.999995	553	1	0.2484	0.093498	0.20424	0.969223	190	3	0.2484
EYA4	4	0.59322	0.67894	0.999995	554	1	-0.10651	0.73227	0.75913	0.999995	634	1	-0.10651
KAT2A	4	0.59628	0.68007	0.999995	555	1	0.11044	0.41863	0.56636	0.999995	470	2	0.11044
MRGBP	4	0.59679	0.68033	0.999995	556	1	0.27941	0.14356	0.29055	0.999995	259	3	0.27941
MCM6	3	0.60353	0.62864	0.999995	557	1	0.053292	0.64581	0.66158	0.999995	595	1	0.053292
PARG	4	0.60535	0.6844	0.999995	558	1	0.39334	0.10179	0.21919	0.969223	207	3	0.39334
PRDM6	4	0.60735	0.68537	0.999995	559	1	0.26461	0.24348	0.39961	0.999995	332	2	0.26461
HMGN3	4	0.61819	0.69069	0.999995	560	1	-0.060402	0.89591	0.8962	0.999995	766	0	-0.060402
APOBEC3A	4	0.62304	0.69339	0.999995	561	1	0.10406	0.49622	0.64238	0.999995	534	2	0.10406
ZBTB9	4	0.62497	0.69432	0.999995	562	1	0.039935	0.4927	0.63852	0.999995	528	2	0.039935
NCL	4	0.62641	0.69502	0.999995	563	1	0.25588	0.078677	0.17793	0.93157	175	2	0.25588
PRKCB	4	0.62928	0.69645	0.999995	564	1	0.21114	0.32317	0.47531	0.999995	392	2	0.21114
TAF6	4	0.63071	0.6972	0.999995	565	1	0.7652	0.082943	0.1855	0.93157	183	3	0.7652
SMARCC2	4	0.63166	0.69764	0.999995	566	1	0.1115	0.39901	0.54805	0.999995	450	2	0.1115
WNT5A	4	0.63638	0.7003	0.999995	567	1	0.30712	0.20614	0.36312	0.999995	305	2	0.30712
CDK5	4	0.63685	0.70058	0.999995	568	1	-0.057526	0.86048	0.86127	0.999995	730	0	-0.057526
HNRNPA2B1	4	0.63732	0.7008	0.999995	569	1	0.46876	0.095432	0.20789	0.969223	196	2	0.46876
PRKAA1	4	0.63826	0.70134	0.999995	570	1	0.035265	0.44439	0.59117	0.999995	487	1	0.035265
ARID1A	4	0.63872	0.70161	0.999995	571	1	0.1817	0.362	0.51197	0.999995	425	1	0.1817
SUV420H2	4	0.63919	0.70184	0.999995	572	1	-0.023974	0.8806	0.88097	0.999995	749	0	-0.023974
TOP2A	4	0.64012	0.70224	0.999995	573	1	0.20143	0.47375	0.61983	0.999995	510	2	0.20143
MSH6	4	0.64152	0.70304	0.999995	574	1	0.2842	0.14692	0.29612	0.999995	264	3	0.2842
HSPA1A	4	0.64384	0.70434	0.999995	575	1	0.19934	0.13206	0.27144	0.999995	245	2	0.19934
FBXO17	4	0.64661	0.70597	0.999995	576	1	0.32839	0.17753	0.33625	0.999995	290	2	0.32839
HDAC4	4	0.65346	0.70928	0.999995	577	1	0.59204	0.024539	0.073791	0.594856	114	3	0.59204
SS18L2	4	0.65391	0.7095	0.999995	578	1	0.44961	0.10349	0.2222	0.969223	209	3	0.44961
ZBTB16	4	0.65662	0.71088	0.999995	579	1	0.093564	0.86253	0.86334	0.999995	733	0	0.093564
NFYC	4	0.65707	0.71118	0.999995	580	1	0.56301	0.069405	0.16018	0.89842	163	2	0.56301
SCML4	4	0.6611	0.71354	0.999995	581	1	-0.0097391	0.56112	0.67064	0.999995	556	1	-0.0097391
ZZZ3	4	0.66598	0.71634	0.999995	582	1	-0.031718	0.6288	0.70095	0.999995	583	1	-0.031718
UBE3A	4	0.66686	0.7169	0.999995	583	1	-0.0038061	0.68791	0.73206	0.999995	614	1	-0.0038061
KIAA1958	4	0.67037	0.71872	0.999995	584	1	0.46424	0.096676	0.21054	0.969223	198	3	0.46424
USP22	4	0.67298	0.72007	0.999995	585	1	0.40814	0.069487	0.16033	0.89842	164	3	0.40814
CHD5	4	0.67428	0.72079	0.999995	586	1	0.21047	0.22762	0.38394	0.999995	320	2	0.21047
ERBB4	4	0.67515	0.72127	0.999995	587	1	0.19613	0.16353	0.32264	0.999995	282	3	0.19613
YAF2	4	0.67987	0.72388	0.999995	588	1	0.051232	0.46099	0.60729	0.999995	498	1	0.051232
DPF1	4	0.6803	0.72411	0.999995	589	1	0.37962	0.068302	0.15805	0.89842	161	3	0.37962
HINFP	4	0.68665	0.72777	0.999995	590	1	1.1182	0.0093302	0.030888	0.398422	70	2	1.1182
EXOSC2	4	0.68749	0.72822	0.999995	591	1	0.89508	0.029422	0.083643	0.622544	123	3	0.89508
EID2	4	0.69125	0.73036	0.999995	592	1	0.32467	0.095943	0.20894	0.969223	197	3	0.32467
BRPF1	4	0.69498	0.73257	0.999995	593	1	-0.15816	0.70192	0.74057	0.999995	618	1	-0.15816
USP12	4	0.69662	0.73356	0.999995	594	1	0.49686	0.036573	0.097661	0.67109	133	3	0.49686
SP140	4	0.69826	0.73469	0.999995	595	1	-0.13933	0.91392	0.91396	0.999995	783	0	-0.13933
MAPKAPK3	4	0.69867	0.73505	0.999995	596	1	0.24381	0.12427	0.2584	0.999995	235	3	0.24381
USP15	4	0.69948	0.73562	0.999995	597	1	0.077659	0.34609	0.49683	0.999995	414	2	0.077659
HMGN2	4	0.69989	0.73584	0.999995	598	1	0.03459	0.81043	0.8161	0.999995	684	1	0.03459
AKAP1	4	0.70273	0.73772	0.999995	599	1	0.063367	0.46162	0.60781	0.999995	499	1	0.063367
SMARCAD1	4	0.70354	0.73819	0.999995	600	1	0.072868	0.54131	0.66272	0.999995	550	1	0.072868
CDC73	4	0.70394	0.73845	0.999995	601	1	0.47344	0.14985	0.30055	0.999995	269	3	0.47344
GATAD2A	4	0.70595	0.73967	0.999995	602	1	0.15683	0.48919	0.63498	0.999995	522	2	0.15683
HAT1	4	0.70635	0.73989	0.999995	603	1	0.044737	0.51736	0.65334	0.999995	542	1	0.044737
USP36	4	0.70755	0.74063	0.999995	604	1	0.47622	0.04188	0.10802	0.709123	139	3	0.47622
PARP4	3	0.70809	0.71196	0.999995	605	1	0.057827	0.86276	0.86211	0.999995	734	0	0.057827
AURKA	4	0.71428	0.74495	0.999995	606	1	0.65505	0.082455	0.18469	0.93157	179	3	0.65505
HCFC2	4	0.72011	0.74858	0.999995	607	1	-0.0021464	0.80811	0.81434	0.999995	681	1	-0.0021464
CHD9	4	0.72281	0.75048	0.999995	608	1	0.18236	0.29193	0.4452	0.999995	370	2	0.18236
FBL	4	0.72624	0.75263	0.999995	609	1	-0.10553	0.37056	0.52064	0.999995	432	1	-0.10553
SMYD4	4	0.72662	0.75279	0.999995	610	1	-0.028016	0.75644	0.77486	0.999995	649	1	-0.028016
CDK1	4	0.72965	0.75453	0.999995	611	1	0.47621	0.1477	0.29735	0.999995	266	2	0.47621
TRRAP	4	0.73227	0.75622	0.999995	612	1	-0.22305	0.20701	0.36398	0.999995	306	1	-0.22305
ZNF687	4	0.73302	0.75675	0.999995	613	1	0.19564	0.33902	0.49046	0.999995	406	2	0.19564
EDF1	4	0.73339	0.7569	0.999995	614	1	-0.10184	0.57871	0.67762	0.999995	565	1	-0.10184
IKZF1	4	0.73525	0.75819	0.999995	615	1	-0.045628	0.83586	0.83797	0.999995	707	1	-0.045628
SAP130	4	0.73857	0.76027	0.999995	616	1	0.43757	0.11566	0.24285	0.98751	226	3	0.43757
SP1	4	0.73893	0.76055	0.999995	617	1	0.48321	0.072765	0.16644	0.910471	168	3	0.48321
PRKAB1	4	0.7393	0.76083	0.999995	618	1	0.7103	0.03727	0.098887	0.67109	135	3	0.7103
RPS6KA5	4	0.74113	0.76197	0.999995	619	1	-0.082826	0.88222	0.88245	0.999995	751	0	-0.082826
HMGN4	4	0.74222	0.76263	0.999995	620	1	-0.036347	0.5524	0.66701	0.999995	552	1	-0.036347
PHF12	4	0.74511	0.76459	0.999995	621	1	0.21608	0.10298	0.22128	0.969223	208	2	0.21608
PADI6	4	0.74619	0.7653	0.999995	622	1	-0.12034	0.624	0.69862	0.999995	581	1	-0.12034
ASH2L	4	0.74691	0.76576	0.999995	623	1	0.45612	0.1247	0.25896	0.999995	236	3	0.45612
CBX6	4	0.75259	0.7699	0.999995	624	1	0.10926	0.7205	0.75186	0.999995	628	1	0.10926
MECP2	4	0.75504	0.77146	0.999995	625	1	0.017273	0.43529	0.58262	0.999995	478	1	0.017273
YY1	4	0.75679	0.77266	0.999995	626	1	0.38033	0.13416	0.27525	0.999995	246	2	0.38033
VRK1	4	0.76024	0.77548	0.999995	627	1	0.38581	0.14901	0.29941	0.999995	267	3	0.38581
KMT2D	4	0.7623	0.77699	0.999995	628	1	0.16238	0.31004	0.46256	0.999995	383	2	0.16238
UCHL5	4	0.76264	0.77722	0.999995	629	1	0.56959	0.089504	0.197	0.969223	186	3	0.56959
DDB2	4	0.76772	0.78085	0.999995	630	1	0.080509	0.33416	0.486	0.999995	400	2	0.080509
GATAD2B	4	0.76873	0.7816	0.999995	631	1	0.019733	0.65527	0.71443	0.999995	600	1	0.019733
EPC2	4	0.77073	0.78311	0.999995	632	1	0.49083	0.06176	0.14528	0.868979	153	3	0.49083
FBXO44	4	0.77206	0.78405	0.999995	633	1	-0.0544	0.76973	0.78454	0.999995	658	1	-0.0544
TADA2B	4	0.77633	0.78736	0.999995	634	1	-0.04681	0.50016	0.64609	0.999995	538	2	-0.04681
NASP	4	0.77731	0.78807	0.999995	635	1	-0.037273	0.50563	0.64861	0.999995	540	1	-0.037273
CDC34	4	0.77796	0.78851	0.999995	636	1	0.14362	0.33725	0.48894	0.999995	404	2	0.14362
SKP1	4	0.77861	0.78905	0.999995	637	1	0.93111	0.036849	0.098056	0.67109	134	3	0.93111
DDX50	4	0.77893	0.78937	0.999995	638	1	0.32817	0.12618	0.26129	0.999995	237	2	0.32817
POLA1	4	0.77958	0.78983	0.999995	639	1	0.17878	0.39811	0.54708	0.999995	448	2	0.17878
YWHAB	4	0.7799	0.79009	0.999995	640	1	0.057543	0.67515	0.72518	0.999995	606	1	0.057543
ZBTB40	4	0.78054	0.79061	0.999995	641	1	-0.12343	0.95616	0.95613	0.999995	824	0	-0.12343
NAP1L1	4	0.78311	0.79255	0.999995	642	1	-0.032583	0.59424	0.68443	0.999995	570	1	-0.032583
ZBTB33	4	0.78942	0.79771	0.999995	643	1	0.17694	0.20895	0.36598	0.999995	307	2	0.17694
L3MBTL3	4	0.79128	0.79929	0.999995	644	1	0.30392	0.065968	0.15353	0.894403	157	3	0.30392
CAMK4	4	0.79159	0.79949	0.999995	645	1	0.30071	0.14433	0.29186	0.999995	261	3	0.30071
MLLT6	3	0.79269	0.79309	0.999995	646	0	0.09576	0.57313	0.61052	0.999995	563	1	0.09576
RCC1	4	0.79406	0.80156	0.999995	647	1	0.65227	0.045224	0.1143	0.734552	143	3	0.65227
MGMT	4	0.79437	0.80181	0.999995	648	1	0.33068	0.17295	0.33204	0.999995	288	2	0.33068
PRKDC	4	0.79498	0.80229	0.999995	649	1	0.080635	0.83141	0.83381	0.999995	702	1	0.080635
PARP16	4	0.7962	0.80317	0.999995	650	1	0.10714	0.28181	0.4355	0.999995	361	2	0.10714
PRPF31	3	0.79662	0.79684	0.999995	651	0	-0.074873	0.88165	0.88075	0.999995	750	0	-0.074873
EHMT1	4	0.80103	0.80693	0.999995	652	1	0.2399	0.21945	0.37597	0.999995	317	2	0.2399
NPM1	4	0.80371	0.80916	0.999995	653	1	1.1128	0.017882	0.056578	0.539784	96	3	1.1128
MAZ	4	0.8043	0.80979	0.999995	654	1	0.22957	0.2496	0.40532	0.999995	338	2	0.22957
C11orf30	4	0.80606	0.81126	0.999995	655	1	-0.026519	0.41819	0.56596	0.999995	469	2	-0.026519
PHF1	4	0.80898	0.81375	0.999995	656	1	0.19694	0.40659	0.55514	0.999995	462	2	0.19694
SATB1	4	0.80927	0.81401	0.999995	657	1	0.29022	0.21823	0.37498	0.999995	313	2	0.29022
CDY1B	4	0.80956	0.81429	0.999995	658	1	0.079153	0.35583	0.50583	0.999995	422	2	0.079153
PRDM4	4	0.81043	0.81495	0.999995	659	1	0.0041202	0.68833	0.73236	0.999995	615	1	0.0041202
EPC1	4	0.81129	0.81586	0.999995	660	1	0.37641	0.10013	0.21627	0.969223	204	2	0.37641
PCMT1	4	0.81415	0.81836	0.999995	661	1	0.14001	0.11934	0.24967	0.992731	229	3	0.14001
DNMT3A	4	0.815	0.81899	0.999995	662	1	0.25843	0.13447	0.27571	0.999995	247	3	0.25843
APOBEC1	4	0.81641	0.82018	0.999995	663	1	0.076672	0.35191	0.50236	0.999995	419	1	0.076672
MTF2	4	0.81753	0.82108	0.999995	664	1	0.16532	0.14459	0.29229	0.999995	262	3	0.16532
PADI4	4	0.81809	0.82155	0.999995	665	1	0.051075	0.48875	0.63456	0.999995	521	2	0.051075
SIRT2	3	0.8182	0.81813	0.999995	666	0	-0.08498	0.90276	0.90183	0.999995	771	0	-0.08498
REST	4	0.81865	0.82192	0.999995	667	1	0.34998	0.24751	0.40347	0.999995	335	2	0.34998
SUPT3H	4	0.81893	0.8221	0.999995	668	1	-0.018233	0.4971	0.64323	0.999995	535	2	-0.018233
DTX3L	4	0.81976	0.82294	0.999995	669	1	0.11522	0.33729	0.48894	0.999995	405	2	0.11522
BRMS1L	4	0.82004	0.82319	0.999995	670	1	0.11341	0.40614	0.55474	0.999995	461	2	0.11341
BUB3	4	0.82087	0.82397	0.999995	671	1	1.2513	0.01887	0.059259	0.550092	99	3	1.2513
TEX10	4	0.82142	0.82444	0.999995	672	1	0.0049489	0.48946	0.6353	0.999995	523	1	0.0049489
TAF5	4	0.82335	0.82613	0.999995	673	1	0.25221	0.49753	0.64375	0.999995	536	2	0.25221
ING4	4	0.82525	0.82772	0.999995	674	1	0.42098	0.095124	0.20724	0.969223	194	3	0.42098
PHF21A	4	0.82741	0.82972	0.999995	675	1	-0.089348	0.64245	0.70795	0.999995	591	1	-0.089348
ORC1	3	0.82839	0.82862	0.999995	676	0	0.096073	0.71401	0.718	0.999995	623	1	0.096073
PCGF2	4	0.82982	0.8317	0.999995	677	1	0.084777	0.46665	0.61275	0.999995	503	1	0.084777
TDRD3	4	0.83009	0.83198	0.999995	678	1	0.15441	0.36871	0.51882	0.999995	431	2	0.15441
CDY2A	4	0.83194	0.83368	0.999995	679	1	0.1116	0.81186	0.81743	0.999995	687	1	0.1116
ANP32E	4	0.8322	0.83389	0.999995	680	1	0.051612	0.28102	0.43472	0.999995	360	1	0.051612
PKM	4	0.83351	0.83517	0.999995	681	1	0.38096	0.11503	0.24169	0.987172	225	2	0.38096
PADI1	4	0.83404	0.83573	0.999995	682	1	-0.13415	0.55295	0.66725	0.999995	553	1	-0.13415
CECR2	4	0.83663	0.83805	0.999995	683	1	-0.048328	0.4418	0.58864	0.999995	483	1	-0.048328
PARP9	4	0.83689	0.83819	0.999995	684	1	-0.092298	0.88343	0.8838	0.999995	754	0	-0.092298
RNF2	4	0.83868	0.84007	0.999995	685	1	0.12935	0.24667	0.40269	0.999995	334	2	0.12935
HOXC10	4	0.83945	0.84077	0.999995	686	1	0.051102	0.2771	0.43085	0.999995	356	2	0.051102
KANSL2	4	0.84021	0.8416	0.999995	687	1	-0.011591	0.85724	0.85821	0.999995	726	1	-0.011591
SMARCD3	4	0.84047	0.84185	0.999995	688	1	0.5092	0.064279	0.15013	0.884411	155	3	0.5092
HLTF	4	0.84148	0.84269	0.999995	689	1	-0.040976	0.40596	0.55463	0.999995	460	1	-0.040976
PHF11	4	0.84248	0.84357	0.999995	690	1	0.14569	0.60834	0.69087	0.999995	575	1	0.14569
ATF2	4	0.84273	0.84382	0.999995	691	1	0.12037	0.87689	0.8773	0.999995	744	0	0.12037
BRD4	4	0.84298	0.84397	0.999995	692	1	0.11397	0.47463	0.62062	0.999995	511	2	0.11397
PPM1G	4	0.84423	0.84498	0.999995	693	1	0.032482	0.34122	0.49248	0.999995	409	2	0.032482
HP1BP3	4	0.84473	0.84546	0.999995	694	1	0.33243	0.10435	0.22377	0.969223	212	3	0.33243
PSD3	4	0.84498	0.84576	0.999995	695	1	0.2093	0.27459	0.42833	0.999995	352	2	0.2093
NEDD4L	4	0.84523	0.84593	0.999995	696	1	0.07414	0.67298	0.72401	0.999995	605	1	0.07414
CUX1	4	0.84597	0.84666	0.999995	697	1	-0.0060745	0.84744	0.8483	0.999995	720	1	-0.0060745
RAD54B	4	0.84744	0.84808	0.999995	698	1	0.0053572	0.81244	0.81795	0.999995	688	1	0.0053572
MLLT10	4	0.84891	0.84959	0.999995	699	1	0.82741	0.021437	0.06652	0.564178	108	3	0.82741
CHD4	3	0.84933	0.84897	0.999995	700	0	0.80336	0.065383	0.14562	0.868979	156	2	0.80336
PPIB	4	0.85109	0.85204	0.999995	701	1	0.47861	0.056012	0.13463	0.820138	150	3	0.47861
PRR14	4	0.85228	0.85336	0.999995	702	1	0.71361	0.036013	0.096513	0.67109	131	3	0.71361
MAP3K12	4	0.85348	0.85454	0.999995	703	0	0.69171	0.01646	0.052523	0.508086	95	3	0.69171
ATXN3	4	0.85395	0.85493	0.999995	704	0	-0.12697	0.95814	0.95803	0.999995	827	0	-0.12697
USP51	4	0.85419	0.85518	0.999995	705	0	0.25443	0.27545	0.42915	0.999995	353	2	0.25443
AIRE	4	0.85654	0.85757	0.999995	706	0	-0.051281	0.68581	0.73091	0.999995	613	1	-0.051281
PELP1	4	0.85748	0.85844	0.999995	707	0	0.03648	0.79741	0.80563	0.999995	671	1	0.03648
ZNF592	4	0.85794	0.85881	0.999995	708	0	0.020966	0.37268	0.52271	0.999995	433	2	0.020966
CHEK1	4	0.85817	0.85902	0.999995	709	0	0.3102	0.17792	0.33662	0.999995	291	2	0.3102
GTF3C4	4	0.85841	0.85919	0.999995	710	0	0.5415	0.10813	0.23043	0.979247	215	3	0.5415
KMT2B	4	0.85956	0.86025	0.999995	711	0	0.42466	0.071894	0.1647	0.906342	167	3	0.42466
HDAC7	4	0.85979	0.86052	0.999995	712	0	0.19175	0.15915	0.31561	0.999995	277	3	0.19175
MEN1	4	0.86139	0.86214	0.999995	713	0	0.37344	0.067129	0.15572	0.894403	160	3	0.37344
SAP18	4	0.86162	0.86241	0.999995	714	0	0.68548	0.0906	0.1991	0.969223	187	3	0.68548
NAT6	4	0.86208	0.86289	0.999995	715	0	0.45684	0.056054	0.13476	0.820138	151	3	0.45684
USP44	4	0.86253	0.86334	0.999995	716	0	0.24763	0.23876	0.39533	0.999995	328	2	0.24763
SUV420H1	4	0.86388	0.8646	0.999995	717	0	0.51613	0.053251	0.12942	0.803655	148	3	0.51613
TRIM24	4	0.86612	0.86678	0.999995	718	0	-0.17669	0.49308	0.63897	0.999995	529	1	-0.17669
MLLT1	4	0.86634	0.86694	0.999995	719	0	0.64082	0.032355	0.08941	0.641939	128	3	0.64082
HMGN5	4	0.86701	0.86764	0.999995	720	0	0.25867	0.10414	0.22342	0.969223	210	3	0.25867
WDR61	4	0.86745	0.86802	0.999995	721	0	0.13558	0.16661	0.32594	0.999995	285	1	0.13558
TDRKH	4	0.86767	0.86822	0.999995	722	0	0.29738	0.14953	0.30016	0.999995	268	3	0.29738
APOBEC3G	4	0.86789	0.86845	0.999995	723	0	0.30761	0.079956	0.18022	0.93157	176	3	0.30761
RNF217	4	0.86811	0.86864	0.999995	724	0	-0.094062	0.76093	0.77816	0.999995	653	1	-0.094062
NAA60	4	0.86942	0.87001	0.999995	725	0	0.31926	0.3258	0.47784	0.999995	394	2	0.31926
RNF40	4	0.87007	0.87064	0.999995	726	0	0.25937	0.12894	0.2662	0.999995	240	2	0.25937
NCOA2	4	0.87094	0.87148	0.999995	727	0	-0.029728	0.49909	0.64531	0.999995	537	1	-0.029728
NR2C1	4	0.87202	0.87248	0.999995	728	0	0.25453	0.21015	0.36742	0.999995	309	2	0.25453
ATAD2	4	0.87223	0.87272	0.999995	729	0	0.44264	0.010498	0.034519	0.409499	77	3	0.44264
USP13	4	0.87288	0.87344	0.999995	730	0	0.17141	0.37761	0.52751	0.999995	435	2	0.17141
CBX7	4	0.87415	0.87462	0.999995	731	0	0.13122	0.40257	0.55149	0.999995	456	2	0.13122
INO80C	4	0.87521	0.87551	0.999995	732	0	0.12267	0.00050179	0.0018548	0.048701	35	1	0.12267
TDG	4	0.87563	0.87599	0.999995	733	0	0.25792	0.12762	0.26405	0.999995	239	3	0.25792
SMYD1	4	0.87626	0.87663	0.999995	734	0	0.27135	0.23917	0.39572	0.999995	329	2	0.27135
PYGO2	4	0.87668	0.87716	0.999995	735	0	0.46398	0.044439	0.11283	0.730186	142	3	0.46398
BRDT	4	0.87751	0.87802	0.999995	736	0	0.22009	0.14302	0.28976	0.999995	257	2	0.22009
UIMC1	4	0.87917	0.87963	0.999995	737	0	0.17348	0.40124	0.55021	0.999995	453	2	0.17348
NPM2	4	0.87958	0.88003	0.999995	738	0	0.11951	0.47993	0.62584	0.999995	515	2	0.11951
L3MBTL1	4	0.88283	0.88306	0.999995	739	0	0.51007	0.028125	0.08122	0.616867	121	3	0.51007
EXOSC4	4	0.88323	0.88352	0.999995	740	0	0.082884	0.28493	0.43853	0.999995	364	2	0.082884
SFMBT2	4	0.88443	0.88484	0.999995	741	0	0.010819	0.60285	0.68822	0.999995	572	1	0.010819
BIVM-ERCC5	4	0.88719	0.88751	0.999995	742	0	0.018214	0.81697	0.82156	0.999995	691	1	0.018214
BRD9	4	0.88816	0.88866	0.999995	743	0	0.608	0.019404	0.060773	0.553431	100	3	0.608
UBE2C	4	0.88855	0.88908	0.999995	744	0	0.74172	0.035185	0.09497	0.67109	129	3	0.74172
TADA1	4	0.88951	0.89008	0.999995	745	0	0.60426	0.054716	0.13212	0.814918	149	3	0.60426
RNF20	4	0.89123	0.89174	0.999995	746	0	0.010781	0.69125	0.73397	0.999995	616	1	0.010781
SP110	4	0.89369	0.89418	0.999995	747	0	0.16551	0.28572	0.43927	0.999995	365	2	0.16551
CRB2	4	0.89406	0.89447	0.999995	748	0	0.30314	0.10073	0.21723	0.969223	205	3	0.30314
FBXL19	4	0.89462	0.89498	0.999995	749	0	0.1471	0.47065	0.61666	0.999995	508	2	0.1471
LNX1	4	0.89517	0.89541	0.999995	750	0	0.1599	0.43379	0.58126	0.999995	476	2	0.1599
BOP1	4	0.89554	0.89573	0.999995	751	0	0.3511	0.13803	0.2814	0.999995	250	2	0.3511
BRD3	4	0.89646	0.89664	0.999995	752	0	0.35772	0.082755	0.18515	0.93157	182	3	0.35772
GFI1	4	0.8981	0.898	0.999995	753	0	0.060845	0.49188	0.63777	0.999995	527	1	0.060845
WSB2	4	0.89918	0.8991	0.999995	754	0	0.08129	0.10915	0.2321	0.979247	217	2	0.08129
WDR5	4	0.90061	0.90056	0.999995	755	0	0.81908	0.015002	0.048031	0.493132	88	3	0.81908
PAX9	4	0.90114	0.90116	0.999995	756	0	0.4646	0.0937	0.20461	0.969223	192	3	0.4646
AICDA	4	0.90167	0.90183	0.999995	757	0	0.29087	0.30785	0.46038	0.999995	380	2	0.29087
UBR5	4	0.90202	0.90227	0.999995	758	0	0.53626	0.074687	0.17011	0.924896	169	2	0.53626
CDA	4	0.90238	0.90255	0.999995	759	0	0.43598	0.077213	0.17512	0.924896	174	3	0.43598
APOBEC3H	4	0.90273	0.90291	0.999995	760	0	0.29952	0.11093	0.23502	0.979247	219	3	0.29952
INTS12	4	0.90566	0.90566	0.999995	761	0	0.01383	0.84448	0.8455	0.999995	718	1	0.01383
SUDS3	4	0.91052	0.9105	0.999995	762	0	0.72799	0.076311	0.17335	0.924896	170	3	0.72799
MYO1C	4	0.91167	0.91179	0.999995	763	0	0.26446	0.15834	0.31419	0.999995	276	3	0.26446
RFX5	4	0.91215	0.9122	0.999995	764	0	0.29096	0.18053	0.33922	0.999995	293	2	0.29096
ZCWPW1	4	0.9144	0.91439	0.999995	765	0	0.53411	0.0262	0.077263	0.606876	117	3	0.53411
SNAI2	4	0.91582	0.91574	0.999995	766	0	0.17172	0.38253	0.53225	0.999995	438	2	0.17172
ZNF740	4	0.91629	0.91619	0.999995	767	0	0.13659	0.73002	0.75774	0.999995	632	1	0.13659
APOBEC3F	4	0.91722	0.91703	0.999995	768	0	0.18603	0.29179	0.44512	0.999995	369	2	0.18603
CHAF1A	4	0.91784	0.91762	0.999995	769	0	0.76455	0.026646	0.078173	0.608821	118	3	0.76455
SMN2	4	0.91861	0.91841	0.999995	770	0	0.2035	0.24793	0.40386	0.999995	336	2	0.2035
FKBP5	4	0.91891	0.91865	0.999995	771	0	0.16319	0.39455	0.54367	0.999995	443	2	0.16319
FBRSL1	4	0.91907	0.9188	0.999995	772	0	0.087761	0.29348	0.44665	0.999995	373	1	0.087761
FLYWCH1	4	0.92058	0.92013	0.999995	773	0	0.65191	0.066464	0.15453	0.894403	158	3	0.65191
NOC2L	4	0.92103	0.92061	0.999995	774	0	0.75897	0.022089	0.068548	0.566653	110	3	0.75897
FBXW9	4	0.92192	0.92158	0.999995	775	0	0.14913	0.46853	0.61463	0.999995	506	1	0.14913
MST1	4	0.92281	0.92263	0.999995	776	0	0.020905	0.3164	0.46887	0.999995	385	1	0.020905
PRKAB2	4	0.92398	0.92387	0.999995	777	0	0.2773	0.10846	0.23104	0.979247	216	2	0.2773
PTGS2	4	0.92684	0.92689	0.999995	778	0	0.35929	0.11107	0.23532	0.979247	220	2	0.35929
KDM6B	4	0.92824	0.92835	0.999995	779	0	0.7217	0.010485	0.034479	0.409499	76	2	0.7217
ATAT1	4	0.92838	0.92848	0.999995	780	0	0.25822	0.29136	0.44462	0.999995	368	2	0.25822
RBBP4	4	0.93044	0.93055	0.999995	781	0	1.4467	0.012464	0.040444	0.458866	81	3	1.4467
SUPT7L	4	0.93058	0.93068	0.999995	782	0	0.39062	0.051668	0.12668	0.791991	147	3	0.39062
CTBP1	4	0.93153	0.9316	0.999995	783	0	0.35698	0.1517	0.30343	0.999995	271	2	0.35698
ZMYND11	4	0.93233	0.93232	0.999995	784	0	0.22575	0.13948	0.28375	0.999995	253	3	0.22575
SP100	4	0.93312	0.93303	0.999995	785	0	0.16609	0.32536	0.47738	0.999995	393	2	0.16609
SMN1	4	0.93352	0.93351	0.999995	786	0	0.80291	0.038331	0.10111	0.678268	137	3	0.80291
TAF9	4	0.93534	0.93557	0.999995	787	0	0.35228	0.12928	0.26678	0.999995	241	2	0.35228
CHUK	4	0.93687	0.937	0.999995	788	0	0.73058	0.022514	0.069676	0.566653	113	3	0.73058
DPY30	4	0.93725	0.93743	0.999995	789	0	0.80703	0.047903	0.1195	0.75221	146	3	0.80703
PRKCA	4	0.93737	0.93756	0.999995	790	0	0.29496	0.11981	0.25061	0.992731	232	3	0.29496
PHF21B	4	0.9375	0.93775	0.999995	791	0	0.10882	0.66774	0.7213	0.999995	604	1	0.10882
EXOSC7	4	0.93775	0.93799	0.999995	792	0	0.28683	0.2631	0.41759	0.999995	345	2	0.28683
BAHCC1	4	0.9385	0.9386	0.999995	793	0	0.4888	0.11865	0.24818	0.992731	227	3	0.4888
BRD2	4	0.93862	0.93871	0.999995	794	0	0.74146	0.018031	0.056974	0.539784	97	3	0.74146
DEK	4	0.93961	0.93971	0.999995	795	0	0.044355	0.49369	0.6396	0.999995	531	1	0.044355
PHF10	4	0.93973	0.93978	0.999995	796	0	0.18719	0.16165	0.31959	0.999995	280	2	0.18719
AEBP2	4	0.94046	0.94061	0.999995	797	0	0.046348	0.61427	0.69366	0.999995	580	1	0.046348
HPRT1	4	0.94178	0.94175	0.999995	798	0	0.32639	0.16024	0.31718	0.999995	278	3	0.32639
CLNS1A	4	0.94284	0.9428	0.999995	799	0	0.28358	0.063188	0.14784	0.876569	154	3	0.28358
MIS18BP1	4	0.94319	0.94308	0.999995	800	0	0.32012	0.71818	0.75057	0.999995	627	1	0.32012
GATAD1	4	0.94447	0.94445	0.999995	801	0	0.47328	0.036429	0.097393	0.67109	132	2	0.47328
SMARCA2	4	0.94695	0.94703	0.999995	802	0	0.29152	0.11958	0.25011	0.992731	231	3	0.29152
HOMEZ	4	0.94783	0.94794	0.999995	803	0	0.35038	0.13872	0.28267	0.999995	252	3	0.35038
BRD8	4	0.94805	0.9482	0.999995	804	0	0.34535	0.082566	0.18479	0.93157	180	3	0.34535
PARP6	4	0.94903	0.94909	0.999995	805	0	0.28584	0.14337	0.29031	0.999995	258	2	0.28584
BCORL1	4	0.94913	0.94922	0.999995	806	0	0.52014	0.070513	0.16227	0.903751	165	3	0.52014
STK4	4	0.94967	0.94978	0.999995	807	0	0.29402	0.26479	0.41918	0.999995	347	2	0.29402
PRMT5	4	0.94999	0.95019	0.999995	808	0	1.5898	0.004825	0.016584	0.282239	54	3	1.5898
ARID4B	4	0.95135	0.95161	0.999995	809	0	1.0991	0.014541	0.046765	0.493132	87	3	1.0991
UBN1	4	0.95177	0.95202	0.999995	810	0	0.47482	0.093578	0.2044	0.969223	191	3	0.47482
ANP32B	4	0.95228	0.95249	0.999995	811	0	0.43221	0.10555	0.22569	0.969223	214	2	0.43221
DNMT3B	4	0.95249	0.95264	0.999995	812	0	0.4382	0.042385	0.1088	0.709123	141	3	0.4382
EID2B	4	0.9535	0.95364	0.999995	813	0	0.83272	0.021584	0.066916	0.564178	109	3	0.83272
HUWE1	4	0.9537	0.95379	0.999995	814	0	0.94636	0.039293	0.10313	0.686792	138	3	0.94636
MINA	4	0.95673	0.95669	0.999995	815	0	0.20433	0.14407	0.29144	0.999995	260	3	0.20433
PBX1	4	0.95702	0.95689	0.999995	816	0	0.19799	0.29222	0.44545	0.999995	371	2	0.19799
USP21	4	0.95814	0.95803	0.999995	817	0	0.61946	0.019656	0.061425	0.553431	102	2	0.61946
LRWD1	4	0.95988	0.95979	0.999995	818	0	0.050549	0.76604	0.78179	0.999995	656	1	0.050549
APOBEC4	4	0.9605	0.9605	0.999995	819	0	0.64444	0.030591	0.085849	0.626154	126	3	0.64444
EZH2	4	0.96165	0.96154	0.999995	820	0	0.25284	0.11407	0.24027	0.985735	224	3	0.25284
BAHD1	4	0.9626	0.96265	0.999995	821	0	0.29873	0.15112	0.30244	0.999995	270	3	0.29873
CTR9	4	0.96268	0.9627	0.999995	822	0	0.19213	0.45825	0.60474	0.999995	495	2	0.19213
ING5	4	0.96285	0.96281	0.999995	823	0	0.48121	0.082378	0.18451	0.93157	178	3	0.48121
PARP12	4	0.96386	0.96389	0.999995	824	0	0.35319	0.20136	0.35891	0.999995	302	2	0.35319
CDK3	4	0.96509	0.96489	0.999995	825	0	0.14813	0.40188	0.55083	0.999995	454	2	0.14813
SETD3	4	0.96723	0.96713	0.999995	826	0	0.26128	0.20532	0.36231	0.999995	304	2	0.26128
ACTL6A	4	0.96837	0.96837	0.999995	827	0	0.4001	0.094716	0.20641	0.969223	193	3	0.4001
EXOSC1	4	0.96882	0.96887	0.999995	828	0	1.3464	0.0027158	0.0098081	0.21461	42	3	1.3464
CHRAC1	4	0.9689	0.96901	0.999995	829	0	0.35397	0.13847	0.28222	0.999995	251	3	0.35397
HIRA	4	0.96978	0.96982	0.999995	830	0	1.1328	0.015302	0.048843	0.493132	90	3	1.1328
NAP1L3	4	0.9705	0.97051	0.999995	831	0	0.17451	0.4418	0.58864	0.999995	484	2	0.17451
ZMYM3	4	0.97218	0.97236	0.999995	832	0	0.31104	0.11115	0.23549	0.979247	221	3	0.31104
SMARCD1	4	0.97378	0.97403	0.999995	833	0	0.66843	0.025177	0.075275	0.601542	115	3	0.66843
PADI2	4	0.97391	0.97413	0.999995	834	0	0.48193	0.10426	0.22364	0.969223	211	3	0.48193
TNP1	4	0.97417	0.9744	0.999995	835	0	0.35813	0.060498	0.14326	0.866178	152	3	0.35813
UBR1	4	0.97532	0.97547	0.999995	836	0	0.24208	0.32097	0.47319	0.999995	389	2	0.24208
MORF4L1	4	0.97679	0.97692	0.999995	837	0	0.2927	0.098215	0.21294	0.969223	201	3	0.2927
NCOA1	4	0.97708	0.97724	0.999995	838	0	0.28816	0.095328	0.20774	0.969223	195	3	0.28816
SUZ12	4	0.9779	0.97812	0.999995	839	0	0.36294	0.022101	0.068597	0.566653	111	4	0.36294
BRMS1	4	0.97858	0.97879	0.999995	840	0	0.74306	0.021419	0.066441	0.564178	107	4	0.74306
GADD45A	4	0.97919	0.97932	0.999995	841	0	0.33285	0.020807	0.064749	0.564178	104	4	0.33285
KEAP1	4	0.97963	0.97983	0.999995	842	0	0.6437	0.020371	0.063374	0.564178	103	4	0.6437
PHF5A	4	0.98048	0.98056	0.999995	843	0	0.91149	0.019519	0.061109	0.553431	101	4	0.91149
SIRT3	4	0.98105	0.98118	0.999995	844	0	0.97925	0.0053233	0.018078	0.291467	57	4	0.97925
CBX3	4	0.98176	0.98198	0.999995	845	0	0.6898	0.018241	0.057706	0.541141	98	4	0.6898
ZRANB3	4	0.98376	0.98389	0.999995	846	0	0.48846	0.016237	0.05182	0.506625	94	4	0.48846
PHF13	4	0.98385	0.98399	0.999995	847	0	0.59009	0.016146	0.051543	0.506625	93	4	0.59009
ATXN7	4	0.98461	0.98475	0.999995	848	0	0.34029	0.015386	0.04908	0.493132	91	4	0.34029
MTR	4	0.98492	0.98501	0.999995	849	0	0.62166	0.015082	0.048269	0.493132	89	4	0.62166
POGZ	4	0.98518	0.98526	0.999995	850	0	1.1567	0.0029436	0.01055	0.220351	44	4	1.1567
ACTL6B	4	0.98572	0.98577	0.999995	851	0	0.38982	0.014278	0.045934	0.493132	85	4	0.38982
JADE1	4	0.98589	0.98601	0.999995	852	0	0.64048	0.014112	0.04541	0.493132	84	4	0.64048
ACTR5	4	0.98657	0.98679	0.999995	853	0	0.38703	0.013427	0.043303	0.479463	83	4	0.38703
SUV39H2	4	0.98712	0.98731	0.999995	854	0	0.46595	0.012881	0.041661	0.466907	82	4	0.46595
WIZ	4	0.98727	0.98739	0.999995	855	0	0.96498	0.0043278	0.015071	0.278302	49	4	0.96498
MCL1	4	0.98812	0.98837	0.999995	856	0	0.79925	0.0094525	0.031215	0.398422	72	4	0.79925
TAF7	4	0.98823	0.98851	0.999995	857	0	1.0637	0.011767	0.038495	0.442216	80	4	1.0637
L3MBTL2	4	0.98845	0.98864	0.999995	858	0	0.54464	0.011554	0.037912	0.441024	79	4	0.54464
SMARCA5	4	0.98859	0.98878	0.999995	859	0	1.0213	0.010132	0.03348	0.409499	75	4	1.0213
EXOSC9	4	0.98941	0.98945	0.999995	860	0	0.88504	0.010595	0.034756	0.409499	78	4	0.88504
RBBP5	4	0.99024	0.99019	0.999995	861	0	1.0138	0.0097588	0.032333	0.401536	74	4	1.0138
PARP10	4	0.99033	0.99027	0.999995	862	0	0.50074	0.0096657	0.032056	0.401536	73	4	0.50074
SETD7	4	0.99055	0.99051	0.999995	863	0	0.2942	0.0094509	0.031215	0.398422	71	4	0.2942
SHPRH	4	0.99067	0.99071	0.999995	864	0	0.43713	0.0093298	0.030888	0.398422	69	4	0.43713
E2F6	4	0.99091	0.99089	0.999995	865	0	0.27888	0.009091	0.030146	0.398422	68	4	0.27888
PRDM5	4	0.99094	0.99095	0.999995	866	0	0.5393	0.0090615	0.030077	0.398422	67	4	0.5393
HMGB1	4	0.99126	0.99129	0.999995	867	0	0.6405	0.0087416	0.029296	0.398422	65	4	0.6405
KAT7	4	0.99222	0.99232	0.999995	868	0	0.77743	0.0077796	0.026209	0.376349	64	4	0.77743
TOX4	4	0.99324	0.99331	0.999995	869	0	0.40688	0.0067563	0.022747	0.33717	62	4	0.40688
MECOM	4	0.99355	0.99358	0.999995	870	0	0.36489	0.006454	0.021877	0.329583	61	4	0.36489
CSNK2B	4	0.99416	0.99419	0.999995	871	0	0.71353	0.0058375	0.020007	0.306439	60	4	0.71353
SMARCA4	4	0.99455	0.99455	0.999995	872	0	0.56997	0.005445	0.018533	0.292681	58	4	0.56997
DNTTIP2	4	0.99479	0.99473	0.999995	873	0	0.59641	0.0052075	0.017771	0.291467	56	4	0.59641
JAK2	4	0.995	0.99495	0.999995	874	0	0.45352	0.0049968	0.017099	0.285702	55	4	0.45352
SETMAR	4	0.99537	0.99535	0.999995	875	0	0.9834	0.00463	0.01605	0.278302	53	4	0.9834
CDK7	4	0.99539	0.99535	0.999995	876	0	0.9451	0.0046122	0.01602	0.278302	52	4	0.9451
PRKAG1	4	0.99553	0.99551	0.999995	877	0	0.53446	0.0044718	0.015585	0.278302	50	4	0.53446
DPPA3	4	0.99595	0.99594	0.999995	878	0	0.81791	0.0040534	0.014131	0.270549	48	4	0.81791
TET3	4	0.99607	0.99608	0.999995	879	0	0.82374	0.002507	0.0091156	0.204324	41	4	0.82374
HDGF	4	0.99633	0.99633	0.999995	880	0	0.60163	0.003665	0.012885	0.251934	47	4	0.60163
TAF4	4	0.99638	0.99633	0.999995	881	0	0.75821	0.0036204	0.012726	0.251934	46	4	0.75821
GADD45B	4	0.9965	0.99642	0.999995	882	0	0.68647	0.0035033	0.012291	0.25101	45	4	0.68647
DCTD	4	0.99718	0.99707	0.999995	883	0	0.82578	0.0013075	0.0047037	0.110839	39	4	0.82578
TDRD5	4	0.99719	0.99707	0.999995	884	0	0.69665	0.00281	0.010154	0.217019	43	4	0.69665
KDM5D	4	0.99851	0.99831	0.999995	885	0	2.3718	1.525e-05	5.4407e-05	0.0025	20	4	2.3718
ALKBH3	4	0.99911	0.99906	0.999995	886	0	1.5256	0.00017431	0.00068751	0.019744	32	4	1.5256
ALKBH1	4	0.99925	0.99923	0.999995	887	0	0.80925	0.00075015	0.0027253	0.065909	38	4	0.80925
RPS19BP1	4	0.99936	0.99939	0.999995	888	0	0.88422	0.00064271	0.0023593	0.0586	37	4	0.88422
PCGF1	4	0.99944	0.99944	0.999995	889	0	1.0423	0.00056175	0.0020922	0.053409	36	4	1.0423
JMJD8	4	0.99958	0.99957	0.999995	890	0	2.5435	4.6053e-05	0.00017311	0.006364	25	4	2.5435
CSNK2A1	4	0.9996	0.99959	0.999995	891	0	1.0302	0.00040266	0.0014789	0.039973	34	4	1.0302
HR	4	0.99972	0.99971	0.999995	892	0	1.6762	0.00028221	0.0011327	0.031543	33	4	1.6762
JARID2	4	0.9998	0.99978	0.999995	893	0	2.2535	3.6221e-05	0.00014344	0.005492	24	4	2.2535
JMJD4	4	0.99984	0.99982	0.999995	894	0	1.9502	5.2393e-05	0.00022257	0.007867	26	4	1.9502
KDM4B	4	0.99985	0.99982	0.999995	895	0	1.0323	0.0001548	0.00058858	0.017449	31	4	1.0323
TAF12	4	0.99992	0.99993	0.999995	896	0	1.1065	7.717e-05	0.00033139	0.010502	29	4	1.1065
KDM5C	4	0.99993	0.99996	0.999995	897	0	1.6303	6.6755e-05	0.00028193	0.009253	28	4	1.6303
PHF2	4	0.99993	0.99996	0.999995	898	0	2.479	9.0561e-06	1.4838e-05	0.000802	17	4	2.479
BRD1	4	0.99994	0.99996	0.999995	899	0	1.3339	6.2626e-05	0.00025225	0.008586	27	4	1.3339
KDM2B	4	0.99997	0.99997	0.999995	900	0	1.896	3.3204e-05	0.00014344	0.005492	23	4	1.896
TET1	4	0.99997	0.99998	0.999995	901	0	1.4935	2.9026e-05	0.00012365	0.005165	22	4	1.4935
UTY	4	0.99998	0.99999	0.999995	902	0	1.5305	2.0304e-05	8.4083e-05	0.00368	21	4	1.5305
KDM4E	4	0.99999	1	0.999995	903	0	2.0997	1.2405e-05	2.473e-05	0.001263	18	4	2.0997
KDM4D	4	0.99999	1	0.999995	904	0	1.5616	5.912e-06	4.9461e-06	0.000284	16	4	1.5616
KDM5B	4	0.99999	1	0.999995	905	0	1.68	5.0065e-06	4.9461e-06	0.000284	15	4	1.68
TET2	4	1	1	0.999995	906	0	1.3768	4.3988e-06	4.9461e-06	0.000284	14	4	1.3768
RSF1	4	1	1	0.999995	907	0	1.4783	2.5664e-06	4.9461e-06	0.000284	13	4	1.4783
PHF8	4	1	1	0.999995	908	0	2.031	2.3787e-06	4.9461e-06	0.000284	12	4	2.031
ALKBH2	4	1	1	0.999995	909	0	2.0154	2.2015e-06	4.9461e-06	0.000284	11	4	2.0154
KDM4A	4	1	1	0.999995	910	0	2.3186	1.7772e-06	4.9461e-06	0.000284	10	4	2.3186
KDM5A	4	1	1	0.999995	911	0	1.687	1.3766e-06	4.9461e-06	0.000284	9	4	1.687
KDM3B	4	1	1	0.999995	912	0	1.8098	9.2247e-07	4.9461e-06	0.000284	8	4	1.8098
KDM7A	4	1	1	0.999995	913	0	2.1284	8.3606e-07	4.9461e-06	0.000284	7	4	2.1284
KDM3A	4	1	1	0.999995	914	0	3.0045	5.4955e-07	4.9461e-06	0.000284	6	4	3.0045
KDM4C	4	1	1	0.999995	915	0	2.1564	4.2087e-07	4.9461e-06	0.000284	5	4	2.1564
KDM6A	4	1	1	0.999995	916	0	2.0833	2.5444e-07	4.9461e-06	0.000284	4	4	2.0833
JMJD1C	4	1	1	0.999995	917	0	2.2253	1.7495e-07	4.9461e-06	0.000284	3	4	2.2253
JMJD6	4	1	1	0.999995	918	0	3.0833	6.4474e-08	4.9461e-06	0.000284	2	4	3.0833
MYC	4	1	1	0.999995	919	0	5.3285	7.8417e-09	4.9461e-06	0.000284	1	4	5.3285

## Sheet: Guad_v_DMSO
id	num	neg|score	neg|p-value	neg|fdr	neg|rank	neg|goodsgrna	neg|lfc	pos|score	pos|p-value	pos|fdr	pos|rank	pos|goodsgrna	pos|lfc
CARM1	4	7.6395e-06	1.4838e-05	0.011364	1	4	-2.7605	0.99928	0.99924	0.999995	905	0	-2.7605
SETD2	4	1.1001e-05	2.473e-05	0.011364	2	4	-2.497	0.99999	1	0.999995	918	0	-2.497
KMT2E	4	2.0609e-05	8.4083e-05	0.021591	3	4	-1.01	0.99998	0.99999	0.999995	917	0	-1.01
ERCC6	4	2.12e-05	9.3976e-05	0.021591	4	4	-2.527	0.99441	0.99445	0.999995	893	0	-2.527
BAZ1B	4	3.2474e-05	0.00013849	0.025455	5	4	-1.4229	0.99962	0.99962	0.999995	910	0	-1.4229
MUM1	4	5.577e-05	0.00023247	0.032273	6	4	-1.5781	0.9999	0.9999	0.999995	913	0	-1.5781
KDM1A	4	6.4833e-05	0.00025225	0.032273	7	4	-1.6786	0.99909	0.99905	0.999995	902	0	-1.6786
FUBP3	4	7.312e-05	0.0003116	0.032273	8	4	-0.97968	0.99993	0.99994	0.999995	916	0	-0.97968
GPS2	4	7.8836e-05	0.00034128	0.032273	9	4	-1.4538	0.99992	0.99992	0.999995	915	0	-1.4538
MBTD1	4	8.225e-05	0.00035117	0.032273	10	4	-1.597	0.99992	0.99991	0.999995	914	0	-1.597
KDM8	4	0.00010721	0.00042042	0.035124	11	4	-1.8602	0.99989	0.99989	0.999995	912	0	-1.8602
RCOR1	4	0.00012199	0.00050945	0.039015	12	4	-1.2436	0.99361	0.99364	0.999995	892	0	-1.2436
CUL4A	4	0.00014017	0.00055891	0.03951	13	4	-1.2211	0.99724	0.9971	0.999995	900	0	-1.2211
PHF6	4	0.00020615	0.00077654	0.050974	14	4	-0.93306	0.99979	0.99978	0.999995	911	0	-0.93306
ANKRD32	4	0.00043196	0.0016075	0.098485	15	4	-0.87694	0.99957	0.99955	0.999995	909	0	-0.87694
USP34	4	0.00047591	0.0017756	0.101337	16	3	-1.4357	0.97456	0.97475	0.999995	861	0	-1.4357
SENP1	4	0.0005088	0.0018746	0.101337	17	4	-1.0695	0.99949	0.99949	0.999995	908	0	-1.0695
RAD18	4	0.00063867	0.0023494	0.119949	18	4	-0.7626	0.99936	0.9994	0.999995	907	0	-0.7626
SPEN	4	0.00070134	0.0025769	0.124641	19	4	-1.0137	0.9993	0.99928	0.999995	906	0	-1.0137
UBE2H	4	0.00076851	0.0027748	0.12619	20	4	-1.2123	0.99923	0.99922	0.999995	904	0	-1.2123
ADAR	4	0.0008159	0.0028836	0.12619	21	4	-1.0643	0.99918	0.99912	0.999995	903	0	-1.0643
MTA1	4	0.0011423	0.0041102	0.171694	22	4	-0.82612	0.99012	0.99008	0.999995	885	0	-0.82612
NONO	4	0.0012938	0.0046741	0.186759	23	4	-1.3269	0.99793	0.99785	0.999995	901	0	-1.3269
CHAF1B	4	0.0014501	0.005228	0.196909	24	3	-1.315	0.7007	0.73905	0.999995	615	1	-1.315
TSSK6	4	0.0014649	0.0053566	0.196909	25	3	-1.2363	0.6288	0.69974	0.999995	578	1	-1.2363
PAF1	4	0.0022676	0.0082253	0.290734	26	2	-0.88214	0.84915	0.85004	0.999995	722	1	-0.88214
POLE3	4	0.0026221	0.0095608	0.324188	27	3	-0.90182	0.82471	0.82779	0.999995	698	1	-0.90182
KANSL1	4	0.0027381	0.0098773	0.324188	28	3	-1.5262	0.93763	0.93788	0.999995	815	0	-1.5262
DR1	4	0.0029202	0.010421	0.330251	29	3	-0.94837	0.9539	0.954	0.999995	832	0	-0.94837
MBD2	4	0.0035033	0.012291	0.365543	30	4	-0.79034	0.9965	0.99642	0.999995	899	0	-0.79034
TONSL	4	0.0035134	0.012331	0.365543	31	4	-1.2868	0.99235	0.99245	0.999995	890	0	-1.2868
BRCC3	4	0.0039575	0.013814	0.396733	32	4	-0.67267	0.99604	0.99605	0.999995	898	0	-0.67267
HDAC5	4	0.0046479	0.0161	0.444026	33	4	-0.5451	0.99535	0.99533	0.999995	897	0	-0.5451
MTA2	4	0.004825	0.016584	0.444026	34	4	-0.78176	0.99245	0.99256	0.999995	891	0	-0.78176
ZZZ3	4	0.0049404	0.016911	0.444026	35	4	-0.52948	0.99506	0.99499	0.999995	896	0	-0.52948
TFDP1	4	0.0051687	0.017692	0.448368	36	4	-0.81011	0.99483	0.99476	0.999995	895	0	-0.81011
BAP1	4	0.0053921	0.018365	0.448368	37	3	-0.87578	0.96867	0.96873	0.999995	852	0	-0.87578
CUL3	4	0.0055315	0.018948	0.448368	38	3	-1.2133	0.97443	0.97463	0.999995	860	0	-1.2133
UBE2D3	4	0.0055667	0.019028	0.448368	39	4	-0.68722	0.99443	0.99447	0.999995	894	0	-0.68722
RAD54L2	4	0.0057932	0.019839	0.451996	40	4	-1.0721	0.98079	0.98096	0.999995	871	0	-1.0721
CSRP2BP	4	0.0058832	0.020165	0.451996	41	2	-0.58777	0.69042	0.7325	0.999995	608	1	-0.58777
CDCA7L	4	0.0063781	0.021669	0.466702	42	3	-0.68925	0.94469	0.9446	0.999995	820	0	-0.68925
ZNF217	4	0.0064368	0.021837	0.466702	43	3	-1.4881	0.0095017	0.031373	0.411883	70	1	-1.4881
FUS	4	0.0066265	0.022391	0.467665	44	2	-0.65753	0.96493	0.96475	0.999995	849	0	-0.65753
PHIP	4	0.0073457	0.024745	0.505354	45	3	-0.77896	0.97424	0.97447	0.999995	859	0	-0.77896
NFYB	4	0.0080459	0.027001	0.515762	46	4	-0.64602	0.99195	0.99191	0.999995	889	0	-0.64602
C14orf93	4	0.0085876	0.028752	0.515762	47	3	-0.66665	0.96077	0.96082	0.999995	840	0	-0.66665
ZNHIT1	4	0.0087764	0.029375	0.515762	48	3	-0.77923	0.89066	0.89127	0.999995	762	0	-0.77923
SETD8	4	0.00887	0.029513	0.515762	49	3	-1.4436	0.71973	0.75058	0.999995	624	1	-1.4436
MAX	4	0.0094509	0.031215	0.515762	50	4	-0.79746	0.99055	0.99051	0.999995	888	0	-0.79746
RNF8	4	0.0094525	0.031215	0.515762	51	3	-0.49968	0.91134	0.91145	0.999995	783	0	-0.49968
BRWD3	4	0.0095017	0.031373	0.515762	52	1	0.14584	0.34919	0.49941	0.999995	413	2	0.14584
TAF3	4	0.0097277	0.032214	0.515762	53	4	-0.42948	0.99027	0.99021	0.999995	887	0	-0.42948
SP140L	4	0.00979	0.032402	0.515762	54	4	-0.51369	0.99021	0.99014	0.999995	886	0	-0.51369
IKZF3	4	0.010074	0.033332	0.515762	55	4	-0.86337	0.98993	0.98998	0.999995	884	0	-0.86337
CLOCK	4	0.010319	0.034083	0.515762	56	3	-0.69283	0.87415	0.87462	0.999995	746	0	-0.69283
SPOP	4	0.010367	0.034173	0.515762	57	3	-0.80119	0.75956	0.77655	0.999995	646	1	-0.80119
PRDM10	4	0.010424	0.034311	0.515762	58	3	-1.1711	0.28337	0.43633	0.999995	361	1	-1.1711
CIT	4	0.010485	0.034479	0.515762	59	2	-0.98513	0.34463	0.49509	0.999995	410	1	-0.98513
CTCF	4	0.010498	0.034519	0.515762	60	2	-0.47131	0.43659	0.58377	0.999995	486	1	-0.47131
RFXAP	3	0.010568	0.028386	0.515762	61	3	-0.64793	0.98943	0.98929	0.999995	883	0	-0.64793
ZMYM2	4	0.010604	0.034796	0.515762	62	2	-0.38103	0.91551	0.9155	0.999995	784	0	-0.38103
MCRS1	4	0.011087	0.036527	0.519077	63	3	-0.89201	0.92628	0.9263	0.999995	799	0	-0.89201
PARP9	4	0.011204	0.036962	0.519077	64	4	-0.3369	0.9888	0.98902	0.999995	882	0	-0.3369
SMEK2	4	0.011332	0.037249	0.519077	65	3	-0.59927	0.87394	0.87439	0.999995	745	0	-0.59927
UBE2T	4	0.011343	0.037279	0.519077	66	4	-0.78801	0.98866	0.98882	0.999995	881	0	-0.78801
MYSM1	4	0.011967	0.039079	0.534158	67	3	-0.57332	0.88242	0.88265	0.999995	752	0	-0.57332
CHD8	4	0.01213	0.039524	0.534158	68	4	-0.80581	0.98787	0.98813	0.999995	880	0	-0.80581
INO80	4	0.012577	0.040731	0.538092	69	4	-1.2057	0.98742	0.98755	0.999995	879	0	-1.2057
TOP2B	4	0.012842	0.041522	0.538092	70	4	-0.71059	0.98716	0.98733	0.999995	878	0	-0.71059
MBIP	4	0.012853	0.041572	0.538092	71	3	-0.6728	0.91613	0.91603	0.999995	785	0	-0.6728
ZMYND8	4	0.013546	0.043758	0.558523	72	4	-0.29133	0.98645	0.98669	0.999995	877	0	-0.29133
NAP1L1	4	0.013746	0.044401	0.558966	73	4	-0.30654	0.98625	0.98644	0.999995	876	0	-0.30654
ATXN3L	4	0.014026	0.045143	0.560627	74	3	-0.61504	0.92398	0.92387	0.999995	796	0	-0.61504
ATXN3	4	0.015651	0.049921	0.603589	75	4	-0.33915	0.98435	0.98449	0.999995	875	0	-0.33915
controlguide	328	0.015742	0.050138	0.603589	76	144	-0.095395	1	1	0.999995	919	86	-0.095395
RERE	4	0.016297	0.051998	0.603589	77	3	-0.80413	0.83843	0.84013	0.999995	713	1	-0.80413
ZNF541	4	0.016374	0.052206	0.603589	78	4	-0.33794	0.98363	0.98375	0.999995	874	0	-0.33794
SMARCD2	4	0.01672	0.053284	0.603589	79	3	-0.85327	0.93624	0.93645	0.999995	810	0	-0.85327
DOT1L	4	0.016885	0.053808	0.603589	80	4	-1.2552	0.98311	0.98316	0.999995	873	0	-1.2552
TRIM66	4	0.01715	0.054699	0.603589	81	3	-0.50834	0.91982	0.91946	0.999995	791	0	-0.50834
SND1	4	0.017192	0.054857	0.603589	82	2	-0.3218	0.36843	0.51805	0.999995	431	2	-0.3218
RAG1	4	0.017587	0.055945	0.603589	83	3	-0.60939	0.27867	0.43181	0.999995	354	1	-0.60939
SRCAP	4	0.017642	0.056044	0.603589	84	3	-1.1663	0.77006	0.7842	0.999995	653	1	-1.1663
SMEK1	4	0.01765	0.056074	0.603589	85	4	-0.57007	0.98235	0.98253	0.999995	872	0	-0.57007
DAXX	4	0.018031	0.056974	0.603589	86	3	-0.98735	0.67558	0.72437	0.999995	601	1	-0.98735
TTK	4	0.018098	0.057152	0.603589	87	2	-0.55982	0.2771	0.43019	0.999995	353	1	-0.55982
PRDM9	4	0.018441	0.05827	0.603589	88	2	-0.19133	0.79467	0.80325	0.999995	671	1	-0.19133
TADA2A	4	0.019362	0.060644	0.603589	89	4	-0.68605	0.98064	0.98073	0.999995	870	0	-0.68605
PADI3	4	0.01943	0.060832	0.603589	90	3	-0.60625	0.80606	0.81224	0.999995	683	1	-0.60625
KANSL3	4	0.019561	0.061228	0.603589	91	3	-1.0874	0.97778	0.97798	0.999995	864	0	-1.0874
ATXN7L3	4	0.019571	0.061257	0.603589	92	4	-0.50279	0.98043	0.98054	0.999995	869	0	-0.50279
POLR2B	4	0.019782	0.061791	0.603589	93	4	-0.76228	0.98022	0.98032	0.999995	868	0	-0.76228
UBE3A	4	0.019995	0.062395	0.603589	94	4	-0.33818	0.98001	0.98017	0.999995	867	0	-0.33818
C17orf49	4	0.020296	0.063196	0.604972	95	3	-0.6062	0.77958	0.79124	0.999995	660	1	-0.6062
APOBEC2	4	0.021195	0.065837	0.61962	96	4	-0.37747	0.97881	0.97902	0.999995	866	0	-0.37747
ARID4A	4	0.021272	0.066075	0.61962	97	2	-0.56551	0.60884	0.68983	0.999995	566	1	-0.56551
UBE2E1	4	0.021588	0.066935	0.62135	98	4	-0.23624	0.97841	0.97857	0.999995	865	0	-0.23624
HDGFL1	4	0.022173	0.068429	0.628864	99	3	-0.66808	0.47102	0.61701	0.999995	511	1	-0.66808
ZHX3	4	0.0226	0.069418	0.631638	100	3	-0.64138	0.79741	0.80527	0.999995	673	1	-0.64138
USP7	4	0.023032	0.070328	0.633645	101	3	-1.652	0.76298	0.77907	0.999995	649	1	-1.652
MIS18A	3	0.023258	0.05922	0.603589	102	3	-0.75895	0.97674	0.97663	0.999995	863	0	-0.75895
ZFP57	4	0.026294	0.077006	0.659473	103	3	-0.67937	0.28259	0.4356	0.999995	359	1	-0.67937
PPP4R2	4	0.026389	0.077223	0.659473	104	3	-0.54104	0.29811	0.45044	0.999995	372	1	-0.54104
TRIM5	4	0.02696	0.078262	0.659473	105	3	-0.5506	0.74547	0.76683	0.999995	634	1	-0.5506
MSL1	4	0.027011	0.07841	0.659473	106	3	-0.66987	0.89443	0.89484	0.999995	768	0	-0.66987
APOBEC3C	4	0.027319	0.079053	0.659473	107	2	-0.0085643	0.47242	0.6184	0.999995	512	2	-0.0085643
ASAP1	4	0.027636	0.079756	0.659473	108	3	-0.46807	0.94827	0.94836	0.999995	825	0	-0.46807
DDB2	4	0.02812	0.080745	0.659473	109	2	-0.47731	0.9536	0.95372	0.999995	830	0	-0.47731
RBX1	4	0.028322	0.081101	0.659473	110	3	-1.1696	0.90736	0.90731	0.999995	779	0	-1.1696
SUPT3H	4	0.029019	0.082397	0.659473	111	3	-0.54496	0.89142	0.89194	0.999995	765	0	-0.54496
UBE2I	4	0.02922	0.082812	0.659473	112	3	-1.3672	0.8623	0.86313	0.999995	734	0	-1.3672
BRWD1	4	0.029422	0.083178	0.659473	113	3	-0.49813	0.9375	0.93775	0.999995	814	0	-0.49813
TBL1XR1	4	0.029625	0.083534	0.659473	114	3	-0.84808	0.68581	0.72993	0.999995	606	1	-0.84808
USP27X	4	0.029821	0.0839	0.659473	115	3	-0.5659	0.93126	0.93128	0.999995	806	0	-0.5659
SIRT4	4	0.030013	0.084266	0.659473	116	2	-0.33263	0.44503	0.59166	0.999995	491	1	-0.33263
HDAC3	4	0.030265	0.084652	0.659473	117	3	-0.42276	0.61082	0.69067	0.999995	567	1	-0.42276
MDC1	4	0.030397	0.084959	0.659473	118	3	-0.57506	0.80043	0.80755	0.999995	678	1	-0.57506
TNP2	4	0.030591	0.085394	0.659473	119	2	-0.24741	0.43156	0.57906	0.999995	484	2	-0.24741
PRDM11	4	0.031173	0.086552	0.662841	120	3	-0.43895	0.87007	0.87064	0.999995	743	0	-0.43895
ENY2	4	0.031806	0.087887	0.667506	121	3	-0.94737	0.96173	0.96159	0.999995	842	0	-0.94737
GTF2I	4	0.033204	0.090558	0.682154	122	1	0.056875	0.81865	0.82262	0.999995	691	1	0.056875
CCDC101	4	0.036013	0.096068	0.714919	123	2	-0.56443	0.5855	0.6793	0.999995	556	1	-0.56443
FAM175B	4	0.036227	0.096464	0.714919	124	3	-0.58413	0.85933	0.86005	0.999995	733	0	-0.58413
PHRF1	4	0.037113	0.098116	0.721345	125	2	-0.23372	0.18571	0.34351	0.999995	293	2	-0.23372
RMI1	4	0.037506	0.098907	0.721392	126	3	-0.62405	0.6958	0.73563	0.999995	612	1	-0.62405
PBK	4	0.038088	0.10011	0.724445	127	3	-0.35504	0.97417	0.9744	0.999995	858	0	-0.35504
LEO1	4	0.039063	0.10227	0.734268	128	2	0.12408	0.23173	0.38727	0.999995	323	2	0.12408
ZNF687	4	0.040037	0.10412	0.741224	129	2	-0.25431	0.33152	0.48282	0.999995	401	2	-0.25431
IWS1	4	0.040389	0.10485	0.741224	130	3	-0.3386	0.45401	0.60049	0.999995	495	1	-0.3386
AEBP2	4	0.041816	0.10754	0.754441	131	2	-0.25234	0.31484	0.46683	0.999995	386	2	-0.25234
RAD54L	4	0.04302	0.10966	0.763464	132	3	-0.64633	0.91876	0.91855	0.999995	789	0	-0.64633
PARP2	4	0.044895	0.11324	0.782468	133	2	-0.12716	0.80163	0.8085	0.999995	680	1	-0.12716
TAF1	4	0.046833	0.11711	0.803155	134	2	-0.28967	0.17967	0.33751	0.999995	290	1	-0.28967
TLK2	4	0.048768	0.12079	0.821825	135	1	0.68042	0.042132	0.10796	0.78022	127	3	0.68042
CUL2	4	0.04917	0.12162	0.821825	136	3	-0.54047	0.64477	0.70824	0.999995	586	1	-0.54047
GTF3C5	4	0.050254	0.12359	0.828379	137	3	-1.0761	0.82142	0.82509	0.999995	693	1	-1.0761
PHF14	4	0.0507	0.12442	0.828379	138	2	-0.079512	0.39633	0.54501	0.999995	451	2	-0.079512
SMNDC1	4	0.051665	0.1263	0.828379	139	3	-0.61093	0.40119	0.54992	0.999995	458	1	-0.61093
RAI1	4	0.051813	0.12657	0.828379	140	3	-0.59228	0.97204	0.9721	0.999995	856	0	-0.59228
PARP1	4	0.052384	0.12748	0.828379	141	3	-0.47964	0.937	0.93715	0.999995	812	0	-0.47964
SAP130	4	0.053593	0.1296	0.828379	142	2	0.030455	0.34609	0.4964	0.999995	411	2	0.030455
SF3B1	4	0.053772	0.12995	0.828379	143	3	-0.85189	0.92266	0.92251	0.999995	794	0	-0.85189
TNRC18	4	0.054274	0.13093	0.828379	144	3	-0.29828	0.81443	0.81935	0.999995	690	1	-0.29828
NBN	4	0.055511	0.13319	0.828379	145	3	-1.0424	0.22706	0.38255	0.999995	319	1	-1.0424
SF3B3	4	0.055518	0.1332	0.828379	146	2	0.2452	0.046817	0.11714	0.781262	137	2	0.2452
RFX5	4	0.056054	0.13439	0.828379	147	3	-0.6721	0.68328	0.72848	0.999995	604	1	-0.6721
SIAH2	4	0.056479	0.13518	0.828379	148	2	-0.12999	0.41551	0.56323	0.999995	469	2	-0.12999
ATRX	4	0.056655	0.13552	0.828379	149	3	-0.56766	0.65301	0.71228	0.999995	591	1	-0.56766
JADE2	4	0.056957	0.13595	0.828379	150	3	-0.77698	0.4221	0.56953	0.999995	472	1	-0.77698
C14orf169	4	0.05702	0.13616	0.828379	151	2	-0.033628	0.19345	0.35052	0.999995	299	2	-0.033628
PAG1	4	0.05744	0.13701	0.828379	152	1	0.016734	0.23036	0.38595	0.999995	322	1	0.016734
HNRNPA2B1	4	0.058943	0.14008	0.829167	153	3	-0.69812	0.9717	0.9717	0.999995	855	0	-0.69812
AURKB	4	0.059359	0.14069	0.829167	154	1	0.7184	0.08911	0.19603	0.968548	186	3	0.7184
TLE4	4	0.059407	0.14075	0.829167	155	3	-0.3771	0.90837	0.90835	0.999995	781	0	-0.3771
NAA10	3	0.060127	0.13808	0.829167	156	2	-1.2596	0.54656	0.59232	0.999995	546	1	-1.2596
CDY2B	4	0.062078	0.14548	0.851563	157	3	-0.47775	0.95879	0.95859	0.999995	839	0	-0.47775
ING2	4	0.063484	0.14799	0.857604	158	3	-0.45826	0.82768	0.83052	0.999995	700	1	-0.45826
TP53	4	0.063682	0.14838	0.857604	159	3	-0.35654	0.5649	0.67066	0.999995	549	1	-0.35654
BAZ1A	4	0.065077	0.15144	0.864673	160	3	-0.63634	0.96268	0.9627	0.999995	846	0	-0.63634
HCFC1	4	0.066149	0.15359	0.864673	161	2	-0.68938	0.73893	0.76265	0.999995	632	1	-0.68938
GATAD2B	4	0.066299	0.15387	0.864673	162	3	-0.42642	0.46853	0.61458	0.999995	508	1	-0.42642
DMAP1	4	0.067005	0.15514	0.864673	163	1	0.057631	0.10362	0.22225	0.999995	200	1	0.057631
UBR3	4	0.067769	0.15657	0.864673	164	2	-0.32003	0.85537	0.85631	0.999995	729	1	-0.32003
ESCO1	4	0.067958	0.1569	0.864673	165	2	-0.55495	0.7959	0.80408	0.999995	672	1	-0.55495
USP46	4	0.068134	0.15733	0.864673	166	3	-0.41632	0.52084	0.65311	0.999995	535	1	-0.41632
DPF2	4	0.069405	0.15984	0.864673	167	3	-0.66844	0.93985	0.93991	0.999995	817	0	-0.66844
MORF4L2	4	0.069487	0.15999	0.864673	168	3	-0.44522	0.82688	0.82981	0.999995	699	1	-0.44522
RLIM	4	0.069953	0.16089	0.864673	169	2	-0.41374	0.62689	0.69875	0.999995	577	1	-0.41374
KAT8	4	0.07161	0.16376	0.874974	170	2	-0.50769	0.89406	0.89447	0.999995	767	0	-0.50769
PRKCD	4	0.072723	0.16607	0.882212	171	2	-0.52966	0.9626	0.96265	0.999995	845	0	-0.52966
SIRT2	3	0.073309	0.15523	0.864673	172	2	-0.47111	0.80127	0.80141	0.999995	679	0	-0.47111
UHRF1	4	0.074124	0.16867	0.883394	173	2	-1.0624	0.1256	0.26028	0.999995	231	2	-1.0624
COMMD3-BMI1	4	0.074171	0.16876	0.883394	174	3	-0.39271	0.51386	0.65023	0.999995	534	1	-0.39271
RING1	4	0.074405	0.16918	0.883394	175	2	-0.62778	0.9542	0.95422	0.999995	833	0	-0.62778
RFXANK	4	0.076311	0.17305	0.898485	176	3	-0.51396	0.95644	0.95642	0.999995	837	0	-0.51396
HJURP	3	0.077097	0.16022	0.864673	177	2	-0.3966	0.92501	0.92471	0.999995	798	0	-0.3966
SIRT5	4	0.077443	0.17524	0.904775	178	2	-0.22465	0.25481	0.40907	0.999995	336	1	-0.22465
METTL8	4	0.079331	0.17877	0.917801	179	2	-0.15815	0.20193	0.35853	0.999995	307	1	-0.15815
PBRM1	4	0.080122	0.18026	0.920328	180	2	-0.38435	0.8591	0.85984	0.999995	732	0	-0.38435
TRDMT1	4	0.082749	0.18488	0.933342	181	3	-0.381	0.95499	0.95499	0.999995	835	0	-0.381
YWHAE	4	0.083043	0.18543	0.933342	182	3	-0.41576	0.93725	0.93743	0.999995	813	0	-0.41576
MCM6	4	0.083927	0.18697	0.933342	183	2	-0.36395	0.022394	0.068944	0.615755	102	1	-0.36395
ING1	4	0.084039	0.1871	0.933342	184	2	-0.29361	0.67255	0.72276	0.999995	600	1	-0.29361
SAP30	4	0.084518	0.18789	0.933342	185	2	-0.2648	0.48581	0.63157	0.999995	522	1	-0.2648
JUNB	4	0.08561	0.18992	0.936207	186	3	-0.43914	0.89737	0.89736	0.999995	769	0	-0.43914
VRK2	4	0.08638	0.19152	0.936207	187	3	-0.41157	0.7003	0.73875	0.999995	614	1	-0.41157
CHD1	4	0.08735	0.19301	0.936207	188	3	-0.47423	0.94561	0.9456	0.999995	823	0	-0.47423
ELP4	4	0.087793	0.19377	0.936207	189	1	0.024409	0.39708	0.54572	0.999995	453	1	0.024409
TOP2A	4	0.088729	0.19534	0.936207	190	3	-0.73218	0.30119	0.45364	0.999995	374	1	-0.73218
C11orf30	4	0.088913	0.19569	0.936207	191	3	-0.39202	0.76024	0.77717	0.999995	647	1	-0.39202
ASXL1	4	0.089307	0.19639	0.936207	192	3	-0.44891	0.48398	0.62979	0.999995	521	1	-0.44891
CTSV	4	0.091128	0.19985	0.936207	193	3	-0.43428	0.32541	0.47691	0.999995	394	1	-0.43428
BRD7	4	0.091535	0.20052	0.936207	194	3	-0.3644	0.17794	0.33556	0.999995	289	1	-0.3644
NAA15	4	0.092044	0.20143	0.936207	195	2	-0.53342	0.78279	0.79377	0.999995	662	1	-0.53342
WDR77	4	0.092289	0.20183	0.936207	196	3	-1.0246	0.16398	0.32218	0.999995	284	1	-1.0246
YEATS2	4	0.09235	0.20197	0.936207	197	2	-0.35595	0.20024	0.35707	0.999995	305	2	-0.35595
ACTR6	4	0.09249	0.20225	0.936207	198	3	-0.27524	0.95711	0.95702	0.999995	838	0	-0.27524
EYA2	4	0.093296	0.20363	0.936207	199	3	-0.41244	0.82389	0.82711	0.999995	697	1	-0.41244
SIK1	4	0.094195	0.20537	0.936207	200	3	-0.55154	0.64707	0.70942	0.999995	587	1	-0.55154
EYA1	4	0.094333	0.2056	0.936207	201	3	-0.24039	0.65391	0.71268	0.999995	593	1	-0.24039
DEK	4	0.094512	0.20591	0.936207	202	3	-0.44267	0.54187	0.6613	0.999995	542	1	-0.44267
WHSC1L1	4	0.095533	0.20788	0.936475	203	3	-0.29198	0.96234	0.96232	0.999995	844	0	-0.29198
MIS12	4	0.097126	0.21093	0.939987	204	2	-0.3412	0.85181	0.85283	0.999995	724	1	-0.3412
RUVBL2	4	0.097179	0.21104	0.939987	205	3	-0.83782	0.8935	0.8939	0.999995	766	0	-0.83782
NCOR1	4	0.097612	0.21173	0.939987	206	3	-0.58784	0.89123	0.89174	0.999995	764	0	-0.58784
ASF1A	4	0.099049	0.21414	0.946132	207	3	-1.0785	0.91629	0.91619	0.999995	786	0	-1.0785
ZBTB7C	4	0.10264	0.22045	0.956671	208	3	-0.3663	0.80956	0.81516	0.999995	687	1	-0.3663
ATF2	4	0.10266	0.2205	0.956671	209	2	-0.056381	0.26182	0.41562	0.999995	341	2	-0.056381
TRRAP	4	0.10285	0.22084	0.956671	210	3	-0.76061	0.40528	0.55362	0.999995	462	1	-0.76061
SETD1B	4	0.10298	0.22108	0.956671	211	2	-0.10782	0.32989	0.48119	0.999995	400	2	-0.10782
GATAD2A	4	0.10362	0.22225	0.956671	212	2	-0.32142	0.79832	0.80607	0.999995	675	1	-0.32142
TYW5	4	0.10457	0.22385	0.956671	213	3	-0.24952	0.72662	0.75501	0.999995	626	1	-0.24952
USP35	4	0.1049	0.22438	0.956671	214	2	-0.34812	0.29038	0.44304	0.999995	367	1	-0.34812
CDY2A	4	0.10522	0.22485	0.956671	215	3	-0.39475	0.69291	0.73398	0.999995	611	1	-0.39475
BRCA2	4	0.10783	0.22965	0.96874	216	3	-0.34983	0.73451	0.7598	0.999995	631	1	-0.34983
MBD5	4	0.10879	0.23132	0.96874	217	2	-0.31081	0.92013	0.91975	0.999995	792	0	-0.31081
MUM1L1	4	0.10893	0.2316	0.96874	218	3	-0.24861	0.30654	0.45872	0.999995	381	1	-0.24861
HCFC2	4	0.10915	0.23191	0.96874	219	1	-0.016764	0.59117	0.68187	0.999995	558	1	-0.016764
KAT5	3	0.11344	0.2068	0.936207	220	2	-0.55497	0.46923	0.54424	0.999995	509	1	-0.55497
PAK2	4	0.11404	0.24011	0.992642	221	2	-0.30744	0.1454	0.29368	0.999995	262	2	-0.30744
HDAC6	4	0.1143	0.2406	0.992642	222	3	-0.29163	0.7623	0.77862	0.999995	648	1	-0.29163
EXOSC6	4	0.11452	0.24087	0.992642	223	3	-0.57947	0.90255	0.90272	0.999995	775	0	-0.57947
MGA	4	0.11537	0.24223	0.993811	224	2	-0.22918	0.90787	0.9078	0.999995	780	0	-0.22918
HDAC11	4	0.11637	0.24401	0.996626	225	2	-0.28727	0.77502	0.78786	0.999995	655	1	-0.28727
TDRD9	4	0.11703	0.24541	0.997928	226	2	-0.27973	0.92484	0.92472	0.999995	797	0	-0.27973
RAG2	4	0.12074	0.25215	0.999995	227	3	-0.30934	0.254	0.40828	0.999995	335	1	-0.30934
UBE2D1	4	0.12097	0.25245	0.999995	228	3	-0.29118	0.71112	0.74536	0.999995	618	1	-0.29118
UBE2A	4	0.12333	0.25657	0.999995	229	3	-0.48682	0.96754	0.96743	0.999995	851	0	-0.48682
HLTF	4	0.12344	0.25688	0.999995	230	2	-0.14415	0.36293	0.51236	0.999995	422	2	-0.14415
PRDM7	4	0.12427	0.25829	0.999995	231	3	-0.28909	0.77073	0.78463	0.999995	654	1	-0.28909
RNF17	4	0.12618	0.26118	0.999995	232	2	-0.18823	0.32317	0.47482	0.999995	392	1	-0.18823
DDB1	4	0.12738	0.2635	0.999995	233	3	-0.81815	0.95489	0.95485	0.999995	834	0	-0.81815
CUL5	4	0.12786	0.26434	0.999995	234	3	-0.20222	0.60585	0.68834	0.999995	565	1	-0.20222
UBA1	4	0.13013	0.26807	0.999995	235	1	0.14016	0.24266	0.39811	0.999995	330	2	0.14016
HNRNPA0	4	0.13176	0.27074	0.999995	236	3	-0.55808	0.3964	0.54507	0.999995	452	1	-0.55808
MYBBP1A	4	0.13299	0.27293	0.999995	237	3	-0.4882	0.26123	0.4151	0.999995	340	1	-0.4882
HIRIP3	4	0.13416	0.27516	0.999995	238	2	-0.29691	0.13734	0.28024	0.999995	251	1	-0.29691
SIRT6	4	0.13465	0.27584	0.999995	239	1	-0.12129	0.8804	0.88073	0.999995	750	0	-0.12129
DND1	4	0.13721	0.28001	0.999995	240	3	-0.36946	0.94201	0.94195	0.999995	819	0	-0.36946
BCL2	4	0.13796	0.28122	0.999995	241	3	-0.24905	0.96217	0.96215	0.999995	843	0	-0.24905
PRMT1	4	0.13897	0.28298	0.999995	242	3	-1.0271	0.11649	0.24432	0.999995	215	1	-1.0271
RPS6KA5	4	0.14373	0.29081	0.999995	243	2	-0.35677	0.81329	0.81843	0.999995	689	1	-0.35677
CDK5	4	0.14459	0.29225	0.999995	244	3	-0.22366	0.8374	0.83908	0.999995	712	1	-0.22366
GSG2	4	0.1451	0.29302	0.999995	245	3	-0.30747	0.97156	0.97156	0.999995	854	0	-0.30747
EXOSC5	4	0.1454	0.29368	0.999995	246	1	-0.17074	0.93482	0.93502	0.999995	809	0	-0.17074
PHF1	4	0.14842	0.29851	0.999995	247	2	-0.3904	0.9166	0.91641	0.999995	787	0	-0.3904
CDK17	4	0.14896	0.29931	0.999995	248	1	0.047419	0.8866	0.88705	0.999995	756	0	0.047419
CHEK1	4	0.14927	0.29969	0.999995	249	3	-0.73566	0.92754	0.92769	0.999995	800	0	-0.73566
WDR82	4	0.15074	0.30184	0.999995	250	1	-0.0064177	0.40596	0.55438	0.999995	463	2	-0.0064177
SETDB1	4	0.15112	0.30241	0.999995	251	3	-0.45552	0.71231	0.74611	0.999995	619	1	-0.45552
PRMT8	4	0.15163	0.30323	0.999995	252	2	-0.20123	0.7127	0.74636	0.999995	620	1	-0.20123
CHD3	4	0.15191	0.30381	0.999995	253	3	-0.23908	0.71428	0.74738	0.999995	622	1	-0.23908
EPC1	4	0.15217	0.30429	0.999995	254	3	-0.29767	0.39777	0.54638	0.999995	454	1	-0.29767
KMT2B	4	0.15252	0.3048	0.999995	255	2	-0.24205	0.38251	0.53192	0.999995	440	2	-0.24205
SS18L1	4	0.15324	0.30606	0.999995	256	3	-0.21644	0.97636	0.97647	0.999995	862	0	-0.21644
CDYL2	4	0.15377	0.30711	0.999995	257	3	-0.26257	0.96327	0.96332	0.999995	847	0	-0.26257
MASTL	4	0.15429	0.30775	0.999995	258	1	-0.011565	0.24021	0.39585	0.999995	327	1	-0.011565
HINFP	4	0.15517	0.30917	0.999995	259	2	-0.16562	0.75609	0.77405	0.999995	642	1	-0.16562
YEATS4	4	0.15564	0.30986	0.999995	260	3	-0.24567	0.61819	0.6943	0.999995	570	1	-0.24567
FOXP3	4	0.15606	0.31059	0.999995	261	2	-0.22078	0.95208	0.95232	0.999995	828	0	-0.22078
PHF3	4	0.15694	0.31189	0.999995	262	2	-0.31269	0.89882	0.89873	0.999995	771	0	-0.31269
CBX1	4	0.15699	0.31197	0.999995	263	3	-0.31255	0.69084	0.73275	0.999995	609	1	-0.31255
ATXN7	4	0.15807	0.3138	0.999995	264	3	-0.38058	0.95538	0.95537	0.999995	836	0	-0.38058
EXOSC8	4	0.15871	0.31495	0.999995	265	1	-0.20272	0.45274	0.59929	0.999995	494	1	-0.20272
PRDM12	4	0.16054	0.31766	0.999995	266	2	-0.37402	0.97326	0.97354	0.999995	857	0	-0.37402
UBR2	4	0.16079	0.31822	0.999995	267	3	-0.21833	0.5622	0.66955	0.999995	548	1	-0.21833
PRDM8	4	0.16128	0.31903	0.999995	268	2	-0.1717	0.88894	0.88945	0.999995	759	0	-0.1717
PRDM1	4	0.16203	0.31989	0.999995	269	2	0.039551	0.19854	0.35541	0.999995	304	2	0.039551
APEX1	4	0.16389	0.32186	0.999995	270	2	-0.3576	0.96086	0.96086	0.999995	841	0	-0.3576
ACTR5	4	0.17105	0.3288	0.999995	271	2	-0.46749	0.61525	0.69288	0.999995	569	1	-0.46749
ATF7IP	4	0.17333	0.33119	0.999995	272	2	-0.12034	0.31615	0.46809	0.999995	389	2	-0.12034
UBE2N	4	0.17409	0.33201	0.999995	273	2	-0.26801	0.0055093	0.01879	0.310656	55	1	-0.26801
PCGF2	4	0.17447	0.33238	0.999995	274	1	-0.074583	0.46351	0.60944	0.999995	505	1	-0.074583
HSPA1B	4	0.17524	0.33292	0.999995	275	2	0.0052897	0.13591	0.27792	0.999995	247	2	0.0052897
FBRS	4	0.17967	0.33732	0.999995	276	2	-0.098222	0.86898	0.86956	0.999995	740	0	-0.098222
MOV10	4	0.18138	0.33898	0.999995	277	2	-0.293	0.74762	0.76828	0.999995	636	1	-0.293
KMT2A	4	0.18399	0.34155	0.999995	278	1	0.324	0.13546	0.27713	0.999995	245	3	0.324
NFRKB	4	0.18657	0.34413	0.999995	279	1	-0.10568	0.18743	0.34521	0.999995	294	1	-0.10568
ZBTB12	4	0.18719	0.34471	0.999995	280	2	-0.14464	0.46288	0.60891	0.999995	504	1	-0.14464
HNRNPA1	4	0.18758	0.34518	0.999995	281	2	-0.4779	0.9532	0.95332	0.999995	829	0	-0.4779
USP13	4	0.18829	0.34577	0.999995	282	1	0.14143	0.33876	0.48974	0.999995	406	2	0.14143
GADD45G	4	0.18915	0.34655	0.999995	283	1	0.81804	0.0060376	0.02062	0.310656	61	3	0.81804
ARRB1	4	0.19086	0.34806	0.999995	284	2	-0.35204	0.80985	0.81544	0.999995	688	1	-0.35204
ESCO2	4	0.19424	0.35105	0.999995	285	2	-0.45042	0.62256	0.69669	0.999995	575	1	-0.45042
PRMT2	4	0.19428	0.35108	0.999995	286	1	-0.00021443	0.54355	0.66195	0.999995	543	1	-0.00021443
TAF8	4	0.19684	0.35385	0.999995	287	1	0.40091	0.069131	0.15945	0.893251	164	2	0.40091
SSRP1	4	0.19779	0.35467	0.999995	288	2	-0.58434	0.94166	0.94166	0.999995	818	0	-0.58434
AURKC	4	0.19937	0.35614	0.999995	289	2	0.10272	0.05778	0.13786	0.81739	155	2	0.10272
SMARCC2	4	0.20024	0.35688	0.999995	290	2	0.12602	0.28102	0.43407	0.999995	357	2	0.12602
TIPARP	4	0.20096	0.35749	0.999995	291	2	-0.47613	0.80753	0.81363	0.999995	684	1	-0.47613
PARP8	4	0.20109	0.35757	0.999995	292	2	-0.2788	0.84473	0.84568	0.999995	718	1	-0.2788
VRK1	4	0.20193	0.35835	0.999995	293	2	-0.25533	0.88162	0.8819	0.999995	751	0	-0.25533
ZBTB40	4	0.20255	0.35899	0.999995	294	2	-0.27895	0.86366	0.86438	0.999995	735	0	-0.27895
CDK2AP1	4	0.20335	0.35952	0.999995	295	2	-0.37905	0.96477	0.96467	0.999995	848	0	-0.37905
EID2	4	0.20363	0.35977	0.999995	296	1	0.5774	0.034194	0.092536	0.733111	116	3	0.5774
ELP5	4	0.20374	0.35986	0.999995	297	2	-0.27887	0.79772	0.80553	0.999995	674	1	-0.27887
BRDT	4	0.20532	0.36121	0.999995	298	1	0.14176	0.19149	0.34878	0.999995	298	2	0.14176
MSL2	4	0.20785	0.36377	0.999995	299	2	-0.18289	0.92949	0.92955	0.999995	803	0	-0.18289
MEN1	4	0.20814	0.36407	0.999995	300	2	-0.25376	0.75259	0.77177	0.999995	638	1	-0.25376
SIRT7	4	0.21038	0.36654	0.999995	301	1	0.014424	0.84223	0.8436	0.999995	716	1	0.014424
CHD1L	4	0.21206	0.36814	0.999995	302	2	-0.20679	0.64012	0.70557	0.999995	583	1	-0.20679
CIR1	4	0.2129	0.36891	0.999995	303	1	-0.10453	0.87521	0.87551	0.999995	748	0	-0.10453
BANP	3	0.21505	0.33363	0.999995	304	2	-0.78328	0.26489	0.39454	0.999995	342	1	-0.78328
E2F6	4	0.21539	0.3713	0.999995	305	2	-0.44163	0.63685	0.70396	0.999995	581	1	-0.44163
HDAC7	4	0.21625	0.37203	0.999995	306	2	-0.18862	0.75539	0.77349	0.999995	640	1	-0.18862
PRDM2	4	0.21661	0.37237	0.999995	307	2	-0.24795	0.47773	0.62356	0.999995	517	2	-0.24795
EHMT1	4	0.21701	0.37287	0.999995	308	2	-0.02464	0.3048	0.45707	0.999995	378	2	-0.02464
EXOSC9	4	0.21708	0.37295	0.999995	309	2	0.2608	0.066418	0.15413	0.874327	162	2	0.2608
SAP30L	4	0.21792	0.37366	0.999995	310	1	0.37204	0.085226	0.18925	0.959116	181	3	0.37204
CECR2	4	0.21864	0.37427	0.999995	311	2	0.051137	0.29309	0.44579	0.999995	368	2	0.051137
L3MBTL4	4	0.22067	0.37602	0.999995	312	2	-0.25872	0.93072	0.93081	0.999995	805	0	-0.25872
MAP3K7	4	0.22352	0.37883	0.999995	313	2	-0.28261	0.8692	0.86981	0.999995	741	0	-0.28261
PELP1	4	0.22434	0.37963	0.999995	314	2	-0.47031	0.82795	0.83067	0.999995	701	1	-0.47031
PHF20L1	4	0.22475	0.38004	0.999995	315	2	-0.15567	0.66021	0.71618	0.999995	595	1	-0.15567
ADA	4	0.22516	0.38038	0.999995	316	2	-0.33577	0.682	0.72775	0.999995	603	1	-0.33577
RAD51	4	0.2254	0.38063	0.999995	317	2	-0.30344	0.47661	0.62241	0.999995	516	1	-0.30344
RNF168	4	0.22639	0.38171	0.999995	318	2	-0.23745	0.30263	0.45499	0.999995	377	2	-0.23745
PSMB1	4	0.2268	0.38222	0.999995	319	2	-0.5296	0.87436	0.87483	0.999995	747	0	-0.5296
ACTB	3	0.22716	0.34835	0.999995	320	2	-0.22715	0.884	0.88321	0.999995	754	0	-0.22715
CDK2	4	0.22762	0.38293	0.999995	321	2	-0.24266	0.21122	0.36761	0.999995	311	2	-0.24266
USP16	4	0.23008	0.38548	0.999995	322	2	-0.34091	0.68412	0.72894	0.999995	605	1	-0.34091
CDY1B	4	0.23119	0.38662	0.999995	323	2	-0.24232	0.53513	0.65854	0.999995	540	1	-0.24232
PRKCB	4	0.23201	0.38732	0.999995	324	1	0.37317	0.10846	0.23085	0.999995	206	2	0.37317
SCMH1	4	0.23448	0.39003	0.999995	325	2	-0.083423	0.84572	0.84657	0.999995	720	1	-0.083423
ELP2	4	0.23503	0.39058	0.999995	326	2	-0.28298	0.73077	0.75741	0.999995	630	1	-0.28298
PRDM4	4	0.2353	0.39085	0.999995	327	2	-0.16091	0.54744	0.66361	0.999995	547	1	-0.16091
ADNP	4	0.23694	0.39256	0.999995	328	2	-0.21375	0.85371	0.85476	0.999995	725	1	-0.21375
USP17L2	4	0.23776	0.39329	0.999995	329	2	0.00032567	0.42755	0.57496	0.999995	480	2	0.00032567
PAX6	4	0.23858	0.39421	0.999995	330	1	0.14629	0.36782	0.5175	0.999995	430	2	0.14629
PCGF3	4	0.2394	0.39502	0.999995	331	1	0.29337	0.12742	0.26359	0.999995	233	2	0.29337
TRIM37	4	0.24125	0.39656	0.999995	332	2	-0.23265	0.91003	0.91007	0.999995	782	0	-0.23265
FAM175A	4	0.24167	0.39693	0.999995	333	2	-0.15104	0.9036	0.90364	0.999995	776	0	-0.15104
KIT	4	0.24375	0.39896	0.999995	334	2	-0.16699	0.92295	0.92277	0.999995	795	0	-0.16699
PRMT5	4	0.24429	0.39944	0.999995	335	2	0.10484	0.31309	0.46512	0.999995	385	2	0.10484
ADPRH	4	0.24459	0.39979	0.999995	336	2	0.009726	0.19621	0.3533	0.999995	301	2	0.009726
TAF2	4	0.2451	0.40032	0.999995	337	1	0.69428	0.18797	0.34567	0.999995	296	2	0.69428
GLYR1	4	0.24709	0.40212	0.999995	338	2	-0.2304	0.39295	0.54199	0.999995	448	1	-0.2304
RCOR3	4	0.24754	0.40255	0.999995	339	1	0.25307	0.29612	0.4488	0.999995	370	2	0.25307
BRMS1	4	0.24916	0.40401	0.999995	340	1	-0.026397	0.86942	0.87001	0.999995	742	0	-0.026397
ATR	4	0.25002	0.40465	0.999995	341	2	-0.41064	0.90008	0.90005	0.999995	772	0	-0.41064
PRPF31	3	0.25099	0.37728	0.999995	342	2	-0.41028	0.69155	0.69814	0.999995	610	1	-0.41028
SUPT6H	4	0.25128	0.40566	0.999995	343	2	-0.3025	0.27473	0.42781	0.999995	351	1	-0.3025
RRP8	4	0.25212	0.40653	0.999995	344	2	-0.22465	0.94527	0.94522	0.999995	821	0	-0.22465
PRMT6	4	0.254	0.40812	0.999995	345	1	0.48553	0.13102	0.26963	0.999995	241	2	0.48553
VDR	4	0.25465	0.40871	0.999995	346	2	-0.1476	0.76366	0.77952	0.999995	650	1	-0.1476
CHD6	4	0.25507	0.40911	0.999995	347	2	-0.32433	0.38393	0.53326	0.999995	441	1	-0.32433
RUVBL1	4	0.26437	0.41792	0.999995	348	2	-0.027269	0.00050179	0.0018548	0.039641	43	2	-0.027269
BIVM-ERCC5	4	0.26442	0.41801	0.999995	349	1	0.13205	0.60033	0.68558	0.999995	563	1	0.13205
ERCC5	4	0.26522	0.41877	0.999995	350	2	-0.23924	0.87875	0.87916	0.999995	749	0	-0.23924
DDX50	4	0.26607	0.41947	0.999995	351	2	-0.22906	0.36129	0.51076	0.999995	419	1	-0.22906
HDAC4	4	0.2692	0.42236	0.999995	352	1	0.31234	0.14382	0.2909	0.999995	259	3	0.31234
PARP11	4	0.27078	0.42386	0.999995	353	2	-0.10991	0.61867	0.6945	0.999995	571	1	-0.10991
PKNOX1	4	0.27236	0.4254	0.999995	354	1	0.06882	0.86679	0.86744	0.999995	739	0	0.06882
CENPC	4	0.27315	0.42602	0.999995	355	2	-0.17029	0.35046	0.50064	0.999995	415	1	-0.17029
SUDS3	4	0.27552	0.42844	0.999995	356	1	0.5025	0.10108	0.21771	0.999995	193	2	0.5025
SAFB	4	0.2793	0.43238	0.999995	357	2	-0.15959	0.62593	0.69825	0.999995	576	1	-0.15959
EMG1	4	0.28016	0.43312	0.999995	358	2	-0.59089	0.50622	0.64715	0.999995	531	1	-0.59089
PYGO1	4	0.28024	0.43317	0.999995	359	1	0.43471	0.10307	0.22115	0.999995	199	3	0.43471
ART1	4	0.28188	0.43474	0.999995	360	2	-0.28139	0.31565	0.46759	0.999995	388	1	-0.28139
PRKAG2	4	0.28259	0.43545	0.999995	361	1	-0.059987	0.65028	0.71096	0.999995	589	1	-0.059987
EHMT2	4	0.28337	0.43618	0.999995	362	1	0.11485	0.38811	0.53723	0.999995	445	2	0.11485
WAC	4	0.28415	0.43699	0.999995	363	2	-0.033438	0.39914	0.54795	0.999995	457	1	-0.033438
PHF12	4	0.28572	0.43848	0.999995	364	2	-0.258	0.37056	0.52026	0.999995	434	1	-0.258
PHF7	4	0.28649	0.43935	0.999995	365	1	-0.12233	0.94538	0.94537	0.999995	822	0	-0.12233
PHF23	4	0.28727	0.43996	0.999995	366	1	-0.16493	0.54019	0.66068	0.999995	541	1	-0.16493
CDY1	4	0.2879	0.44054	0.999995	367	2	-0.064871	0.82929	0.8318	0.999995	703	1	-0.064871
SLK	4	0.2892	0.44163	0.999995	368	2	-0.029874	0.36693	0.5166	0.999995	428	2	-0.029874
PHF5A	4	0.29049	0.44301	0.999995	369	2	-0.27931	0.27394	0.42697	0.999995	350	1	-0.27931
SIN3A	4	0.29193	0.44447	0.999995	370	1	0.30764	0.23627	0.39199	0.999995	325	2	0.30764
PRDM13	4	0.29222	0.44472	0.999995	371	2	0.036644	0.31878	0.4707	0.999995	391	2	0.036644
TRIM16	4	0.29271	0.44516	0.999995	372	2	-0.21656	0.94892	0.94897	0.999995	826	0	-0.21656
BRE	4	0.29309	0.44564	0.999995	373	2	-0.20029	0.96715	0.96704	0.999995	850	0	-0.20029
EXOSC3	4	0.29348	0.44592	0.999995	374	1	0.31273	0.22885	0.38445	0.999995	320	2	0.31273
TAF9B	4	0.29426	0.44671	0.999995	375	1	0.2293	0.12285	0.25579	0.999995	225	3	0.2293
FOXP4	4	0.29503	0.4475	0.999995	376	1	0.35889	0.15112	0.30241	0.999995	267	3	0.35889
RBBP7	4	0.29525	0.44775	0.999995	377	2	-0.26881	0.82982	0.8322	0.999995	704	1	-0.26881
MGEA5	4	0.2958	0.44833	0.999995	378	2	-0.15851	0.92088	0.92044	0.999995	793	0	-0.15851
CHD5	4	0.29655	0.44896	0.999995	379	2	0.032575	0.25717	0.41116	0.999995	338	2	0.032575
SP140	4	0.30002	0.45238	0.999995	380	2	-0.27947	0.90652	0.90645	0.999995	778	0	-0.27947
IKBKAP	4	0.30348	0.45565	0.999995	381	1	0.65534	0.036227	0.096543	0.739356	120	3	0.65534
TRIM28	4	0.30501	0.45712	0.999995	382	2	-0.060371	0.64199	0.70653	0.999995	585	1	-0.060371
NAP1L4	4	0.30655	0.45858	0.999995	383	2	-0.2041	0.42143	0.56887	0.999995	471	1	-0.2041
ASF1B	4	0.3073	0.45924	0.999995	384	1	0.32441	0.26692	0.42047	0.999995	345	2	0.32441
HP1BP3	4	0.30785	0.4597	0.999995	385	2	-0.24385	0.91846	0.91829	0.999995	788	0	-0.24385
GFI1B	4	0.30883	0.46064	0.999995	386	2	-0.20531	0.92769	0.92779	0.999995	801	0	-0.20531
TRIM27	4	0.30959	0.46142	0.999995	387	1	0.95281	0.0080401	0.026991	0.375826	66	3	0.95281
PAX5	4	0.31111	0.46304	0.999995	388	1	-0.005738	0.64106	0.7061	0.999995	584	1	-0.005738
ZNF711	4	0.31134	0.46334	0.999995	389	2	-0.14042	0.57238	0.67367	0.999995	551	1	-0.14042
SMARCA1	4	0.31178	0.4637	0.999995	390	2	-0.092194	0.58394	0.67848	0.999995	555	1	-0.092194
NCOR2	4	0.31222	0.46407	0.999995	391	2	-0.21872	0.29888	0.45135	0.999995	373	1	-0.21872
PSIP1	4	0.31528	0.4671	0.999995	392	2	-0.15302	0.84348	0.84465	0.999995	717	1	-0.15302
PKM	4	0.31565	0.46745	0.999995	393	1	0.15161	0.13013	0.26808	0.999995	238	2	0.15161
BRPF3	4	0.31716	0.46882	0.999995	394	1	0.01801	0.45425	0.60071	0.999995	496	2	0.01801
HDAC2	4	0.31866	0.4704	0.999995	395	1	0.45015	0.043661	0.11104	0.781262	130	3	0.45015
PHF19	4	0.32017	0.47178	0.999995	396	1	-0.13149	0.94717	0.94728	0.999995	824	0	-0.13149
NEK9	4	0.32185	0.47328	0.999995	397	2	-0.23216	0.82198	0.82563	0.999995	694	1	-0.23216
ARID1B	4	0.32317	0.47468	0.999995	398	2	-0.047098	0.29742	0.44981	0.999995	371	2	-0.047098
TADA3	4	0.32405	0.47545	0.999995	399	2	-0.14203	0.61965	0.69509	0.999995	573	1	-0.14203
FKBP2	4	0.32624	0.47764	0.999995	400	2	-0.097736	0.74726	0.76799	0.999995	635	1	-0.097736
LAS1L	4	0.32668	0.47815	0.999995	401	2	-0.10011	0.27502	0.42808	0.999995	352	2	-0.10011
MLLT6	3	0.32683	0.46801	0.999995	402	1	0.033123	0.8546	0.8539	0.999995	727	0	0.033123
EZH2	4	0.3284	0.47977	0.999995	403	1	0.24565	0.12714	0.26291	0.999995	232	3	0.24565
APC	4	0.32844	0.47981	0.999995	404	2	0.27964	0.12894	0.2661	0.999995	235	2	0.27964
ZBTB16	4	0.3302	0.48138	0.999995	405	2	-0.16465	0.61916	0.69481	0.999995	572	1	-0.16465
PBX1	4	0.33211	0.48315	0.999995	406	1	0.043867	0.54466	0.66241	0.999995	544	1	0.043867
FBRSL1	4	0.33285	0.48402	0.999995	407	2	0.11449	0.24001	0.3957	0.999995	326	2	0.11449
KANSL2	4	0.33461	0.4858	0.999995	408	2	-0.10996	0.75783	0.7753	0.999995	644	1	-0.10996
CSNK2A3	4	0.33549	0.48671	0.999995	409	2	-0.072109	0.4379	0.58506	0.999995	488	1	-0.072109
AKAP1	4	0.33729	0.48837	0.999995	410	2	-0.064841	0.26681	0.42039	0.999995	344	1	-0.064841
NEK6	4	0.3395	0.49027	0.999995	411	1	0.12417	0.42309	0.57051	0.999995	474	2	0.12417
SFMBT1	4	0.34463	0.49496	0.999995	412	1	0.3852	0.094813	0.20637	0.999995	189	3	0.3852
TRIM13	4	0.34476	0.49507	0.999995	413	2	-0.22938	0.85513	0.85607	0.999995	728	1	-0.22938
NCL	4	0.34536	0.49561	0.999995	414	1	0.51515	0.08187	0.18337	0.939167	179	3	0.51515
MLLT1	4	0.34609	0.49628	0.999995	415	2	-0.25105	0.89085	0.89142	0.999995	763	0	-0.25105
BABAM1	4	0.34653	0.49662	0.999995	416	2	-0.16336	0.75574	0.77377	0.999995	641	1	-0.16336
RNF40	4	0.34755	0.49775	0.999995	417	1	-0.086001	0.82253	0.8261	0.999995	695	1	-0.086001
PARP14	4	0.34919	0.49928	0.999995	418	2	-0.15705	0.54633	0.66309	0.999995	545	1	-0.15705
FIZ1	4	0.34963	0.4997	0.999995	419	2	-0.049886	0.28877	0.4414	0.999995	364	2	-0.049886
USP3	4	0.35046	0.50051	0.999995	420	2	-0.098397	0.90515	0.9052	0.999995	777	0	-0.098397
RPS6KA3	4	0.35096	0.5009	0.999995	421	2	-0.087226	0.26522	0.41893	0.999995	343	1	-0.087226
APOBEC1	4	0.35264	0.50248	0.999995	422	1	-0.14799	0.88971	0.89031	0.999995	760	0	-0.14799
NPAS2	4	0.35362	0.50325	0.999995	423	2	-0.13579	0.58133	0.67724	0.999995	554	1	-0.13579
MYB	4	0.35805	0.50757	0.999995	424	2	-0.27872	0.12197	0.25417	0.999995	223	2	-0.27872
KAT2A	4	0.35894	0.50834	0.999995	425	2	-0.027035	0.19086	0.34825	0.999995	297	2	-0.027035
TDRKH	4	0.36071	0.51001	0.999995	426	2	0.11218	0.10523	0.22486	0.999995	203	2	0.11218
EZH1	4	0.36205	0.5115	0.999995	427	2	-0.17576	0.61427	0.69242	0.999995	568	1	-0.17576
DZIP3	4	0.36471	0.51403	0.999995	428	2	-0.15889	0.93259	0.93262	0.999995	807	0	-0.15889
PADI6	4	0.36516	0.51448	0.999995	429	2	-0.17101	0.90202	0.90227	0.999995	774	0	-0.17101
KMT2D	4	0.36693	0.51649	0.999995	430	2	-0.013937	0.28403	0.437	0.999995	362	2	-0.013937
PRKAB1	4	0.367	0.51657	0.999995	431	1	0.32804	0.15404	0.30742	0.999995	272	3	0.32804
ASXL2	4	0.37056	0.52016	0.999995	432	1	0.15899	0.22042	0.3759	0.999995	315	2	0.15899
PRMT7	4	0.37183	0.52139	0.999995	433	2	-0.049497	0.40347	0.55203	0.999995	460	2	-0.049497
SCML2	4	0.37339	0.52301	0.999995	434	1	-0.018514	0.40882	0.55704	0.999995	466	2	-0.018514
MBD1	4	0.37628	0.5259	0.999995	435	2	-0.15562	0.95031	0.95056	0.999995	827	0	-0.15562
PSD3	4	0.37903	0.52848	0.999995	436	1	0.23828	0.13029	0.26839	0.999995	239	3	0.23828
LNX1	4	0.37939	0.52884	0.999995	437	2	-0.20689	0.84021	0.84191	0.999995	714	1	-0.20689
POLA1	4	0.38073	0.53031	0.999995	438	2	-0.11968	0.86456	0.86514	0.999995	737	0	-0.11968
ACTL6A	4	0.38117	0.53076	0.999995	439	2	-0.23613	0.84523	0.84614	0.999995	719	1	-0.23613
MBD3	4	0.38162	0.53114	0.999995	440	2	-0.21379	0.86478	0.86535	0.999995	738	0	-0.21379
SRSF1	4	0.38296	0.5322	0.999995	441	2	-0.25171	0.041982	0.10778	0.78022	126	1	-0.25171
NAT10	4	0.3834	0.53267	0.999995	442	2	-0.21836	0.82875	0.83131	0.999995	702	1	-0.21836
SATB2	4	0.38652	0.53553	0.999995	443	2	-0.052397	0.7304	0.75721	0.999995	629	1	-0.052397
UBA7	4	0.38697	0.53603	0.999995	444	2	-0.22014	0.88443	0.88484	0.999995	755	0	-0.22014
UBE2E3	4	0.38741	0.53637	0.999995	445	2	-0.17383	0.9689	0.96901	0.999995	853	0	-0.17383
MEAF6	4	0.39157	0.54035	0.999995	446	1	0.47454	0.092892	0.20297	0.992191	188	3	0.47454
YAF2	4	0.39295	0.54189	0.999995	447	1	0.22643	0.12074	0.25216	0.999995	222	3	0.22643
KAT2B	4	0.39364	0.54246	0.999995	448	1	0.049193	0.64753	0.70965	0.999995	588	1	0.049193
USP11	4	0.39433	0.5431	0.999995	449	1	0.008137	0.82032	0.82419	0.999995	692	1	0.008137
PARG	4	0.39571	0.54431	0.999995	450	1	0.53489	0.051954	0.12686	0.798537	146	3	0.53489
SMARCA2	4	0.39588	0.54448	0.999995	451	2	-0.19127	0.77698	0.78934	0.999995	657	1	-0.19127
PCGF6	4	0.39708	0.54562	0.999995	452	1	0.41499	0.078486	0.17725	0.930945	172	3	0.41499
PRMT9	4	0.39767	0.54611	0.999995	453	2	-0.13946	0.49609	0.64221	0.999995	529	1	-0.13946
FTSJ3	4	0.39846	0.5471	0.999995	454	1	-0.30111	0.77925	0.79105	0.999995	659	1	-0.30111
ASH1L	4	0.40213	0.55072	0.999995	455	2	0.0023601	0.33769	0.48877	0.999995	405	2	0.0023601
YWHAZ	4	0.40257	0.55115	0.999995	456	2	-0.18272	0.13644	0.27877	0.999995	248	1	-0.18272
MPHOSPH8	4	0.40436	0.55262	0.999995	457	2	-0.22011	0.85109	0.85213	0.999995	723	1	-0.22011
HMG20A	4	0.4057	0.554	0.999995	458	2	-0.10648	0.74798	0.76848	0.999995	637	1	-0.10648
AIRE	4	0.40614	0.55439	0.999995	459	2	-0.11841	0.88738	0.88765	0.999995	758	0	-0.11841
ELP3	4	0.40659	0.5548	0.999995	460	2	0.63633	0.037693	0.099411	0.742757	123	2	0.63633
MTA3	4	0.40704	0.5553	0.999995	461	2	-0.002948	0.40927	0.55751	0.999995	467	2	-0.002948
SRSF3	4	0.40732	0.55559	0.999995	462	1	0.63454	0.078966	0.1781	0.930945	174	2	0.63454
PRDM16	4	0.40748	0.55571	0.999995	463	2	0.16216	0.1231	0.25625	0.999995	227	2	0.16216
TLE2	4	0.4107	0.55864	0.999995	464	1	0.056531	0.4307	0.57811	0.999995	483	1	0.056531
MINA	4	0.41407	0.56179	0.999995	465	1	0.51595	0.045093	0.11374	0.781262	132	3	0.51595
HDAC8	4	0.41462	0.5623	0.999995	466	2	0.099298	0.31004	0.46204	0.999995	383	2	0.099298
YY1	4	0.41685	0.56432	0.999995	467	2	-0.0093207	0.76873	0.78315	0.999995	651	1	-0.0093207
TAF5	4	0.41863	0.56606	0.999995	468	2	-0.010792	0.42532	0.57283	0.999995	478	2	-0.010792
BAZ2B	4	0.4201	0.56754	0.999995	469	1	-0.04933	0.57976	0.67667	0.999995	553	1	-0.04933
FOXP1	4	0.42076	0.56816	0.999995	470	1	0.5637	0.04736	0.11817	0.781262	139	3	0.5637
PPP4C	4	0.42176	0.56921	0.999995	471	2	-0.022276	0.3892	0.53821	0.999995	447	2	-0.022276
BRCA1	4	0.4221	0.56945	0.999995	472	1	0.11203	0.48875	0.63456	0.999995	524	2	0.11203
DIDO1	4	0.4222	0.56956	0.999995	473	2	-0.21654	0.14985	0.30052	0.999995	266	1	-0.21654
H2AFZ	4	0.42443	0.57183	0.999995	474	2	-0.30414	0.86388	0.8646	0.999995	736	0	-0.30414
NEDD4L	4	0.428	0.57539	0.999995	475	2	-0.10626	0.79035	0.79982	0.999995	668	1	-0.10626
NAP1L2	4	0.42933	0.57661	0.999995	476	2	0.080186	0.24084	0.39633	0.999995	328	2	0.080186
DPF1	4	0.42978	0.57708	0.999995	477	2	-0.15776	0.90167	0.90183	0.999995	773	0	-0.15776
CTBP2	4	0.43067	0.57801	0.999995	478	2	0.091982	0.22926	0.3848	0.999995	321	2	0.091982
MECP2	4	0.43424	0.58146	0.999995	479	2	-0.094134	0.69703	0.73652	0.999995	613	1	-0.094134
HPRT1	4	0.43468	0.58191	0.999995	480	2	-0.021272	0.44536	0.5919	0.999995	492	2	-0.021272
PRKAA1	4	0.43646	0.58358	0.999995	481	2	-0.07859	0.65617	0.71382	0.999995	594	1	-0.07859
SMYD3	4	0.4379	0.58499	0.999995	482	1	-0.050164	0.59881	0.68495	0.999995	562	1	-0.050164
NSD1	4	0.43824	0.58528	0.999995	483	2	0.21695	0.11837	0.24754	0.999995	218	2	0.21695
PAGR1	4	0.43855	0.5855	0.999995	484	1	0.45317	0.054019	0.13043	0.807172	148	2	0.45317
CDK9	3	0.43906	0.52697	0.999995	485	1	5.0786	0.00022356	0.00063805	0.015848	38	2	5.0786
SMYD4	4	0.43913	0.58619	0.999995	486	2	-0.18996	0.83689	0.83855	0.999995	711	1	-0.18996
BCOR	4	0.43985	0.58683	0.999995	487	1	0.057312	0.59831	0.68466	0.999995	561	1	0.057312
IKZF1	4	0.44002	0.58702	0.999995	488	2	0.017698	0.75748	0.77496	0.999995	643	1	0.017698
PIWIL4	4	0.44136	0.58804	0.999995	489	2	-0.016621	0.74367	0.76563	0.999995	633	1	-0.016621
HDAC1	4	0.44269	0.58926	0.999995	490	2	-0.16199	0.79862	0.80624	0.999995	676	1	-0.16199
ZNF787	4	0.44492	0.59145	0.999995	491	2	0.1414	0.15316	0.30592	0.999995	270	2	0.1414
ZNF740	4	0.44568	0.59212	0.999995	492	2	0.0059632	0.38518	0.53433	0.999995	444	2	0.0059632
SETD3	4	0.44625	0.59277	0.999995	493	2	0.13092	0.2158	0.37182	0.999995	313	2	0.13092
TEX10	4	0.44759	0.59399	0.999995	494	2	-0.2631	0.93687	0.937	0.999995	811	0	-0.2631
JADE3	4	0.44803	0.59451	0.999995	495	2	-0.090049	0.84866	0.84949	0.999995	721	1	-0.090049
SUB1	4	0.44848	0.595	0.999995	496	2	-0.053993	0.68833	0.73139	0.999995	607	1	-0.053993
PHF10	4	0.44954	0.59604	0.999995	497	1	-0.028432	0.72472	0.75374	0.999995	625	1	-0.028432
PRDM14	4	0.45082	0.59756	0.999995	498	2	-0.10987	0.28883	0.44145	0.999995	365	1	-0.10987
HMG20B	4	0.45203	0.59855	0.999995	499	2	-0.16601	0.89028	0.89094	0.999995	761	0	-0.16601
FOXP2	4	0.45292	0.59938	0.999995	500	2	-0.1602	0.59066	0.68169	0.999995	557	1	-0.1602
SNAI2	4	0.45336	0.59979	0.999995	501	2	-0.050052	0.3395	0.4904	0.999995	407	1	-0.050052
RNF20	4	0.45337	0.5998	0.999995	502	1	0.16492	0.38206	0.53164	0.999995	439	2	0.16492
TDG	4	0.45401	0.60043	0.999995	503	1	-0.017119	0.50858	0.64812	0.999995	532	1	-0.017119
ELP6	4	0.45514	0.60144	0.999995	504	2	-0.14781	0.52257	0.65374	0.999995	538	1	-0.14781
APBB1	4	0.45592	0.60221	0.999995	505	1	0.19908	0.14718	0.2965	0.999995	264	3	0.19908
PRKAG3	4	0.45603	0.60238	0.999995	506	2	-0.10813	0.62062	0.69559	0.999995	574	1	-0.10813
TAF5L	4	0.45869	0.60488	0.999995	507	2	-0.010758	0.31134	0.46348	0.999995	384	2	-0.010758
CBX8	4	0.46002	0.6061	0.999995	508	2	0.27087	0.10298	0.22109	0.999995	198	2	0.27087
PCNA	4	0.46091	0.60701	0.999995	509	2	0.25884	0.05263	0.12797	0.800031	147	2	0.25884
SUV420H1	4	0.4649	0.61075	0.999995	510	2	0.054009	0.31659	0.46853	0.999995	390	2	0.054009
ATAD2	4	0.46578	0.61174	0.999995	511	2	-0.054292	0.018441	0.05827	0.575806	92	1	-0.054292
CDA	4	0.46728	0.61317	0.999995	512	1	0.0081505	0.66288	0.71766	0.999995	597	1	0.0081505
FKBP1A	4	0.46756	0.61351	0.999995	513	2	-0.17088	0.71895	0.75016	0.999995	623	1	-0.17088
ACTR8	4	0.46977	0.61569	0.999995	514	2	-0.069012	0.49789	0.64404	0.999995	530	1	-0.069012
ADPRHL2	4	0.47165	0.61754	0.999995	515	1	0.090566	0.83404	0.83612	0.999995	707	1	0.090566
SETD7	4	0.47198	0.61799	0.999995	516	2	0.019968	0.36738	0.51708	0.999995	429	2	0.019968
BRPF1	4	0.47242	0.61837	0.999995	517	2	-0.156	0.85724	0.8582	0.999995	731	0	-0.156
RNF2	4	0.47463	0.62056	0.999995	518	2	-0.15947	0.52199	0.65355	0.999995	537	1	-0.15947
PARP4	3	0.47464	0.54753	0.999995	519	1	0.13083	0.66469	0.67592	0.999995	599	1	0.13083
KDM1B	4	0.47508	0.62103	0.999995	520	2	-0.17596	0.78754	0.79749	0.999995	665	1	-0.17596
ZNF532	4	0.47552	0.62136	0.999995	521	2	-0.071461	0.89828	0.89818	0.999995	770	0	-0.071461
POGZ	4	0.47907	0.62478	0.999995	522	1	0.82768	0.024501	0.073306	0.641602	105	3	0.82768
PHC3	4	0.47993	0.62578	0.999995	523	2	-0.19808	0.79221	0.80125	0.999995	669	1	-0.19808
DNAJC1	4	0.48522	0.63101	0.999995	524	2	0.067639	0.3096	0.46156	0.999995	382	2	0.067639
SMN2	4	0.48566	0.63143	0.999995	525	2	0.12053	0.66466	0.71864	0.999995	598	1	0.12053
A1CF	4	0.48699	0.63258	0.999995	526	2	-0.093295	0.80869	0.81445	0.999995	686	1	-0.093295
ARID2	4	0.48831	0.63407	0.999995	527	2	-0.072425	0.52142	0.6533	0.999995	536	1	-0.072425
CUL4B	4	0.48919	0.63496	0.999995	528	2	-0.19603	0.9537	0.95379	0.999995	831	0	-0.19603
ATM	4	0.48946	0.63528	0.999995	529	1	0.40013	0.102	0.21945	0.999995	195	3	0.40013
ZHX2	4	0.49006	0.63581	0.999995	530	1	0.045978	0.65346	0.71247	0.999995	592	1	0.045978
EID2B	4	0.49095	0.63665	0.999995	531	2	-0.087495	0.57132	0.67324	0.999995	550	1	-0.087495
NCOA6	4	0.49489	0.64088	0.999995	532	1	-0.0049454	0.49314	0.63902	0.999995	527	2	-0.0049454
PRDM15	4	0.49549	0.64165	0.999995	533	1	0.28236	0.13981	0.28421	0.999995	256	2	0.28236
CHD2	4	0.49609	0.64221	0.999995	534	1	0.097351	0.22208	0.37756	0.999995	316	2	0.097351
HUWE1	4	0.49666	0.64279	0.999995	535	2	0.085363	0.2223	0.37774	0.999995	317	2	0.085363
UBE2B	4	0.4971	0.64323	0.999995	536	2	-0.077141	0.93017	0.9303	0.999995	804	0	-0.077141
HDAC9	4	0.50917	0.64805	0.999995	537	1	0.31249	0.11173	0.23646	0.999995	210	2	0.31249
CTBP1	4	0.5243	0.65402	0.999995	538	1	0.43805	0.10522	0.22486	0.999995	202	3	0.43805
RRM1	4	0.52716	0.65512	0.999995	539	1	0.44484	0.32448	0.47604	0.999995	393	2	0.44484
SETD6	4	0.53173	0.65699	0.999995	540	1	0.21425	0.27075	0.424	0.999995	349	2	0.21425
ZNF516	4	0.534	0.65779	0.999995	541	1	0.12814	0.78247	0.79365	0.999995	661	1	0.12814
HAT1	4	0.53513	0.65825	0.999995	542	1	0.13402	0.48699	0.6326	0.999995	523	2	0.13402
LRWD1	4	0.54299	0.66143	0.999995	543	1	0.079958	0.47287	0.61886	0.999995	513	2	0.079958
UIMC1	4	0.54466	0.66214	0.999995	544	1	0.22317	0.16128	0.31903	0.999995	280	2	0.22317
CHD7	4	0.54744	0.66333	0.999995	545	1	0.092253	0.47351	0.61955	0.999995	514	1	0.092253
CDK7	4	0.55295	0.66552	0.999995	546	1	0.27146	0.28575	0.43863	0.999995	363	2	0.27146
SETD4	4	0.57132	0.67299	0.999995	547	1	-0.07788	0.49549	0.64165	0.999995	528	1	-0.07788
TAF6	4	0.57185	0.67316	0.999995	548	1	1.2755	0.015468	0.049367	0.535882	84	3	1.2755
KDM2A	4	0.57291	0.67368	0.999995	549	1	1.4518	0.00029281	0.0011623	0.026053	41	3	1.4518
ANP32E	4	0.57661	0.6752	0.999995	550	1	0.24454	0.15807	0.3138	0.999995	276	3	0.24454
SCML4	4	0.57819	0.67578	0.999995	551	1	0.41342	0.1517	0.3034	0.999995	268	2	0.41342
RNF217	4	0.57924	0.67616	0.999995	552	1	0.040269	0.4649	0.6108	0.999995	506	2	0.040269
USP21	4	0.58238	0.67757	0.999995	553	1	0.39489	0.078677	0.17767	0.930945	173	2	0.39489
BUB1	4	0.58498	0.67872	0.999995	554	1	0.010713	0.80811	0.81403	0.999995	685	1	0.010713
TAF1L	4	0.59066	0.68147	0.999995	555	1	0.15067	0.24375	0.39912	0.999995	332	2	0.15067
NAT6	4	0.59577	0.68342	0.999995	556	1	0.33871	0.092691	0.20256	0.992191	187	3	0.33871
CHAF1A	4	0.59729	0.68411	0.999995	557	1	-0.029082	0.88323	0.88352	0.999995	753	0	-0.029082
ACTR3B	4	0.5978	0.68426	0.999995	558	1	-0.040875	0.4392	0.5863	0.999995	489	1	-0.040875
NCOA3	4	0.60735	0.68888	0.999995	559	1	0.16624	0.21457	0.37063	0.999995	312	2	0.16624
FBXO44	4	0.61132	0.69075	0.999995	560	1	0.13355	0.42475	0.57227	0.999995	476	1	0.13355
NFYC	4	0.62013	0.6951	0.999995	561	1	0.070152	0.8043	0.81079	0.999995	681	1	0.070152
FBL	4	0.6211	0.69568	0.999995	562	1	0.38893	0.023381	0.07108	0.628103	104	3	0.38893
TRIM24	4	0.62256	0.6965	0.999995	563	1	0.093142	0.36205	0.51162	0.999995	421	2	0.093142
UBE4A	4	0.62352	0.69702	0.999995	564	1	0.07945	0.26761	0.42097	0.999995	347	2	0.07945
SMYD2	4	0.62689	0.69856	0.999995	565	1	0.057808	0.3883	0.53736	0.999995	446	2	0.057808
CTCFL	4	0.63591	0.70325	0.999995	566	1	0.089636	0.42409	0.57147	0.999995	475	2	0.089636
FKBP5	4	0.63638	0.70351	0.999995	567	1	0.18482	0.32624	0.47778	0.999995	395	2	0.18482
CBX6	4	0.63919	0.70502	0.999995	568	1	0.18668	0.14562	0.29405	0.999995	263	3	0.18668
NPM1	4	0.64106	0.70592	0.999995	569	1	0.39453	0.28059	0.43366	0.999995	356	2	0.39453
SETD1A	4	0.64152	0.70617	0.999995	570	1	0.75444	0.074405	0.16922	0.920199	168	3	0.75444
EXOSC7	4	0.64245	0.70661	0.999995	571	1	0.012691	0.87094	0.87148	0.999995	744	0	0.012691
CBX7	4	0.65119	0.71121	0.999995	572	1	0.19097	0.24916	0.40418	0.999995	334	2	0.19097
ZBTB9	4	0.6521	0.71165	0.999995	573	1	0.057823	0.43646	0.58365	0.999995	485	2	0.057823
MSH6	4	0.65346	0.71229	0.999995	574	1	0.40185	0.050124	0.12342	0.798537	142	2	0.40185
CHUK	4	0.65391	0.7125	0.999995	575	1	0.22962	0.20953	0.36579	0.999995	310	2	0.22962
APOBEC3B	4	0.65482	0.71291	0.999995	576	1	-0.021888	0.33211	0.48328	0.999995	402	1	-0.021888
PAX9	4	0.65527	0.71312	0.999995	577	1	0.3893	0.086767	0.19203	0.959116	184	3	0.3893
SMARCAL1	4	0.65752	0.71444	0.999995	578	1	0.15017	0.16106	0.31865	0.999995	279	3	0.15017
PRR14	4	0.65887	0.71528	0.999995	579	1	0.10628	0.10639	0.22706	0.999995	205	2	0.10628
BRD9	4	0.66021	0.716	0.999995	580	1	0.33382	0.14433	0.29182	0.999995	260	3	0.33382
ING3	4	0.66066	0.7162	0.999995	581	1	0.21901	0.15915	0.3156	0.999995	277	3	0.21901
DDX21	4	0.66377	0.71789	0.999995	582	1	0.749	0.011493	0.037704	0.474658	73	3	0.749
BMI1	4	0.66421	0.71813	0.999995	583	1	0.046996	0.85443	0.85538	0.999995	726	1	0.046996
SMARCD3	4	0.66466	0.71847	0.999995	584	1	0.27704	0.24292	0.39839	0.999995	331	2	0.27704
SUPT16H	4	0.66642	0.71942	0.999995	585	1	0.19636	0.32932	0.48078	0.999995	399	2	0.19636
USF2	4	0.6695	0.72097	0.999995	586	1	0.14034	0.3696	0.51933	0.999995	432	2	0.14034
UBR7	4	0.67515	0.72394	0.999995	587	1	0.13149	0.36516	0.5146	0.999995	425	2	0.13149
BUB3	4	0.6773	0.72504	0.999995	588	1	0.25877	0.4704	0.61631	0.999995	510	1	0.25877
PADI1	4	0.67773	0.72527	0.999995	589	1	0.27136	0.10608	0.22652	0.999995	204	3	0.27136
ATAT1	4	0.67816	0.7255	0.999995	590	1	0.12303	0.63779	0.70442	0.999995	582	1	0.12303
HMGN4	4	0.68455	0.72897	0.999995	591	1	-0.035422	0.73002	0.75698	0.999995	628	1	-0.035422
WSB2	4	0.68581	0.72976	0.999995	592	1	0.22373	0.11466	0.24109	0.999995	213	2	0.22373
RAD54B	4	0.68875	0.7315	0.999995	593	1	0.038064	0.57819	0.67603	0.999995	552	1	0.038064
RCC1	4	0.68917	0.73179	0.999995	594	1	0.90052	0.025207	0.074948	0.649786	106	3	0.90052
HIF1AN	4	0.69125	0.73286	0.999995	595	1	0.11609	0.33681	0.48817	0.999995	403	2	0.11609
RPS6KA4	4	0.69208	0.73332	0.999995	596	1	0.20285	0.30219	0.45462	0.999995	376	2	0.20285
GSE1	4	0.69415	0.73448	0.999995	597	1	-0.057125	0.7131	0.74667	0.999995	621	1	-0.057125
CHD4	3	0.696	0.70197	0.999995	598	1	-0.19359	0.13188	0.23029	0.999995	242	1	-0.19359
RBBP4	4	0.69662	0.73602	0.999995	599	1	1.1743	0.0035085	0.012311	0.221836	51	2	1.1743
FOXA1	4	0.69744	0.73652	0.999995	600	1	0.09616	0.79375	0.8026	0.999995	670	1	0.09616
SMYD1	4	0.69908	0.73779	0.999995	601	1	0.036136	0.78817	0.79798	0.999995	666	1	0.036136
ARNTL	4	0.70434	0.7411	0.999995	602	1	-0.020386	0.83534	0.83732	0.999995	708	1	-0.020386
ZHX1	4	0.70515	0.74149	0.999995	603	1	-0.013815	0.16924	0.32734	0.999995	287	1	-0.013815
MYO1C	4	0.70595	0.74203	0.999995	604	1	0.55762	0.042483	0.10867	0.78022	128	2	0.55762
DAPK3	4	0.70715	0.74274	0.999995	605	1	0.36428	0.081815	0.1833	0.939167	178	3	0.36428
CHRAC1	4	0.70795	0.74324	0.999995	606	1	0.19853	0.15324	0.30606	0.999995	271	3	0.19853
SMARCA5	4	0.70914	0.74415	0.999995	607	1	0.66304	0.026828	0.078094	0.652438	110	3	0.66304
SKP1	4	0.71152	0.74547	0.999995	608	1	0.026019	0.031246	0.086848	0.70012	114	1	0.026019
PARP12	4	0.71467	0.74742	0.999995	609	1	0.27654	0.13872	0.28259	0.999995	254	3	0.27654
EID1	4	0.71584	0.74822	0.999995	610	1	0.73389	0.034979	0.094169	0.739356	117	3	0.73389
USP44	4	0.72166	0.75171	0.999995	611	1	0.16841	0.21986	0.37539	0.999995	314	2	0.16841
NR0B2	4	0.72357	0.75301	0.999995	612	1	0.13998	0.51035	0.64879	0.999995	533	1	0.13998
GATAD1	4	0.72586	0.75441	0.999995	613	1	-0.011217	0.78311	0.79393	0.999995	663	1	-0.011217
BPTF	4	0.72889	0.75616	0.999995	614	1	0.047003	0.47463	0.62059	0.999995	515	2	0.047003
ZBTB33	4	0.72927	0.75636	0.999995	615	1	0.07819	0.37049	0.52018	0.999995	433	2	0.07819
PKN1	4	0.73339	0.75894	0.999995	616	1	0.0616	0.25642	0.41044	0.999995	337	2	0.0616
CHD9	4	0.73599	0.76069	0.999995	617	1	0.42247	0.04705	0.11756	0.781262	138	2	0.42247
GADD45B	4	0.73636	0.76094	0.999995	618	1	-0.081194	0.3748	0.52449	0.999995	437	1	-0.081194
UBR1	4	0.7371	0.7614	0.999995	619	1	0.1815	0.46667	0.61273	0.999995	507	2	0.1815
BOP1	4	0.73746	0.76162	0.999995	620	1	0.32569	0.31528	0.46724	0.999995	387	2	0.32569
APOBEC3F	4	0.73783	0.76182	0.999995	621	1	0.21905	0.12309	0.25624	0.999995	226	3	0.21905
MBD4	4	0.7382	0.76203	0.999995	622	1	-0.053267	0.9343	0.93449	0.999995	808	0	-0.053267
PHF11	4	0.74294	0.76501	0.999995	623	1	0.053272	0.45592	0.60227	0.999995	501	1	0.053272
WDR5	4	0.7433	0.76524	0.999995	624	1	0.018041	0.35913	0.50866	0.999995	418	2	0.018041
PTGS2	4	0.74475	0.76624	0.999995	625	1	0.45187	0.044971	0.1135	0.781262	131	2	0.45187
FBXO17	4	0.74655	0.76745	0.999995	626	1	0.19856	0.17524	0.3331	0.999995	288	2	0.19856
SMN1	4	0.74798	0.76836	0.999995	627	1	0.3079	0.18176	0.33956	0.999995	292	2	0.3079
CBX5	4	0.75082	0.77039	0.999995	628	1	0.28094	0.1451	0.29302	0.999995	261	3	0.28094
TOX4	4	0.75153	0.77094	0.999995	629	1	0.39605	0.055761	0.13384	0.807172	151	2	0.39605
UHRF2	4	0.75224	0.77143	0.999995	630	1	0.0079181	0.5978	0.68448	0.999995	560	1	0.0079181
MLLT10	4	0.75434	0.77277	0.999995	631	1	0.064314	0.37198	0.52161	0.999995	436	1	0.064314
NAP1L3	4	0.75469	0.77299	0.999995	632	1	0.24001	0.12475	0.25893	0.999995	228	3	0.24001
SUV420H2	4	0.75504	0.77317	0.999995	633	1	0.043721	0.34078	0.49164	0.999995	408	2	0.043721
SMARCD1	4	0.75609	0.77394	0.999995	634	1	0.46152	0.045885	0.11527	0.781262	133	3	0.46152
PHF20	4	0.75644	0.77417	0.999995	635	1	-0.062864	0.78911	0.79865	0.999995	667	1	-0.062864
MSL3	4	0.75679	0.77431	0.999995	636	1	0.13253	0.78438	0.79474	0.999995	664	1	0.13253
ZCWPW1	4	0.75748	0.77485	0.999995	637	1	0.55614	0.02963	0.083624	0.686161	112	2	0.55614
SENP3	3	0.75941	0.759	0.999995	638	1	-0.035761	0.83368	0.83397	0.999995	706	0	-0.035761
SETDB2	4	0.75956	0.77644	0.999995	639	1	-0.097193	0.65255	0.71204	0.999995	590	1	-0.097193
INO80B	4	0.76264	0.77875	0.999995	640	1	0.11493	0.6803	0.72688	0.999995	602	1	0.11493
GTF3C4	4	0.76604	0.78115	0.999995	641	1	0.23582	0.49007	0.63584	0.999995	525	2	0.23582
SETD5	4	0.76772	0.78233	0.999995	642	1	0.016179	0.63213	0.70135	0.999995	579	1	0.016179
CHTOP	4	0.76873	0.78305	0.999995	643	1	0.023937	0.42131	0.56881	0.999995	470	2	0.023937
SS18L2	4	0.77073	0.78453	0.999995	644	1	-0.028592	0.45558	0.60195	0.999995	500	2	-0.028592
CREBBP	4	0.77338	0.78657	0.999995	645	1	0.059028	0.66244	0.71731	0.999995	596	1	0.059028
HMGB1	4	0.77371	0.78671	0.999995	646	1	0.68341	0.013899	0.044797	0.518693	79	3	0.68341
RPS19BP1	4	0.776	0.7884	0.999995	647	1	0.51775	0.13824	0.28181	0.999995	253	3	0.51775
PARP3	4	0.77666	0.78896	0.999995	648	1	0.33081	0.16803	0.32609	0.999995	286	2	0.33081
TADA2B	4	0.77698	0.78924	0.999995	649	1	0.22626	0.428	0.57546	0.999995	481	2	0.22626
SUV39H2	4	0.77796	0.78985	0.999995	650	1	0.25863	0.12276	0.25566	0.999995	224	2	0.25863
MCL1	4	0.77893	0.79069	0.999995	651	1	0.21576	0.35051	0.50068	0.999995	416	2	0.21576
STK4	4	0.77958	0.79114	0.999995	652	1	0.099728	0.28961	0.44221	0.999995	366	1	0.099728
HDGF	4	0.78183	0.79287	0.999995	653	1	0.42135	0.12481	0.25904	0.999995	229	2	0.42135
EDF1	4	0.78375	0.79416	0.999995	654	1	0.11098	0.30195	0.45439	0.999995	375	1	0.11098
PRKAA2	4	0.78502	0.79526	0.999995	655	1	0.20392	0.14049	0.28539	0.999995	257	3	0.20392
ATAD2B	4	0.78628	0.79623	0.999995	656	1	-0.085541	0.85607	0.85709	0.999995	730	1	-0.085541
CUX1	4	0.7866	0.79653	0.999995	657	1	0.092941	0.84198	0.84339	0.999995	715	1	0.092941
DNMT3L	4	0.78911	0.79857	0.999995	658	1	0.13322	0.26055	0.41451	0.999995	339	2	0.13322
NASP	4	0.78942	0.79885	0.999995	659	1	0.062754	0.45825	0.60465	0.999995	503	2	0.062754
TDRD7	4	0.79128	0.80042	0.999995	660	1	-0.10834	0.362	0.51157	0.999995	420	1	-0.10834
PRKDC	4	0.7919	0.80089	0.999995	661	1	0.13328	0.4547	0.60106	0.999995	497	2	0.13328
SAP18	4	0.79221	0.80117	0.999995	662	1	0.7732	0.1157	0.24277	0.999995	214	2	0.7732
TRIM33	4	0.7962	0.80425	0.999995	663	1	-0.056007	0.93825	0.93845	0.999995	816	0	-0.056007
TDRD5	4	0.79832	0.80599	0.999995	664	1	0.54849	0.064493	0.15025	0.862983	160	3	0.54849
UBN1	4	0.80013	0.80726	0.999995	665	1	0.26399	0.1561	0.31065	0.999995	274	2	0.26399
APOBEC3A	4	0.80103	0.80793	0.999995	666	1	0.07536	0.37717	0.52683	0.999995	438	2	0.07536
HDAC10	4	0.80282	0.8093	0.999995	667	1	0.14612	0.44269	0.58933	0.999995	490	2	0.14612
SUPT7L	4	0.80311	0.80951	0.999995	668	1	0.63574	0.017492	0.055747	0.572273	89	3	0.63574
ING5	4	0.80548	0.81164	0.999995	669	1	0.17971	0.14896	0.29931	0.999995	265	2	0.17971
TFPT	4	0.80577	0.81193	0.999995	670	1	0.20557	0.16727	0.32539	0.999995	285	2	0.20557
ATN1	4	0.80606	0.81217	0.999995	671	1	0.3512	0.046686	0.11694	0.781262	136	3	0.3512
PARP10	4	0.80753	0.81356	0.999995	672	1	0.83108	0.0067307	0.022658	0.330519	63	3	0.83108
PHC1	4	0.80782	0.81376	0.999995	673	1	0.2188	0.16165	0.31958	0.999995	282	2	0.2188
DNAJC2	4	0.80811	0.81396	0.999995	674	1	0.54809	0.051813	0.12661	0.798537	145	3	0.54809
MBD6	4	0.80898	0.81457	0.999995	675	1	0.39303	0.056012	0.1343	0.807172	152	2	0.39303
SMARCE1	4	0.80956	0.8151	0.999995	676	1	0.16765	0.24751	0.4027	0.999995	333	2	0.16765
HLCS	4	0.81071	0.81605	0.999995	677	1	0.093092	0.41373	0.56155	0.999995	468	2	0.093092
SUV39H1	4	0.811	0.81636	0.999995	678	1	0.1502	0.33725	0.4885	0.999995	404	2	0.1502
CDC73	4	0.81129	0.81664	0.999995	679	1	0.84562	0.036137	0.096404	0.739356	119	3	0.84562
HMGN5	4	0.81272	0.81785	0.999995	680	1	0.159	0.3941	0.54293	0.999995	450	2	0.159
ASXL3	4	0.81386	0.81894	0.999995	681	1	0.4558	0.060029	0.14208	0.826381	158	3	0.4558
PPP2CA	4	0.81725	0.82154	0.999995	682	1	-0.082848	0.63497	0.70281	0.999995	580	1	-0.082848
FLYWCH1	4	0.81865	0.82257	0.999995	683	1	0.64938	0.035998	0.096107	0.739356	118	3	0.64938
TAF9	4	0.81949	0.8233	0.999995	684	1	0.49128	0.04188	0.10766	0.78022	125	3	0.49128
HSPA1A	4	0.82087	0.82458	0.999995	685	1	0.26522	0.11865	0.24807	0.999995	220	3	0.26522
CLNS1A	4	0.82142	0.82504	0.999995	686	1	0.39653	0.11007	0.23332	0.999995	208	3	0.39653
TAF10	4	0.8217	0.82529	0.999995	687	1	0.48312	0.11042	0.23397	0.999995	209	2	0.48312
HMGN3	4	0.82362	0.8269	0.999995	688	1	-0.016992	0.5323	0.65746	0.999995	539	1	-0.016992
CUL1	4	0.82444	0.8275	0.999995	689	1	0.35296	0.15217	0.30429	0.999995	269	3	0.35296
OIP5	4	0.82525	0.82824	0.999995	690	1	-0.017502	0.80013	0.80733	0.999995	677	1	-0.017502
RB1	4	0.82607	0.82897	0.999995	691	1	0.058284	0.76906	0.78337	0.999995	652	1	0.058284
INTS12	4	0.82661	0.82945	0.999995	692	1	0.26426	0.18758	0.34537	0.999995	295	2	0.26426
CBX4	4	0.82955	0.83193	0.999995	693	1	0.31169	0.12786	0.26435	0.999995	234	3	0.31169
USP49	4	0.83035	0.8327	0.999995	694	1	0.15352	0.1423	0.28831	0.999995	258	2	0.15352
DTX3L	4	0.83088	0.83319	0.999995	695	1	0.03278	0.30578	0.45813	0.999995	379	1	0.03278
AURKA	4	0.83167	0.83386	0.999995	696	1	-0.014236	0.77861	0.79049	0.999995	658	1	-0.014236
SMARCB1	4	0.83194	0.83406	0.999995	697	1	0.53226	0.088325	0.19453	0.966364	185	3	0.53226
ZGPAT	4	0.8356	0.83752	0.999995	698	1	0.18036	0.29439	0.44697	0.999995	369	2	0.18036
EED	4	0.83611	0.83798	0.999995	699	1	0.082678	0.40732	0.55569	0.999995	464	1	0.082678
BAHCC1	4	0.83663	0.83837	0.999995	700	1	0.48024	0.10266	0.22051	0.999995	197	2	0.48024
PRMT3	4	0.83715	0.83872	0.999995	701	1	0.18577	0.10235	0.22002	0.999995	196	2	0.18577
CRB2	4	0.83792	0.83962	0.999995	702	1	0.1476	0.45514	0.6015	0.999995	498	2	0.1476
INO80C	4	0.83843	0.84009	0.999995	703	1	0.18354	0.007507	0.025359	0.361888	64	2	0.18354
CXXC1	4	0.84298	0.84417	0.999995	704	1	0.13759	0.70394	0.74098	0.999995	616	1	0.13759
NCOA2	4	0.84448	0.84541	0.999995	705	1	0.14336	0.19542	0.35249	0.999995	300	2	0.14336
KMT2C	4	0.84498	0.84594	0.999995	706	1	0.48276	0.047903	0.11918	0.782305	140	3	0.48276
PDP1	4	0.84597	0.84682	0.999995	707	1	0.0825	0.8228	0.82633	0.999995	696	1	0.0825
DNTTIP2	4	0.8472	0.84799	0.999995	708	1	0.68015	0.027636	0.079835	0.660975	111	3	0.68015
SMYD5	4	0.85084	0.85189	0.999995	709	1	-0.0099872	0.91967	0.91932	0.999995	790	0	-0.0099872
TAF6L	4	0.85252	0.85354	0.999995	710	1	0.67852	0.065968	0.15322	0.874327	161	3	0.67852
BARD1	4	0.853	0.85406	0.999995	711	1	0.026269	0.5922	0.6824	0.999995	559	1	0.026269
RUNX1	4	0.85348	0.85457	0.999995	712	1	0.35841	0.197	0.35415	0.999995	302	2	0.35841
CAMK4	4	0.85419	0.85519	0.999995	713	1	0.34718	0.077575	0.17547	0.930945	170	3	0.34718
EYA3	4	0.85887	0.8596	0.999995	714	0	0.34091	0.13078	0.2692	0.999995	240	3	0.34091
STK31	4	0.86139	0.86214	0.999995	715	0	-0.048891	0.92782	0.92792	0.999995	802	0	-0.048891
PHF21B	4	0.86388	0.8646	0.999995	716	0	0.34724	0.079587	0.1793	0.930945	176	3	0.34724
HMGN2	4	0.86612	0.86678	0.999995	717	0	0.19452	0.15726	0.31249	0.999995	275	3	0.19452
YY2	4	0.86656	0.86721	0.999995	718	0	0.055133	0.39901	0.5478	0.999995	456	2	0.055133
MGMT	4	0.86679	0.86744	0.999995	719	0	0.058174	0.77633	0.78882	0.999995	656	1	0.058174
UBR4	4	0.86701	0.86764	0.999995	720	0	0.010777	0.42608	0.57373	0.999995	479	1	0.010777
SMARCAD1	4	0.86745	0.86802	0.999995	721	0	0.2018	0.37138	0.52104	0.999995	435	2	0.2018
ERG	4	0.86811	0.86864	0.999995	722	0	0.13822	0.34432	0.49489	0.999995	409	2	0.13822
SIN3B	4	0.86833	0.86881	0.999995	723	0	0.5574	0.059718	0.14149	0.826381	157	3	0.5574
EPC2	4	0.8692	0.86981	0.999995	724	0	0.16702	0.80489	0.81113	0.999995	682	1	0.16702
EP400	4	0.87245	0.87294	0.999995	725	0	0.3109	0.096053	0.20885	0.999995	190	2	0.3109
PPARGC1A	4	0.87266	0.87315	0.999995	726	0	0.22503	0.32756	0.47912	0.999995	397	2	0.22503
DPF3	4	0.87309	0.87364	0.999995	727	0	0.15574	0.2699	0.42319	0.999995	348	2	0.15574
SET	4	0.87436	0.87483	0.999995	728	0	0.17452	0.35583	0.50542	0.999995	417	2	0.17452
TNP1	4	0.875	0.87538	0.999995	729	0	0.24181	0.20056	0.35739	0.999995	306	2	0.24181
KAT6B	4	0.87542	0.87584	0.999995	730	0	0.22118	0.40793	0.5561	0.999995	465	2	0.22118
PHC2	4	0.87647	0.87695	0.999995	731	0	0.03541	0.45529	0.60163	0.999995	499	1	0.03541
FBXW9	4	0.87751	0.87802	0.999995	732	0	0.48567	0.13249	0.27219	0.999995	243	3	0.48567
HOMEZ	4	0.87958	0.88003	0.999995	733	0	0.24187	0.36649	0.51613	0.999995	427	2	0.24187
GADD45A	4	0.88019	0.88053	0.999995	734	0	-0.013297	0.60234	0.68664	0.999995	564	1	-0.013297
KDM6B	4	0.8804	0.88073	0.999995	735	0	0.58747	0.026646	0.077777	0.652438	109	3	0.58747
TAF12	4	0.88101	0.88136	0.999995	736	0	0.60908	0.032554	0.089381	0.714269	115	2	0.60908
UBE2M	3	0.88111	0.88015	0.999995	737	0	0.16858	0.081613	0.16602	0.913582	177	1	0.16858
USP36	4	0.88222	0.88245	0.999995	738	0	0.43112	0.054421	0.13125	0.807172	149	3	0.43112
PRDM6	4	0.88323	0.88352	0.999995	739	0	0.63466	0.021418	0.066441	0.604545	101	3	0.63466
PPM1G	4	0.88343	0.8838	0.999995	740	0	0.53335	0.049555	0.1222	0.796486	141	3	0.53335
TLE1	4	0.88383	0.88426	0.999995	741	0	-0.0026773	0.88699	0.88735	0.999995	757	0	-0.0026773
CDYL	4	0.88423	0.88463	0.999995	742	0	0.034998	0.36344	0.51288	0.999995	423	1	0.034998
CDC6	4	0.88463	0.88512	0.999995	743	0	0.35906	0.2425	0.39788	0.999995	329	2	0.35906
LBR	4	0.88581	0.88639	0.999995	744	0	0.46342	0.043404	0.11063	0.781262	129	3	0.46342
RPA1	4	0.88758	0.88787	0.999995	745	0	0.14673	0.8356	0.83757	0.999995	709	1	0.14673
G2E3	4	0.88797	0.88843	0.999995	746	0	0.2381	0.15591	0.31036	0.999995	273	3	0.2381
ING4	4	0.88913	0.88968	0.999995	747	0	0.4398	0.079254	0.17862	0.930945	175	3	0.4398
MAP3K12	4	0.88932	0.88988	0.999995	748	0	0.66382	0.01646	0.052523	0.548502	88	3	0.66382
HOXC10	4	0.89047	0.89112	0.999995	749	0	0.42244	0.060655	0.14328	0.828159	159	3	0.42244
SAP25	4	0.89085	0.89142	0.999995	750	0	0.37317	0.13733	0.28021	0.999995	250	2	0.37317
BCORL1	4	0.89237	0.89279	0.999995	751	0	0.60023	0.039172	0.10255	0.760007	124	3	0.60023
SATB1	4	0.89256	0.89305	0.999995	752	0	0.051719	0.75504	0.77329	0.999995	639	1	0.051719
SFPQ	4	0.8935	0.8939	0.999995	753	0	0.57602	0.096148	0.20902	0.999995	191	3	0.57602
WHSC1	4	0.89424	0.89464	0.999995	754	0	0.20985	0.38429	0.53354	0.999995	442	2	0.20985
HMGN1	4	0.89462	0.89498	0.999995	755	0	0.50278	0.11842	0.2476	0.999995	219	3	0.50278
SUZ12	4	0.8948	0.89515	0.999995	756	0	0.23053	0.13897	0.28299	0.999995	255	3	0.23053
PCGF5	4	0.89573	0.896	0.999995	757	0	0.10277	0.75921	0.77629	0.999995	645	1	0.10277
NSL1	4	0.89591	0.8962	0.999995	758	0	1.6319	0.0059738	0.020442	0.310656	59	3	1.6319
MAPKAPK3	4	0.89737	0.89736	0.999995	759	0	0.41031	0.059407	0.14079	0.826381	156	3	0.41031
DPY30	4	0.89774	0.8977	0.999995	760	0	0.71375	0.019815	0.061871	0.592282	96	3	0.71375
WDR61	4	0.90079	0.90076	0.999995	761	0	0.21446	0.28317	0.43613	0.999995	360	2	0.21446
PHF21A	4	0.90097	0.90093	0.999995	762	0	0.14977	0.44632	0.59289	0.999995	493	2	0.14977
L3MBTL1	4	0.90114	0.90116	0.999995	763	0	-0.025296	0.83611	0.83803	0.999995	710	1	-0.025296
PRKAG1	4	0.90702	0.90696	0.999995	764	0	0.30251	0.13005	0.26791	0.999995	237	3	0.30251
FOXO1	4	0.9082	0.90817	0.999995	765	0	0.049189	0.727	0.75516	0.999995	627	1	0.049189
PCMT1	4	0.9087	0.90861	0.999995	766	0	0.083214	0.43725	0.58452	0.999995	487	1	0.083214
SMARCA4	4	0.90986	0.90984	0.999995	767	0	0.44755	0.13521	0.27673	0.999995	244	3	0.44755
SHPRH	4	0.91101	0.9111	0.999995	768	0	0.16717	0.39856	0.54728	0.999995	455	2	0.16717
EXOSC4	4	0.91134	0.91145	0.999995	769	0	0.09703	0.20785	0.36395	0.999995	309	1	0.09703
UCHL5	4	0.91215	0.9122	0.999995	770	0	0.19295	0.28016	0.43327	0.999995	355	2	0.19295
DNMT1	4	0.91312	0.9132	0.999995	771	0	0.86605	0.014218	0.045746	0.519024	81	3	0.86605
VPS72	4	0.91376	0.91383	0.999995	772	0	0.17563	0.36427	0.51379	0.999995	424	2	0.17563
ZSCAN21	4	0.91629	0.91619	0.999995	773	0	0.64323	0.037388	0.098788	0.742757	122	3	0.64323
PARP6	4	0.9183	0.91816	0.999995	774	0	0.25163	0.12549	0.26012	0.999995	230	2	0.25163
BRD4	4	0.92177	0.92145	0.999995	775	0	0.1532	0.2254	0.38079	0.999995	318	1	0.1532
MST1	4	0.92398	0.92387	0.999995	776	0	0.19766	0.45736	0.60377	0.999995	502	2	0.19766
ARID4B	4	0.92556	0.92553	0.999995	777	0	0.44736	0.067631	0.15633	0.8814	163	3	0.44736
OGT	4	0.92698	0.92704	0.999995	778	0	0.56113	0.051383	0.12586	0.798537	143	3	0.56113
APOBEC3D	4	0.92782	0.92792	0.999995	779	0	0.23276	0.10177	0.21894	0.999995	194	3	0.23276
AICDA	4	0.92824	0.92835	0.999995	780	0	0.27996	0.26734	0.42079	0.999995	346	2	0.27996
UBE2Q2	4	0.92838	0.92848	0.999995	781	0	0.17465	0.42488	0.57241	0.999995	477	2	0.17465
CTR9	4	0.92866	0.92871	0.999995	782	0	0.2675	0.39321	0.54226	0.999995	449	2	0.2675
HELLS	4	0.93004	0.9302	0.999995	783	0	0.62856	0.018939	0.059506	0.58177	94	3	0.62856
PRKAB2	4	0.93206	0.93211	0.999995	784	0	0.50259	0.036689	0.097473	0.740308	121	3	0.50259
ARIH2	4	0.93219	0.93225	0.999995	785	0	0.23484	0.19779	0.35486	0.999995	303	2	0.23484
CBX2	4	0.93286	0.93283	0.999995	786	0	0.24842	0.16161	0.31953	0.999995	281	3	0.24842
TLK1	4	0.93443	0.93461	0.999995	787	0	0.18699	0.23503	0.39075	0.999995	324	2	0.18699
NR2C1	4	0.937	0.93715	0.999995	788	0	0.20419	0.13746	0.28044	0.999995	252	3	0.20419
RARA	4	0.93712	0.93729	0.999995	789	0	0.33439	0.28231	0.43535	0.999995	358	2	0.33439
TET3	4	0.9385	0.9386	0.999995	790	0	0.38618	0.0015048	0.0054456	0.108794	46	3	0.38618
ASH2L	4	0.93862	0.93871	0.999995	791	0	0.20039	0.49095	0.63667	0.999995	526	2	0.20039
SYNCRIP	4	0.93985	0.93991	0.999995	792	0	1.3424	0.0049222	0.016881	0.28729	54	3	1.3424
APOBEC4	4	0.94034	0.94048	0.999995	793	0	0.13243	0.40213	0.55082	0.999995	459	2	0.13243
L3MBTL2	4	0.9407	0.94076	0.999995	794	0	0.52302	0.015949	0.050791	0.542759	86	3	0.52302
MIS18BP1	4	0.94106	0.94112	0.999995	795	0	0.33207	0.32914	0.48062	0.999995	398	2	0.33207
TP53BP1	4	0.94237	0.94234	0.999995	796	0	0.099676	0.70635	0.74239	0.999995	617	1	0.099676
MRGBP	4	0.94249	0.94245	0.999995	797	0	0.66804	0.021252	0.066035	0.604545	100	3	0.66804
PRKCA	4	0.94261	0.94253	0.999995	798	0	0.2711	0.13571	0.27761	0.999995	246	3	0.2711
ZMYM3	4	0.94319	0.94308	0.999995	799	0	0.18421	0.32668	0.47829	0.999995	396	2	0.18421
EXOSC2	4	0.94342	0.94344	0.999995	800	0	0.20544	0.48302	0.62874	0.999995	520	2	0.20544
GFI1	4	0.94504	0.94495	0.999995	801	0	0.24878	0.20278	0.35931	0.999995	308	2	0.24878
USP51	4	0.94583	0.94571	0.999995	802	0	0.21633	0.35007	0.50021	0.999995	414	2	0.21633
SP110	4	0.94606	0.94609	0.999995	803	0	0.21026	0.30611	0.45843	0.999995	380	2	0.21026
MTF2	4	0.9465	0.94654	0.999995	804	0	0.3993	0.078121	0.17663	0.930945	171	3	0.3993
BAZ2A	4	0.94662	0.94661	0.999995	805	0	0.28459	0.1049	0.22439	0.999995	201	2	0.28459
NAA60	4	0.94684	0.94689	0.999995	806	0	0.28338	0.11362	0.23946	0.999995	211	3	0.28338
YWHAQ	4	0.94838	0.94844	0.999995	807	0	0.82199	0.026483	0.07748	0.652438	108	3	0.82199
APOBEC3H	4	0.94859	0.94868	0.999995	808	0	0.74237	0.0090615	0.030077	0.401779	68	3	0.74237
CDC34	4	0.94956	0.94968	0.999995	809	0	0.30677	0.11749	0.24613	0.999995	216	3	0.30677
ERBB4	4	0.9502	0.9504	0.999995	810	0	0.2246	0.36604	0.51561	0.999995	426	2	0.2246
SP100	4	0.95167	0.95189	0.999995	811	0	0.27018	0.16203	0.32009	0.999995	283	2	0.27018
FBXL19	4	0.9531	0.95321	0.999995	812	0	0.27178	0.18061	0.33827	0.999995	291	2	0.27178
DNMT3B	4	0.9532	0.95332	0.999995	813	0	0.44877	0.073994	0.16847	0.920199	167	3	0.44877
SETMAR	4	0.9543	0.95427	0.999995	814	0	0.69075	0.022429	0.069013	0.615755	103	3	0.69075
PARP16	4	0.95509	0.95509	0.999995	815	0	0.93642	0.014602	0.046924	0.519551	83	3	0.93642
JDP2	4	0.95519	0.95521	0.999995	816	0	0.43876	0.051811	0.12661	0.798537	144	3	0.43876
INO80D	4	0.95616	0.95613	0.999995	817	0	0.1198	0.83115	0.83339	0.999995	705	1	0.1198
ZRANB3	4	0.95654	0.95651	0.999995	818	0	0.2397	0.34653	0.49675	0.999995	412	2	0.2397
APOBEC3G	4	0.95663	0.95659	0.999995	819	0	0.18963	0.42933	0.57668	0.999995	482	2	0.18963
SIRT3	4	0.95758	0.95752	0.999995	820	0	0.47669	0.12928	0.26668	0.999995	236	3	0.47669
MAZ	4	0.95786	0.9578	0.999995	821	0	0.16598	0.42265	0.56996	0.999995	473	2	0.16598
NOC2L	4	0.95888	0.95864	0.999995	822	0	0.77957	0.031068	0.086423	0.70012	113	3	0.77957
PADI4	4	0.96068	0.96071	0.999995	823	0	0.15432	0.47949	0.62532	0.999995	518	2	0.15432
ZNF592	4	0.96112	0.96106	0.999995	824	0	0.41605	0.069658	0.16038	0.893251	165	3	0.41605
USP15	4	0.96147	0.9614	0.999995	825	0	0.42074	0.056054	0.13443	0.807172	153	3	0.42074
SFMBT2	4	0.96165	0.96154	0.999995	826	0	0.27464	0.098215	0.21274	0.999995	192	3	0.27464
ZMYND11	4	0.96242	0.9624	0.999995	827	0	0.1309	0.47993	0.62581	0.999995	519	2	0.1309
JADE1	4	0.9626	0.96265	0.999995	828	0	0.39156	0.11981	0.25051	0.999995	221	3	0.39156
HIRA	4	0.96302	0.96305	0.999995	829	0	0.99424	0.017642	0.056044	0.572273	90	3	0.99424
PADI2	4	0.96369	0.96375	0.999995	830	0	0.49771	0.056504	0.13526	0.807172	154	3	0.49771
L3MBTL3	4	0.96378	0.96382	0.999995	831	0	0.48342	0.086003	0.19069	0.959116	182	3	0.48342
PPIB	4	0.96605	0.96572	0.999995	832	0	0.41148	0.075952	0.1724	0.930945	169	3	0.41148
RC3H1	4	0.96629	0.96597	0.999995	833	0	0.37373	0.08219	0.18395	0.939167	180	3	0.37373
CDK1	4	0.96912	0.96921	0.999995	834	0	0.58726	0.15997	0.31669	0.999995	278	3	0.58726
TCF20	4	0.96963	0.96963	0.999995	835	0	0.46167	0.025918	0.076373	0.652438	107	3	0.46167
YWHAB	4	0.97	0.97001	0.999995	836	0	0.3783	0.07259	0.16585	0.913582	166	3	0.3783
BRMS1L	4	0.97007	0.97008	0.999995	837	0	0.22106	0.38474	0.53389	0.999995	443	2	0.22106
KAT7	4	0.97086	0.97085	0.999995	838	0	0.95371	0.015539	0.049565	0.535882	85	3	0.95371
EYA4	4	0.97093	0.97094	0.999995	839	0	0.18495	0.40525	0.55357	0.999995	461	2	0.18495
TDRD3	4	0.971	0.97099	0.999995	840	0	0.36847	0.086187	0.19112	0.959116	183	3	0.36847
PRDM5	4	0.9719	0.97198	0.999995	841	0	0.23154	0.10871	0.23124	0.999995	207	3	0.23154
NIPBL	4	0.97252	0.97272	0.999995	842	0	0.81695	0.055012	0.13229	0.807172	150	3	0.81695
PAXIP1	4	0.97259	0.9728	0.999995	843	0	0.4655	0.11404	0.24012	0.999995	212	3	0.4655
MECOM	4	0.97306	0.97335	0.999995	844	0	0.27902	0.13721	0.28002	0.999995	249	3	0.27902
UBE2C	4	0.97437	0.97462	0.999995	845	0	0.83041	0.04589	0.1153	0.781262	134	3	0.83041
ORC1	4	0.97507	0.97523	0.999995	846	0	0.55243	0.014475	0.046518	0.519551	82	3	0.55243
RBBP5	4	0.97767	0.97791	0.999995	847	0	0.93905	0.012082	0.039415	0.489496	74	3	0.93905
DNMT3A	4	0.97773	0.97794	0.999995	848	0	0.62079	0.046418	0.1164	0.781262	135	3	0.62079
CDK3	4	0.9779	0.97812	0.999995	849	0	0.30359	0.11772	0.24663	0.999995	217	3	0.30359
WNT5A	4	0.97897	0.97913	0.999995	850	0	0.41234	0.021028	0.065372	0.604545	99	4	0.41234
UBR5	4	0.97919	0.97932	0.999995	851	0	0.54944	0.020807	0.064749	0.604545	98	4	0.54944
KIAA1958	4	0.97968	0.97986	0.999995	852	0	0.30421	0.020317	0.063236	0.59911	97	4	0.30421
USP22	4	0.98022	0.98032	0.999995	853	0	0.55437	0.019782	0.061791	0.592282	95	4	0.55437
EXOSC1	4	0.98115	0.98126	0.999995	854	0	1.0594	0.013782	0.04447	0.518693	78	4	1.0594
BRD8	4	0.98156	0.98166	0.999995	855	0	0.44218	0.018441	0.05827	0.575806	93	4	0.44218
INO80E	4	0.98181	0.982	0.999995	856	0	0.41512	0.018191	0.057518	0.575806	91	4	0.41512
NPM2	4	0.98376	0.98389	0.999995	857	0	0.40964	0.016237	0.05182	0.547388	87	4	0.40964
ACTL6B	4	0.98597	0.98609	0.999995	858	0	0.55727	0.01403	0.045153	0.518693	80	4	0.55727
RFWD2	4	0.98677	0.98696	0.999995	859	0	0.60277	0.01323	0.04267	0.509268	77	4	0.60277
SP1	4	0.98704	0.98724	0.999995	860	0	0.52495	0.012958	0.041898	0.506639	76	4	0.52495
PHF13	4	0.98708	0.98726	0.999995	861	0	0.65841	0.012919	0.04177	0.506639	75	4	0.65841
ALKBH1	4	0.98802	0.98826	0.999995	862	0	0.94497	0.0044488	0.015486	0.268525	53	4	0.94497
ANP32B	4	0.98876	0.98897	0.999995	863	0	0.94874	0.0091068	0.030166	0.401779	69	4	0.94874
REST	4	0.98957	0.98958	0.999995	864	0	0.32405	0.01043	0.034331	0.438194	72	4	0.32405
DPPA3	4	0.99037	0.99032	0.999995	865	0	0.55155	0.0096348	0.031957	0.413636	71	4	0.55155
PCGF1	4	0.99094	0.99095	0.999995	866	0	0.9177	0.0090615	0.030077	0.401779	67	4	0.9177
BRD2	4	0.99198	0.99197	0.999995	867	0	0.90017	0.005781	0.019809	0.310656	58	4	0.90017
NCOA1	4	0.99243	0.99253	0.999995	868	0	0.81247	0.0075714	0.025596	0.361888	65	4	0.81247
JMJD8	4	0.99261	0.99274	0.999995	869	0	2.4549	9.0445e-05	0.00037096	0.010331	33	4	2.4549
JAK2	4	0.99341	0.99345	0.999995	870	0	0.55855	0.0065923	0.022341	0.330519	62	4	0.55855
TAF7	4	0.99397	0.99396	0.999995	871	0	1.4018	0.0060306	0.02061	0.310656	60	4	1.4018
PYGO2	4	0.99435	0.99441	0.999995	872	0	0.62295	0.005649	0.019324	0.310656	57	4	0.62295
CSNK2B	4	0.99445	0.99447	0.999995	873	0	0.56143	0.0055463	0.018998	0.310656	56	4	0.56143
KDM5D	4	0.99519	0.99512	0.999995	874	0	2.394	1.6755e-05	6.4299e-05	0.00311	18	4	2.394
SIRT1	4	0.99585	0.99587	0.999995	875	0	0.94044	0.004151	0.014428	0.254983	52	4	0.94044
USP12	4	0.99667	0.99661	0.999995	876	0	0.58581	0.003333	0.011658	0.214273	50	4	0.58581
SMARCC1	4	0.99694	0.9969	0.999995	877	0	0.63832	0.0030632	0.010906	0.204545	49	4	0.63832
TADA1	4	0.99698	0.99691	0.999995	878	0	0.67355	0.0030242	0.010728	0.204545	48	4	0.67355
MORF4L1	4	0.99822	0.99808	0.999995	879	0	0.73751	0.0017798	0.006425	0.125629	47	4	0.73751
JMJD4	4	0.99895	0.99894	0.999995	880	0	1.9453	6.4833e-05	0.00025225	0.007727	30	4	1.9453
ALKBH3	4	0.99909	0.99904	0.999995	881	0	1.3331	0.00026777	0.0010733	0.024659	40	4	1.3331
KDM4B	4	0.99916	0.9991	0.999995	882	0	0.9393	0.00083546	0.0029231	0.059697	45	4	0.9393
BAHD1	4	0.99921	0.99916	0.999995	883	0	0.63206	0.00079194	0.0028242	0.058988	44	4	0.63206
BRD3	4	0.9996	0.99959	0.999995	884	0	0.89888	0.00039982	0.001469	0.032143	42	4	0.89888
KDM5C	4	0.99965	0.99966	0.999995	885	0	1.5171	0.00012491	0.00052923	0.013896	35	4	1.5171
CSNK2A1	4	0.99974	0.99972	0.999995	886	0	1.1914	0.00025688	0.0010337	0.024359	39	4	1.1914
RSF1	4	0.99979	0.99978	0.999995	887	0	1.1369	0.00020615	0.00077654	0.01878	37	4	1.1369
ARID1A	4	0.99984	0.99982	0.999995	888	0	1.4572	0.00016045	0.00063805	0.015848	36	4	1.4572
TAF4	4	0.99988	0.99988	0.999995	889	0	1.0922	0.00011705	0.00047977	0.012968	34	4	1.0922
JARID2	4	0.99989	0.99989	0.999995	890	0	2.0806	4.3083e-05	0.00016322	0.005769	26	4	2.0806
WIZ	4	0.99992	0.99991	0.999995	891	0	0.88	8.312e-05	0.00035117	0.010085	32	4	0.88
TET2	4	0.99992	0.99992	0.999995	892	0	1.2421	7.8e-05	0.00034128	0.010085	31	4	1.2421
ANP32A	4	0.99994	0.99996	0.999995	893	0	1.0198	6.1224e-05	0.00024236	0.00768	29	4	1.0198
KDM4E	4	0.99994	0.99996	0.999995	894	0	2.1638	2.8993e-05	0.00012365	0.004545	25	4	2.1638
BRD1	4	0.99995	0.99997	0.999995	895	0	1.5152	5.0843e-05	0.00021268	0.006981	28	4	1.5152
PHF2	4	0.99995	0.99997	0.999995	896	0	2.281	2.0942e-05	9.3976e-05	0.003977	20	4	2.281
MTR	4	0.99995	0.99997	0.999995	897	0	1.3568	4.6742e-05	0.00017311	0.005892	27	4	1.3568
KDM5B	4	0.99997	0.99998	0.999995	898	0	1.5105	2.7854e-05	0.00010387	0.003977	24	4	1.5105
ALKBH2	4	0.99997	0.99998	0.999995	899	0	1.919	2.7471e-05	0.00010387	0.003977	23	4	1.919
HR	4	0.99997	0.99998	0.999995	900	0	1.6336	2.6346e-05	0.00010387	0.003977	22	4	1.6336
CBX3	4	0.99998	0.99999	0.999995	901	0	1.4139	2.4548e-05	0.00010387	0.003977	21	4	1.4139
KEAP1	4	0.99998	1	0.999995	902	0	1.9252	1.7165e-05	6.4299e-05	0.00311	19	4	1.9252
TET1	4	0.99999	1	0.999995	903	0	1.5275	9.7187e-06	1.4838e-05	0.000802	17	4	1.5275
UTY	4	0.99999	1	0.999995	904	0	1.5347	8.0858e-06	1.4838e-05	0.000802	16	4	1.5347
PHF8	4	0.99999	1	0.999995	905	0	2.0706	7.7857e-06	1.4838e-05	0.000802	15	4	2.0706
KDM4D	4	0.99999	1	0.999995	906	0	1.4958	7.494e-06	1.4838e-05	0.000802	14	4	1.4958
DCTD	4	0.99999	1	0.999995	907	0	2.5417	1.1704e-06	4.9461e-06	0.00035	7	4	2.5417
KDM4A	4	0.99999	1	0.999995	908	0	2.6443	5.903e-06	4.9461e-06	0.00035	13	4	2.6443
KDM7A	4	0.99999	1	0.999995	909	0	2.0297	5.675e-06	4.9461e-06	0.00035	12	4	2.0297
KDM2B	4	0.99999	1	0.999995	910	0	1.7282	5.3329e-06	4.9461e-06	0.00035	11	4	1.7282
MYC	4	1	1	0.999995	911	0	4.2276	3.9362e-06	4.9461e-06	0.00035	10	4	4.2276
KDM5A	4	1	1	0.999995	912	0	1.4324	3.8483e-06	4.9461e-06	0.00035	9	4	1.4324
KDM3B	4	1	1	0.999995	913	0	2.1628	1.9808e-06	4.9461e-06	0.00035	8	4	2.1628
EP300	4	1	1	0.999995	914	0	2.3014	9.2247e-07	4.9461e-06	0.00035	6	4	2.3014
JMJD6	4	1	1	0.999995	915	0	2.8287	8.3606e-07	4.9461e-06	0.00035	5	4	2.8287
KDM3A	4	1	1	0.999995	916	0	2.9794	7.8192e-07	4.9461e-06	0.00035	4	4	2.9794
KDM4C	4	1	1	0.999995	917	0	2.0767	7.0569e-07	4.9461e-06	0.00035	3	4	2.0767
JMJD1C	4	1	1	0.999995	918	0	2.0881	6.3518e-07	4.9461e-06	0.00035	2	4	2.0881
KDM6A	4	1	1	0.999995	919	0	2.2482	2.5444e-07	4.9461e-06	0.00035	1	4	2.2482
